# Supplementary material for: A computational interactome and functional annotation for the human proteome
Source: eLife. 2016 Oct 22;5:e18715. doi: 10.7554/eLife.18715 (PMC5115866; doi:10.7554/eLife.18715)
Supplement: Figure 5—source data 1. — DOI: http://dx.doi.org/10.7554/eLife.18715.009 [file elife-18715-fig5-data1.txt]

GO Biological Processes (BP) and interactions that share that biological process in the human HC interaction set (see Materials and Methods for how the HC interaction set is defined).

BP: single-organism cellular process
A0AVT1|O15205
A0AVT1|P0CG48
A0AVT1|Q9H832
A5YKK6|O75175
A5YKK6|Q9NZN8
A5YKK6|Q9UIV1
A7KAX9|P60953
A7KAX9|P61586
A7KAX9|P63000
A7KAX9|Q13224
A8MT69|O15360
A8MTZ0|Q8IWZ6
A8MTZ0|Q8NFJ9
A8MTZ0|Q96RK4
A8MTZ0|Q9BXC9
O00141|O15530
O00141|P04049
O00141|P0CG48
O00141|P15056
O00141|Q96PU5
O00141|Q99576
O00159|P22681
O00161|O75558
O00161|P63027
O00161|Q15836
O00161|Q9BV40
O00165|P53779
O00167|Q9UIU6
O00175|P51677
O00180|O00180
O00180|P63279
O00203|O14617
O00203|Q92572
O00206|O00206
O00206|P43405
O00206|P51617
O00206|Q86XR7
O00213|O00213
O00213|P05067
O00213|P51693
O00213|Q06481
O00213|Q8N8S7
O00213|Q9UI08
O00220|O14763
O00220|O15519
O00220|P50591
O00220|Q13158
O00220|Q13618
O00220|Q14790
O00220|Q92851
O00221|P19838
O00221|Q00653
O00221|Q04206
O00230|P30872
O00230|P31391
O00230|P32745
O00230|P35346
O00231|O00232
O00231|O43242
O00231|P48556
O00231|P55036
O00231|Q99460
O00232|P55036
O00232|P62333
O00232|Q99460
O00233|P62333
O00238|O00238
O00238|O43541
O00238|P22004
O00241|O43914
O00253|P32245
O00253|P41968
O00255|O00255
O00255|P0CG48
O00255|P17535
O00255|P24928
O00255|P61964
O00255|Q15291
O00257|O00257
O00257|P31946
O00257|Q13363
O00257|Q9HC52
O00267|O00267
O00267|O14744
O00267|O60563
O00267|P24928
O00267|Q13526
O00273|O76075
O00291|O00291
O00291|O75146
O00291|O95782
O00291|P42858
O00291|Q00610
O00300|O14788
O00308|O00308
O00308|O15105
O00308|P0CG48
O00308|P51168
O00308|P51965
O00308|P68036
O00308|P84022
O00308|Q15796
O00311|P25205
O00311|P49736
O00311|Q9UBU7
O00327|Q99814
O00329|O00459
O00329|P27986
O00330|P09622
O00339|O00339
O00401|O15143
O00401|O43516
O00401|P16333
O00401|P60953
O00401|P61160
O00401|P62993
O00401|Q8TF74
O00408|O00408
O00410|P62826
O00418|P13639
O00418|P63208
O00422|Q15287
O00422|Q96ST3
O00422|Q9UKV3
O00429|O00429
O00429|P0CG48
O00429|Q5S007
O00429|Q96C03
O00451|P39905
O00451|Q99748
O00459|P29353
O00459|P42336
O00459|P42338
O00459|P46109
O00463|O00463
O00463|O43734
O00463|P0CG48
O00463|Q12933
O00463|Q13114
O00463|Q99683
O00463|Q9Y6R0
O00470|P16220
O00470|P31269
O00470|P31270
O00470|P31271
O00470|P40424
O00482|Q15466
O00487|O00231
O00487|O00232
O00487|O43242
O00487|O75832
O00487|P35998
O00487|P48556
O00487|P51665
O00487|P55036
O00487|P62191
O00487|P62333
O00487|Q13200
O00487|Q99460
O00499|O15061
O00499|O94973
O00505|Q14974
O00506|O00506
O00506|O43815
O00506|P17987
O00506|P30153
O00506|P30154
O00506|P67775
O00506|Q08379
O00506|Q13033
O00506|Q9P289
O00506|Q9P2B4
O00506|Q9ULQ0
O00512|P35222
O00522|O14713
O00541|Q14137
O00541|Q9GZL7
O00548|Q04721
O00555|O00305
O00555|P0CG48
O00560|O00560
O00571|P05198
O00571|P23396
O00571|P62280
O00587|P46531
O00590|P13500
O00590|P80098
O00590|Q9Y4X3
O00592|Q15599
O00623|O60683
O00623|P50542
O00626|P51679
O00628|P50542
O00631|O14983
O00631|P26678
O00716|P06400
O00716|P08047
O00716|P10244
O00716|P28749
O00716|Q00526
O00743|O43318
O00743|P0CG48
O00750|P00533
O00750|P29376
O00750|P62993
O00762|O00762
O00762|Q12834
O14490|P63167
O14490|P78352
O14490|Q15700
O14490|Q9UPX8
O14492|P06213
O14492|P22681
O14492|P62993
O14492|Q9BX66
O14497|Q8TAQ2
O14497|Q92922
O14508|P16471
O14508|Q93034
O14511|P21860
O14511|Q15303
O14514|O14514
O14514|Q96QZ7
O14519|Q13547
O14519|Q92769
O14522|O14522
O14543|P0CG48
O14543|P19235
O14543|P48357
O14543|Q14289
O14543|Q93034
O14544|P0CG48
O14544|P10721
O14544|Q93034
O14576|P43034
O14576|P63172
O14579|P0CG48
O14579|P53621
O14593|P33076
O14610|P62873
O14610|P62879
O14618|P00441
O14640|O15169
O14641|O95817
O14641|P0CG48
O14641|Q96BN8
O14649|P53618
O14649|P63104
O14654|P07900
O14654|P62993
O14656|O14656
O14682|P0CG48
O14682|Q13618
O14686|Q14686
O14686|Q9UBL3
O14727|P07900
O14727|P34932
O14727|P42574
O14727|P55211
O14727|P98170
O14727|Q9C000
O14733|O14733
O14733|O43318
O14733|P0CG48
O14733|Q13387
O14733|Q99683
O14733|Q9UQF2
O14737|Q92993
O14744|O14744
O14744|O75626
O14744|P14678
O14744|P54105
O14744|P62805
O14744|P63104
O14744|P68431
O14744|Q9BQA1
O14745|O14745
O14745|P07550
O14745|P09619
O14745|P16234
O14745|P35241
O14745|P41145
O14745|P51790
O14745|Q2Y0W8
O14746|O14746
O14746|P0CG48
O14746|P13010
O14746|Q15185
O14746|Q86US8
O14757|O15151
O14757|P04637
O14757|P0CG48
O14757|P26358
O14757|P30304
O14757|P30307
O14757|P31749
O14757|P38398
O14757|P67870
O14757|P68400
O14757|Q04206
O14757|Q13619
O14757|Q16531
O14757|Q8NEV1
O14757|Q9HAW4
O14757|Q9NZJ0
O14757|Q9UKI8
O14763|O15519
O14763|Q12933
O14763|Q13546
O14770|P40424
O14775|P49802
O14777|O14777
O14777|P51955
O14777|Q8NBT2
O14777|Q9BZD4
O14777|Q9HBM1
O14782|O14782
O14786|P15692
O14786|P35968
O14793|O14793
O14795|Q14183
O14795|Q14184
O14795|Q86UR5
O14796|Q13291
O14798|P50591
O14807|Q12967
O14810|P60880
O14813|O14813
O14818|O14818
O14818|P25787
O14818|P25788
O14818|P28070
O14818|P28072
O14818|P28074
O14818|P49720
O14818|P49721
O14818|P51665
O14818|Q13616
O14818|Q15008
O14818|Q99436
O14818|Q99460
O14836|O00463
O14836|Q12933
O14836|Q9Y275
O14836|Q9Y4K3
O14842|P50148
O14842|P63096
O14862|Q9ULZ3
O14867|O14867
O14867|O15525
O14867|P0CG48
O14867|Q99728
O14879|O14879
O14901|Q96ST3
O14907|P35222
O14908|O14786
O14908|O14908
O14908|P49795
O14908|Q9UM54
O14910|O14936
O14920|O14920
O14920|O15111
O14920|O43318
O14920|P04637
O14920|P07900
O14920|P0CG48
O14920|P12931
O14920|P19438
O14920|P19838
O14920|P21580
O14920|P25963
O14920|P35568
O14920|P62136
O14920|Q00839
O14920|Q04206
O14920|Q13077
O14920|Q14145
O14920|Q14164
O14920|Q15653
O14920|Q16543
O14920|Q8IUD2
O14920|Q92905
O14920|Q9H6Z9
O14920|Q9UHD2
O14920|Q9UNS2
O14920|Q9Y297
O14920|Q9Y6K9
O14925|Q3ZCQ8
O14933|O95376
O14933|Q7Z419
O14933|Q9Y4X5
O14936|O14936
O14936|Q8WXD9
O14939|P62993
O14939|P84077
O14964|O43707
O14964|O75886
O14964|P05067
O14964|P0CG48
O14964|P35240
O14964|P60880
O14964|Q13596
O14964|Q92783
O14965|O14965
O14965|P04198
O14965|P38398
O14965|P49841
O14965|P53350
O14965|P61088
O14965|Q16695
O14965|Q6PGQ7
O14965|Q96EP1
O14965|Q9NQS7
O14965|Q9NRM7
O14965|Q9ULW0
O14974|P61586
O14976|P10275
O14976|Q96CW1
O14980|P04637
O14980|P06748
O14980|P33076
O14980|P35658
O14980|P37198
O14980|P42224
O14980|P61925
O14980|Q15717
O15020|P60709
O15020|P61163
O15047|Q15291
O15047|Q6UXN9
O15047|Q9UBL3
O15055|O15534
O15055|Q16526
O15055|Q49AN0
O15056|P16333
O15056|Q9NZM3
O15061|P49418
O15061|P62993
O15068|P60953
O15068|P63000
O15078|Q8IW35
O15085|O15031
O15085|O43157
O15085|P61586
O15085|Q9ULL4
O15105|O15169
O15105|P0CG48
O15105|P35222
O15105|P36894
O15105|P36897
O15105|P37173
O15105|P46934
O15105|P46937
O15105|P84022
O15105|Q15750
O15105|Q96J02
O15105|Q96PU5
O15105|Q9H0M0
O15105|Q9HAU4
O15105|Q9HCE7
O15111|O15111
O15111|O15350
O15111|O95999
O15111|P12931
O15111|P19105
O15111|P19438
O15111|P19525
O15111|P25963
O15111|P41743
O15111|Q04206
O15111|Q12933
O15111|Q15653
O15111|Q16543
O15111|Q92905
O15111|Q9BXL7
O15111|Q9Y618
O15117|O60880
O15117|P16333
O15117|Q13094
O15117|Q86WV1
O15117|Q9UI08
O15118|P0CG48
O15123|O15123
O15143|O15144
O15143|O15145
O15143|O15511
O15143|P42768
O15143|P59998
O15143|P60709
O15143|P61160
O15144|O15145
O15144|O15511
O15144|P59998
O15145|O15511
O15145|P42768
O15145|P59998
O15146|Q13702
O15151|O15151
O15151|O15350
O15151|P04637
O15151|P27348
O15151|P38936
O15151|P48729
O15151|P51668
O15151|Q00987
O15151|Q93009
O15162|P00533
O15162|P49639
O15164|O15164
O15164|P03372
O15164|P04637
O15164|P08235
O15164|P10275
O15164|P10276
O15164|P19793
O15164|P62805
O15169|O14641
O15169|O15169
O15169|O75581
O15169|P04637
O15169|P0CG48
O15169|P25054
O15169|P48729
O15169|P49674
O15169|P49840
O15169|P63165
O15169|P67775
O15169|Q92997
O15169|Q9H2X6
O15169|Q9Y2T1
O15198|Q13485
O15205|O00571
O15205|O14744
O15205|O15205
O15205|O15523
O15205|O43707
O15205|O60763
O15205|P02768
O15205|P05388
O15205|P06733
O15205|P08670
O15205|P0CG48
O15205|P11586
O15205|P12004
O15205|P17980
O15205|P19338
O15205|P19474
O15205|P26038
O15205|P26639
O15205|P41252
O15205|P53396
O15205|P53618
O15205|P53621
O15205|P55072
O15205|P60174
O15205|P60709
O15205|P60900
O15205|P61978
O15205|P62701
O15205|P62937
O15205|Q08211
O15205|Q13200
O15205|Q13257
O15205|Q7KZF4
O15205|Q9UBN7
O15211|P61224
O15217|O15217
O15230|P11047
O15230|P50895
O15245|Q96G23
O15259|Q07912
O15264|O00418
O15264|P02686
O15264|P15336
O15265|O43186
O15265|O75486
O15265|Q12962
O15265|Q16514
O15265|Q92830
O15265|Q9Y4A5
O15273|Q8WZ42
O15287|O15287
O15287|P05181
O15287|Q00597
O15287|Q0VG06
O15287|Q13813
O15294|O15294
O15294|P10636
O15294|P37198
O15294|P68400
O15294|Q9UPV9
O15297|P16104
O15304|Q07817
O15315|O75771
O15315|P07305
O15344|O15344
O15344|P67775
O15344|Q9UJV3
O15350|O15350
O15350|P01106
O15350|P04637
O15350|P0CG48
O15350|P46937
O15350|Q09472
O15350|Q9H3D4
O15350|Q9UER7
O15354|P0CG48
O15357|P08581
O15357|P62993
O15360|O15111
O15360|O15287
O15360|O15360
O15360|P06493
O15360|P27694
O15360|P31749
O15360|P51532
O15360|P54132
O15360|Q0VG06
O15360|Q13472
O15360|Q13813
O15360|Q6NZ36
O15360|Q8NB91
O15360|Q9BTP7
O15360|Q9HB96
O15360|Q9NW38
O15379|O14980
O15379|O15105
O15379|O15379
O15379|O60907
O15379|P03372
O15379|P06400
O15379|P12755
O15379|P17987
O15379|P19838
O15379|P25490
O15379|P25963
O15379|P48643
O15379|P51532
O15379|P78347
O15379|Q01196
O15379|Q13227
O15379|Q13547
O15379|Q13950
O15379|Q15424
O15379|Q16665
O15379|Q9BZK7
O15379|Q9HCU9
O15382|O15382
O15392|O15392
O15392|P0CG48
O15392|P42574
O15392|P55210
O15392|P55211
O15392|Q96GD4
O15392|Q9NQS7
O15397|Q9UKV8
O15400|O95721
O15400|P51809
O15400|Q9BV40
O15400|Q9UEU0
O15400|Q9UNK0
O15431|O15431
O15444|P51686
O15455|O15455
O15455|O43318
O15455|P27986
O15455|Q9Y4K3
O15467|P32246
O15488|P13807
O15492|P00533
O15492|P04899
O15492|P08754
O15492|P09471
O15492|P11488
O15503|O00264
O15503|P04035
O15503|P0CG48
O15503|P55072
O15503|Q12770
O15503|Q12772
O15503|Q9UKV5
O15511|P59998
O15514|P19387
O15514|P24928
O15514|P30876
O15514|P62487
O15514|P62875
O15516|O00327
O15516|Q8WYA1
O15519|O75618
O15519|P04637
O15519|P42574
O15519|P49810
O15519|Q07817
O15519|Q13158
O15519|Q13546
O15519|Q96J02
O15524|P15498
O15524|Q99683
O15525|O15525
O15525|Q14494
O15525|Q16621
O15530|O15530
O15530|P23443
O15530|P27348
O15530|P31749
O15530|P31751
O15530|Q02156
O15530|Q05513
O15530|Q15418
O15530|Q16512
O15530|Q16513
O15530|Q9BXL7
O15530|Q9Y243
O15530|Q9Y3F4
O15533|P01891
O15533|P04439
O15533|Q03518
O15533|Q03519
O15534|P49674
O15534|Q16526
O15539|P04899
O15539|P08754
O15539|P09471
O15550|O14686
O15550|P61964
O15550|Q14686
O15550|Q15291
O15550|Q6ZW49
O15550|Q9UBL3
O15554|P0CG48
O15554|P62158
O43150|P12931
O43150|P49023
O43150|P62330
O43150|P84077
O43150|P84085
O43150|Q96B97
O43156|P19388
O43156|P34932
O43156|P78527
O43156|Q13315
O43156|Q13535
O43156|Q96Q15
O43156|Q9NWS0
O43156|Q9Y4A5
O43156|Q9Y4R8
O43157|P08581
O43157|P52198
O43157|P61587
O43157|Q92730
O43164|P0CG48
O43166|P78352
O43167|Q99750
O43187|P14778
O43189|P04637
O43189|Q15022
O43189|Q15910
O43189|Q16576
O43196|O15457
O43236|P0CG48
O43236|P37840
O43236|P98170
O43237|P51808
O43237|Q14204
O43242|O00232
O43242|P48556
O43242|P55036
O43251|O43251
O43255|O94966
O43255|P0CG48
O43255|P37840
O43255|P55036
O43255|P62837
O43255|P63279
O43257|O95619
O43257|O96019
O43257|Q15906
O43257|Q6ZRS2
O43257|Q9NPF5
O43264|Q9H900
O43281|P12931
O43281|P46108
O43290|Q13573
O43292|Q9H490
O43293|O43293
O43294|P46109
O43294|Q14289
O43303|O15078
O43303|P62158
O43303|Q8IW35
O43303|Q8TAP6
O43318|O15111
O43318|O43318
O43318|O43541
O43318|O95999
O43318|P07900
O43318|P0CG48
O43318|P45985
O43318|P51617
O43318|P52564
O43318|P98170
O43318|Q15750
O43318|Q16543
O43318|Q8N5C8
O43318|Q9BXL7
O43318|Q9NYJ8
O43318|Q9Y6K9
O43324|P14868
O43324|P41252
O43324|P47897
O43324|P56192
O43353|O43318
O43353|O43353
O43353|P08138
O43353|P0CG48
O43353|Q12933
O43353|Q13490
O43353|Q9Y4K3
O43353|Q9Y6K9
O43396|O00487
O43422|P05198
O43426|O00499
O43426|P49418
O43426|Q99961
O43426|Q99962
O43426|Q99963
O43432|P06730
O43439|Q99750
O43463|O00257
O43463|P68431
O43463|Q01196
O43463|Q03112
O43463|Q13547
O43463|Q92769
O43464|O43464
O43464|O95835
O43464|P0CG48
O43464|P98170
O43464|Q13489
O43464|Q16539
O43464|Q9NR28
O43474|Q92769
O43502|O15315
O43502|O43542
O43502|O43543
O43502|O75771
O43504|Q05516
O43504|Q0VGL1
O43504|Q9Y2X7
O43516|P16333
O43521|O43521
O43521|P0CG48
O43521|P10415
O43521|Q07812
O43521|Q07817
O43521|Q07820
O43521|Q16548
O43521|Q9NSE2
O43521|Q9Y297
O43524|P31946
O43524|P62258
O43524|Q04917
O43524|Q13309
O43524|Q92793
O43524|Q96EB6
O43525|O43525
O43525|O43526
O43525|P62158
O43541|P36897
O43541|Q04771
O43541|Q9H0M0
O43541|Q9HAU4
O43541|Q9HCE7
O43542|O15287
O43543|O75771
O43557|O95407
O43557|P36941
O43557|Q92956
O43561|P0CG48
O43561|P15498
O43561|P22681
O43561|P27986
O43561|P62993
O43561|Q08881
O43561|Q13094
O43561|Q13588
O43586|P42768
O43586|P50570
O43597|P0CG48
O43597|P22681
O43597|P62993
O43597|P67775
O43603|P22466
O43609|P22681
O43609|P62993
O43623|Q13547
O43633|O95630
O43633|Q9Y3E7
O43639|P00533
O43639|P07766
O43639|P09619
O43639|P48059
O43639|P52799
O43639|Q13153
O43639|Q16513
O43639|Q7L0Q8
O43660|Q99459
O43660|Q9UMS4
O43663|O94972
O43663|P53350
O43678|O75380
O43678|P17568
O43678|Q9NX14
O43678|Q9UI09
O43678|Q9Y6M9
O43680|P15923
O43680|Q99081
O43683|O43684
O43683|O60566
O43683|Q8NG31
O43683|Q96IY1
O43683|Q9H081
O43684|O43670
O43707|P03372
O43734|O14920
O43734|O15111
O43734|O43318
O43734|P0CG48
O43734|P25942
O43734|Q12933
O43734|Q13114
O43734|Q9Y4K3
O43741|O43741
O43741|P54619
O43741|P67870
O43741|Q7L5D6
O43741|Q9UGJ0
O43745|P19634
O43745|P48764
O43747|P78559
O43747|Q00610
O43747|Q15276
O43747|Q96CW1
O43747|Q9BXS5
O43752|Q9BV40
O43791|Q13618
O43791|Q9UBK5
O43805|O43805
O43815|P30154
O43815|Q13033
O43823|P13861
O43837|P50213
O43847|Q9H8S9
O43852|Q96S44
O43889|O43889
O43889|P51610
O43896|P63104
O43913|O43913
O43913|P49736
O43913|Q9Y5N6
O43924|P01112
O43924|P36404
O43924|P62834
O43924|Q15382
O43924|Q92730
O43927|P32302
O43927|Q99731
O43929|O43913
O43929|Q9Y5N6
O43933|Q13608
O60216|O95347
O60216|P07384
O60216|P12004
O60216|P78527
O60216|Q13573
O60216|Q8N3U4
O60216|Q9UQE7
O60232|O60232
O60232|P48643
O60238|O60238
O60238|Q07817
O60238|Q12983
O60239|P45984
O60239|Q06187
O60240|Q8WTS1
O60244|O75448
O60244|Q6P2C8
O60244|Q9NVC6
O60260|O14933
O60260|O14936
O60260|O15354
O60260|O60260
O60260|O95140
O60260|P00519
O60260|P05067
O60260|P07900
O60260|P0CG48
O60260|P11142
O60260|P21796
O60260|P23258
O60260|P25789
O60260|P31689
O60260|P37840
O60260|P45880
O60260|P54252
O60260|P60604
O60260|P61088
O60260|P62195
O60260|P62837
O60260|P68036
O60260|Q13155
O60260|Q15645
O60260|Q8IWA4
O60260|Q99719
O60260|Q9UNE7
O60260|Q9Y277
O60260|Q9Y385
O60260|Q9Y6H5
O60262|P16520
O60262|P62873
O60262|P62879
O60262|Q9HAV0
O60264|P62805
O60264|P68431
O60264|Q09028
O60264|Q92769
O60264|Q9NRF9
O60264|Q9UIG0
O60271|O60271
O60285|Q93008
O60291|Q01726
O60315|Q13363
O60315|Q99717
O60341|O15379
O60341|O60341
O60341|O95983
O60341|P04637
O60341|P49116
O60341|P68431
O60341|Q01094
O60341|Q09028
O60341|Q12873
O60341|Q13287
O60341|Q13330
O60341|Q13363
O60341|Q14202
O60341|Q16695
O60341|Q71DI3
O60341|Q92766
O60341|Q9HCM9
O60341|Q9NP66
O60346|O94782
O60346|P0CG48
O60346|Q14160
O60346|Q9Y2Z0
O60381|P06400
O60383|P36894
O60437|P05787
O60437|P08670
O60437|Q92817
O60493|P0CG48
O60494|P27352
O60494|P98164
O60496|P16333
O60496|Q02763
O60500|O60500
O60500|P06241
O60500|P07947
O60500|P16333
O60500|P46940
O60500|Q9Y5K6
O60502|O15294
O60504|O00401
O60506|P11940
O60506|P67809
O60506|Q00839
O60506|Q9NR22
O60563|O60563
O60563|P50750
O60566|O43684
O60566|O60566
O60566|P0CG48
O60566|P30260
O60566|P53350
O60566|P63165
O60566|Q02224
O60566|Q13042
O60566|Q13257
O60566|Q13547
O60566|Q15013
O60566|Q8NG31
O60566|Q9UJX3
O60566|Q9UJX5
O60573|Q9NRA8
O60603|P58753
O60610|Q13563
O60645|O00471
O60645|Q96A65
O60662|P0CG48
O60673|Q9UBZ9
O60674|O14492
O60674|O14543
O60674|O14744
O60674|O15524
O60674|O60674
O60674|P00533
O60674|P09619
O60674|P0CG48
O60674|P15498
O60674|P19174
O60674|P19235
O60674|P27986
O60674|P29350
O60674|P32927
O60674|P35568
O60674|P40238
O60674|P40763
O60674|P42224
O60674|P42680
O60674|P62993
O60674|P78347
O60674|Q9NRF2
O60683|O60683
O60683|P50542
O60706|Q15842
O60711|P49639
O60716|O60716
O60716|P12931
O60716|Q86T24
O60741|O60741
O60741|Q9UL51
O60762|Q9P2X0
O60763|O14653
O60763|P61764
O60763|P62820
O60763|Q13190
O60763|Q8WVM8
O60828|P83876
O60828|Q9Y2W2
O60858|P0CG48
O60869|P20226
O60870|P27694
O60880|P06241
O60880|Q13291
O60880|Q9BZW8
O60880|Q9UIB8
O60885|O60563
O60885|O94992
O60885|P50750
O60885|P62805
O60885|Q15648
O60885|Q6NYC1
O60890|P60953
O60890|P61586
O60890|P63000
O60907|P35222
O60907|P62805
O60907|Q9BZK7
O60907|Q9Y618
O60921|O60671
O60921|P0CG48
O60925|Q16891
O60925|Q99471
O60925|Q9Y2X7
O60934|O76064
O60934|P16104
O60934|P49959
O60934|Q92878
O60934|Q99708
O75030|P63165
O75030|P63279
O75030|Q9UJU2
O75030|Q9Y6X2
O75056|P09038
O75081|O15379
O75081|O75081
O75081|Q13547
O75112|P35609
O75116|O14974
O75143|Q8TDY2
O75144|Q9Y6W8
O75146|O75146
O75146|P09496
O75147|Q14999
O75147|Q8WZ42
O75154|P18085
O75164|P62805
O75164|P68431
O75173|P16112
O75175|Q9HCJ0
O75175|Q9NZN8
O75175|Q9UFF9
O75182|Q13422
O75182|Q92769
O75182|Q9Y6D9
O75190|P56524
O75197|O15169
O75197|O94907
O75293|P06493
O75306|O75489
O75306|P19404
O75312|P00533
O75326|O60486
O75326|O75326
O75334|Q9Y2X7
O75335|Q9Y2X7
O75340|O75340
O75340|O94979
O75340|P50995
O75351|O43633
O75351|Q8WUM4
O75351|Q9UN37
O75367|P09874
O75367|Q13547
O75369|O75369
O75376|O15379
O75376|O43439
O75376|O60907
O75376|O75081
O75376|O75164
O75376|O75446
O75376|P03372
O75376|P0CG48
O75376|P10828
O75376|P11473
O75376|P12755
O75376|P19793
O75376|P20393
O75376|P37231
O75376|P41212
O75376|P55055
O75376|Q05516
O75376|Q13133
O75376|Q13227
O75376|Q13263
O75376|Q14995
O75376|Q92828
O75376|Q96ST3
O75376|Q96T58
O75376|Q9BZK7
O75376|Q9NYJ8
O75379|O43752
O75379|Q9BXS5
O75381|O75381
O75381|P50542
O75385|O75143
O75385|O75385
O75385|O95166
O75385|P60520
O75385|Q8TDY2
O75385|Q9C0C7
O75400|O00401
O75400|O60610
O75400|O75400
O75400|O95466
O75400|P26368
O75400|P49750
O75400|P51608
O75400|Q15637
O75400|Q8IVF7
O75400|Q9NYV4
O75400|Q9UMN6
O75410|O14965
O75410|Q14008
O75419|P33993
O75419|Q13416
O75419|Q14566
O75419|Q92547
O75444|O75444
O75446|O15379
O75446|P29374
O75446|Q09028
O75446|Q13547
O75446|Q16576
O75446|Q92769
O75446|Q9UK53
O75449|P0CG48
O75449|Q9BVA0
O75460|O75460
O75460|Q92905
O75461|Q15910
O75461|Q8N488
O75469|P12931
O75469|P19793
O75469|P28702
O75469|Q15788
O75477|O94905
O75478|P61964
O75478|Q92830
O75478|Q96ES7
O75486|O75528
O75486|O94864
O75486|Q12962
O75486|Q16514
O75486|Q16594
O75486|Q92830
O75486|Q96BN2
O75486|Q96ES7
O75486|Q9H0E3
O75486|Q9Y3D8
O75486|Q9Y4A5
O75489|P19404
O75528|O75478
O75528|P03372
O75528|P04637
O75528|P10276
O75528|Q09472
O75528|Q92830
O75528|Q92831
O75530|O75530
O75530|P26358
O75530|Q09028
O75530|Q13547
O75530|Q15022
O75530|Q16531
O75530|Q92769
O75530|Q9UBC3
O75531|O75531
O75531|Q96KQ7
O75553|P05067
O75558|O75558
O75569|O75569
O75569|Q15633
O75578|P05556
O75581|O75581
O75581|O94907
O75581|P04628
O75581|P0CG48
O75581|P49841
O75581|P56704
O75581|Q9UBU2
O75582|P05114
O75582|P16220
O75582|P18846
O75582|Q92934
O75593|P84022
O75593|Q15796
O75604|P0CG48
O75604|P37088
O75604|P51170
O75604|Q12933
O75604|Q9Y4K3
O75618|O75618
O75618|Q14790
O75626|Q92769
O75626|Q96KQ7
O75636|O75636
O75643|O75643
O75643|P31946
O75663|O00743
O75674|Q00610
O75676|O75676
O75676|P05114
O75676|P16220
O75676|P28482
O75695|P36405
O75716|O75716
O75716|Q6UY14
O75791|O43561
O75791|P40818
O75791|Q07666
O75791|Q13094
O75791|Q13480
O75791|Q8WV28
O75791|Q92918
O75791|Q9UQC2
O75807|P36873
O75807|P62136
O75807|P62140
O75807|Q12824
O75815|P56945
O75832|O00231
O75832|O00232
O75832|O43242
O75832|P06400
O75832|P11802
O75832|P17980
O75832|P35998
O75832|P43686
O75832|P51665
O75832|P55036
O75832|P62191
O75832|P62195
O75832|P62333
O75832|Q00987
O75832|Q13200
O75832|Q15008
O75832|Q99460
O75832|Q9UNM6
O75874|O75874
O75886|P40818
O75909|P24941
O75914|P04049
O75916|O14775
O75916|Q6ZS82
O75925|O15111
O75925|P24468
O75925|P42224
O75925|Q04206
O75928|P01106
O75928|P0CG48
O75928|P29590
O75928|Q13485
O75943|O60671
O75943|O60921
O75943|P35249
O75943|P35250
O75943|P40937
O75943|P40938
O75955|Q14254
O75955|Q9BX66
O75962|P63000
O75969|P13861
O76003|Q6FI81
O76024|P0CG48
O76064|O76064
O76064|O95714
O76064|P0CG48
O76064|P12004
O76064|P16104
O76064|P51668
O76064|P61077
O76064|Q14676
O76071|Q96T76
O76071|Q9Y3D0
O76081|P08754
O76081|P63096
O76083|Q13049
O94762|P24928
O94762|P30876
O94776|O60341
O94776|P03372
O94776|Q09028
O94776|Q12873
O94776|Q13330
O94776|Q14839
O94776|Q16576
O94776|Q92769
O94776|Q96ST3
O94782|P0CG48
O94782|P12004
O94782|Q9BXW9
O94804|O94804
O94806|P49840
O94810|O14775
O94811|P37840
O94813|O94813
O94813|P35052
O94817|O95352
O94817|Q676U5
O94817|Q7Z6L1
O94817|Q9H0Y0
O94817|Q9H1Y0
O94826|P07900
O94875|P00519
O94875|P22681
O94875|P63104
O94875|Q92558
O94905|Q86TM6
O94907|Q96MU8
O94907|Q99750
O94910|Q9UPX8
O94910|Q9Y566
O94916|O94916
O94921|P06400
O94921|P38936
O94927|Q7Z4H7
O94966|P0CG48
O94966|Q8IUQ4
O94973|O94973
O94973|P49418
O94973|P98082
O94985|O00213
O94985|P05067
O94992|O60563
O94992|P50750
O95049|Q16625
O95067|P06493
O95067|P0CG48
O95067|P24941
O95071|O95071
O95071|P62837
O95081|P42566
O95140|O95140
O95140|Q9NX47
O95150|Q93038
O95155|P55072
O95155|P61077
O95155|P62837
O95163|O15111
O95163|Q6IA86
O95163|Q8TE02
O95163|Q96EB1
O95166|O75143
O95166|O95166
O95166|Q13501
O95166|Q14145
O95166|Q14596
O95166|Q8IYT8
O95166|Q8TDY2
O95166|Q9Y4P1
O95185|O95631
O95190|P11926
O95197|Q9NQC3
O95229|O14777
O95229|O43264
O95229|O60566
O95229|Q6P1K2
O95229|Q8NBT2
O95229|Q8NG31
O95229|Q96IY1
O95229|Q9H410
O95238|Q99801
O95243|P14373
O95251|P49736
O95251|P62805
O95251|Q6IE81
O95251|Q8WYH8
O95251|Q9H211
O95257|P06493
O95257|P12004
O95257|P38936
O95259|P62158
O95271|O95271
O95271|Q9C0C2
O95273|P24385
O95278|O95278
O95278|P0CG48
O95295|O95163
O95295|P11047
O95295|P60880
O95295|P78537
O95297|P12931
O95297|Q06124
O95343|Q08117
O95343|Q92570
O95347|P42695
O95347|Q6IBW4
O95347|Q86XI2
O95347|Q9BPX3
O95352|O95166
O95352|P60520
O95352|Q9H0R8
O95365|O75376
O95365|O95365
O95365|P08047
O95365|Q9Y618
O95376|P04637
O95376|P0CG48
O95376|P68036
O95382|Q99683
O95390|Q13705
O95398|P49792
O95407|P48023
O95425|P35579
O95425|Q5TCZ1
O95466|P12956
O95467|O95467
O95467|P63092
O95467|Q5JWF2
O95477|O14910
O95477|O15085
O95477|P0CG48
O95477|Q13424
O95477|Q15700
O95477|Q92796
O95477|Q9HAP6
O95477|Q9NZN5
O95487|Q15436
O95613|P62158
O95613|Q9NRI5
O95622|O95622
O95622|P17252
O95630|O75791
O95630|O75886
O95630|P0CG48
O95630|P62993
O95630|Q00610
O95630|Q7LBR1
O95630|Q9BY43
O95630|Q9H444
O95630|Q9HD42
O95630|Q9Y3E7
O95631|Q92859
O95644|Q9BZS1
O95711|Q99467
O95714|O95714
O95716|Q9UNE2
O95721|O43752
O95721|P09564
O95747|O95747
O95747|P18621
O95747|P55011
O95750|P22455
O95782|Q13492
O95782|Q9Y6I3
O95785|Q13363
O95786|O95786
O95786|P05161
O95786|P0CG48
O95786|Q14653
O95786|Q7Z434
O95817|P08238
O95817|P0CG48
O95817|P10415
O95817|P19174
O95817|P33993
O95817|P34932
O95817|Q13501
O95819|P19634
O95831|O95831
O95832|O15551
O95835|P06493
O95835|P0CG48
O95835|P46937
O95835|Q96J02
O95835|Q9GZV5
O95863|O60341
O95863|P49841
O95863|Q00987
O95863|Q13547
O95863|Q92769
O95863|Q9UKL0
O95863|Q9Y297
O95865|Q15645
O95967|P49639
O95972|O60383
O95983|O94776
O95983|O95983
O95983|Q09028
O95983|Q13330
O95983|Q13547
O95983|Q14839
O95983|Q16576
O95983|Q86YP4
O95983|Q92769
O95983|Q9UBB5
O95989|P05386
O95989|Q8WXK3
O95997|P0CG48
O95997|P30260
O95997|Q14674
O95999|O14920
O95999|O95999
O95999|P0CG48
O95999|Q12933
O95999|Q9BWT7
O95999|Q9BXL7
O95999|Q9H257
O96004|O96004
O96004|P15923
O96008|Q9P0U1
O96013|P60953
O96017|O96017
O96017|P04637
O96017|P0CG48
O96017|P30304
O96017|P30307
O96017|P38398
O96017|P51587
O96017|P67775
O96017|Q00005
O96017|Q00987
O96019|Q13045
O96019|Q92922
O96019|Q92993
O96019|Q9H0E9
O96019|Q9Y4A5
O96020|P0CG48
O96020|P24941
O96020|P38936
O96020|P46527
O96028|Q92769
P00338|P00338
P00338|P07195
P00374|P10809
P00387|P00167
P00395|P13073
P00439|P00439
P00441|P00441
P00441|P0CG48
P00441|P34932
P00441|Q9UNE7
P00451|P04070
P00488|P00488
P00492|P00492
P00519|O15350
P00519|O15357
P00519|O43196
P00519|O60496
P00519|O60674
P00519|P00519
P00519|P04637
P00519|P06400
P00519|P07900
P00519|P08631
P00519|P0CG48
P00519|P10636
P00519|P12931
P00519|P19174
P00519|P23458
P00519|P27986
P00519|P29350
P00519|P34932
P00519|P38398
P00519|P42566
P00519|P46108
P00519|P62993
P00519|Q06187
P00519|Q06609
P00519|Q13905
P00519|Q92918
P00519|Q9NYB9
P00533|O00459
P00533|O14964
P00533|O15357
P00533|O60716
P00533|O60884
P00533|O75368
P00533|O75886
P00533|O95782
P00533|P00533
P00533|P03372
P00533|P04406
P00533|P04792
P00533|P06493
P00533|P07437
P00533|P07900
P00533|P07948
P00533|P08069
P00533|P08195
P00533|P08238
P00533|P08581
P00533|P09382
P00533|P0CG48
P00533|P10275
P00533|P10599
P00533|P11021
P00533|P11142
P00533|P14625
P00533|P15311
P00533|P15514
P00533|P16615
P00533|P17931
P00533|P19174
P00533|P20936
P00533|P21860
P00533|P22681
P00533|P27348
P00533|P27986
P00533|P29350
P00533|P29353
P00533|P31689
P00533|P31947
P00533|P34932
P00533|P35222
P00533|P38646
P00533|P40763
P00533|P40818
P00533|P40855
P00533|P42224
P00533|P42229
P00533|P46108
P00533|P46109
P00533|P51692
P00533|P55060
P00533|P61619
P00533|P62158
P00533|P62993
P00533|P63104
P00533|P68133
P00533|P68366
P00533|Q03135
P00533|Q06124
P00533|Q06830
P00533|Q07912
P00533|Q12929
P00533|Q13191
P00533|Q13480
P00533|Q13882
P00533|Q14289
P00533|Q14974
P00533|Q15139
P00533|Q15303
P00533|Q16543
P00533|Q71U36
P00533|Q8TF42
P00533|Q8WUM4
P00533|Q969Z0
P00533|Q96B97
P00533|Q96CW1
P00533|Q99962
P00533|Q9H299
P00533|Q9NR50
P00533|Q9P0L0
P00533|Q9UBB4
P00533|Q9UBN7
P00533|Q9UJM3
P00533|Q9Y6I3
P00734|P00451
P00734|P00749
P00734|P02671
P00734|P05121
P00734|P05154
P00734|P07204
P00734|P12259
P00734|Q96IY4
P00742|P00451
P00742|P00742
P00742|P07225
P00746|P00746
P00747|P00450
P00747|P00747
P00747|P02749
P00747|P08697
P00747|P09486
P00747|P17936
P00747|P55085
P00749|P00747
P00749|P05120
P00749|P05121
P00749|P05154
P00750|P00750
P00750|Q07954
P00813|P27487
P00813|P30542
P00918|P02730
P00918|P10809
P00918|P19634
P00966|P00966
P01009|P01009
P01009|P0CG48
P01009|Q13438
P01009|Q9UNI1
P01019|P01019
P01019|P30556
P01023|P02649
P01023|P05067
P01023|P60709
P01024|P17927
P01024|P20023
P01024|P20702
P01024|P27918
P01031|P01031
P01033|P08254
P01034|P25774
P01040|P07711
P01042|P03952
P01042|P07384
P01042|Q9NPY3
P01100|O75444
P01100|P01100
P01100|P05412
P01100|P06400
P01100|P0CG48
P01100|P17275
P01100|P17535
P01100|P28482
P01100|Q9Y618
P01106|O00499
P01106|O15379
P01106|O43823
P01106|O60264
P01106|O60313
P01106|O60563
P01106|O60762
P01106|O75306
P01106|O75486
P01106|O75643
P01106|O95347
P01106|O95835
P01106|O96019
P01106|P01106
P01106|P02545
P01106|P04049
P01106|P04792
P01106|P06493
P01106|P07910
P01106|P11387
P01106|P16615
P01106|P17812
P01106|P17980
P01106|P20226
P01106|P24928
P01106|P25788
P01106|P27361
P01106|P28482
P01106|P29590
P01106|P30876
P01106|P33993
P01106|P35249
P01106|P35998
P01106|P36542
P01106|P42704
P01106|P43246
P01106|P49841
P01106|P50750
P01106|P51532
P01106|P51659
P01106|P52292
P01106|P52701
P01106|P53597
P01106|P55084
P01106|P56134
P01106|P56192
P01106|P62191
P01106|P63208
P01106|P67775
P01106|P68366
P01106|Q04206
P01106|Q06830
P01106|Q07864
P01106|Q09472
P01106|Q13200
P01106|Q13263
P01106|Q13287
P01106|Q13526
P01106|Q13557
P01106|Q13576
P01106|Q14697
P01106|Q15233
P01106|Q15772
P01106|Q16236
P01106|Q8N163
P01106|Q8N1F7
P01106|Q8TF76
P01106|Q8WUM0
P01106|Q92769
P01106|Q92830
P01106|Q92831
P01106|Q92922
P01106|Q92974
P01106|Q96L91
P01106|Q96T76
P01106|Q9BQG0
P01106|Q9BRQ8
P01106|Q9H2F5
P01106|Q9HAV4
P01106|Q9NRZ9
P01106|Q9NTJ3
P01106|Q9UHI6
P01106|Q9UKN8
P01106|Q9Y230
P01106|Q9Y265
P01106|Q9Y4A5
P01106|Q9Y678
P01106|Q9Y6N5
P01112|O00329
P01112|O15211
P01112|P04049
P01112|P0CG48
P01112|P15056
P01112|P55196
P01112|Q12967
P01112|Q13671
P01112|Q8IZJ4
P01112|Q8WWW0
P01112|Q9NZL6
P01112|Q9UQ13
P01112|Q9Y6X8
P01116|P04049
P01116|Q12967
P01116|Q9UQ13
P01127|P01127
P01127|P09619
P01130|O75553
P01133|P00533
P01133|P01133
P01135|P00533
P01135|P01135
P01135|Q969F2
P01137|P01137
P01137|P07585
P01137|P07996
P01137|P21810
P01138|P01138
P01138|P04629
P01138|P08138
P01185|P02511
P01189|P32245
P01189|P33032
P01189|Q01726
P01215|P01225
P01215|P01233
P01222|P01215
P01236|P16471
P01241|P01241
P01241|P10912
P01241|P16471
P01258|P01258
P01282|P32241
P01282|P41587
P01303|P25929
P01308|P01308
P01344|P08833
P01344|P11717
P01344|P17936
P01344|P18065
P01374|P01374
P01374|P20333
P01374|Q06643
P01375|O14920
P01375|P01375
P01375|P0CG48
P01375|P21580
P01375|Q12933
P01375|Q13490
P01375|Q13546
P01375|Q15628
P01375|Q96EP0
P01375|Q9BYM8
P01375|Q9H0F6
P01375|Q9NYJ8
P01375|Q9Y6K9
P01563|P17181
P01574|P17181
P01579|P01579
P01579|P15260
P01583|P01583
P01584|P01023
P01584|P14778
P01588|P19235
P01589|P14784
P01730|P01730
P01730|P06239
P01730|P0CG48
P01730|P51681
P01730|P61073
P01730|Q14005
P01732|P01732
P01732|P0CG48
P01732|P10966
P01833|P11912
P01857|P01834
P01857|P01857
P01857|P0CG04
P01889|P01732
P01889|P01889
P01889|P61769
P01891|P01732
P01891|P01891
P01891|P0CG48
P01891|P61769
P01892|P01732
P01892|P0CG48
P01892|P61769
P01903|P0CG48
P01903|P28067
P01903|P28068
P01909|P0CG48
P01911|P0CG48
P01912|P01903
P01912|P0CG48
P01920|P01909
P02452|P01127
P02452|P02751
P02452|P08123
P02452|P09486
P02452|P17301
P02458|P02458
P02461|P02461
P02461|P09486
P02461|Q08345
P02462|P14543
P02489|P02489
P02489|P02511
P02489|P07320
P02511|O75390
P02511|P02511
P02511|P04792
P02511|P05067
P02511|P07320
P02511|P35222
P02533|P13647
P02545|P02545
P02545|P06400
P02545|P19338
P02545|P20700
P02545|P36956
P02545|P49790
P02545|P63104
P02545|Q15233
P02545|Q5JTV8
P02545|Q8NF91
P02549|P11277
P02549|P35611
P02647|P02647
P02647|P02652
P02647|P02654
P02647|P02766
P02647|P04114
P02647|P04180
P02647|P05067
P02649|P02649
P02649|P05067
P02649|P98164
P02649|Q07954
P02649|Q14114
P02655|P06858
P02671|P00750
P02671|P02675
P02679|P00488
P02679|P02671
P02679|P02679
P02679|P11215
P02686|P60201
P02708|Q07001
P02730|P02730
P02730|P16157
P02741|P02741
P02741|P02743
P02743|P02743
P02747|P02745
P02749|P00742
P02751|P02458
P02751|P02751
P02751|P02787
P02751|P04406
P02751|P05556
P02751|P06756
P02751|P08648
P02751|P09211
P02751|P13612
P02751|P23142
P02751|P35579
P02751|P49023
P02751|P52292
P02751|P98095
P02751|Q02388
P02751|Q13485
P02751|Q15582
P02751|Q15942
P02760|P01023
P02760|P02760
P02766|O95163
P02766|P02753
P02766|P02766
P02766|P08670
P02766|Q12873
P02766|Q15047
P02766|Q99689
P02768|P02649
P02768|P55899
P02775|P02775
P02775|P08311
P02775|P25024
P02776|P02776
P02786|P02786
P02786|P02787
P02792|P02792
P02792|P02794
P02792|P0CG48
P02794|P02794
P02794|P0CG48
P03372|O00159
P03372|O00429
P03372|O00571
P03372|O14686
P03372|O43432
P03372|O43795
P03372|O60244
P03372|O60506
P03372|O75369
P03372|O75448
P03372|O75925
P03372|P03372
P03372|P04155
P03372|P04406
P03372|P04844
P03372|P05089
P03372|P05141
P03372|P05388
P03372|P06396
P03372|P06576
P03372|P06748
P03372|P07355
P03372|P07437
P03372|P07737
P03372|P07900
P03372|P08238
P03372|P09874
P03372|P0CG48
P03372|P10276
P03372|P10809
P03372|P11021
P03372|P11142
P03372|P11940
P03372|P12814
P03372|P12956
P03372|P13010
P03372|P14923
P03372|P15880
P03372|P16989
P03372|P18124
P03372|P19838
P03372|P21333
P03372|P26373
P03372|P27986
P03372|P28482
P03372|P32969
P03372|P34932
P03372|P35579
P03372|P38646
P03372|P38936
P03372|P39687
P03372|P43246
P03372|P46781
P03372|P46940
P03372|P48552
P03372|P50402
P03372|P51948
P03372|P51991
P03372|P53675
P03372|P55345
P03372|P56524
P03372|P56945
P03372|P60660
P03372|P60709
P03372|P60763
P03372|P60842
P03372|P60866
P03372|P61158
P03372|P61160
P03372|P61247
P03372|P61964
P03372|P61978
P03372|P62195
P03372|P62241
P03372|P62249
P03372|P62263
P03372|P62269
P03372|P62277
P03372|P62280
P03372|P62424
P03372|P62701
P03372|P62847
P03372|P62913
P03372|P67809
P03372|P68032
P03372|P68363
P03372|P78527
P03372|Q00610
P03372|Q00987
P03372|Q02447
P03372|Q02880
P03372|Q03135
P03372|Q04206
P03372|Q05086
P03372|Q07020
P03372|Q08211
P03372|Q09028
P03372|Q09666
P03372|Q12778
P03372|Q13029
P03372|Q13045
P03372|Q13263
P03372|Q13485
P03372|Q13618
P03372|Q13813
P03372|Q14980
P03372|Q15185
P03372|Q15291
P03372|Q15596
P03372|Q15629
P03372|Q15648
P03372|Q15788
P03372|Q15796
P03372|Q16576
P03372|Q71U36
P03372|Q86UE4
P03372|Q92793
P03372|Q92841
P03372|Q96FW1
P03372|Q99623
P03372|Q99933
P03372|Q9H1R3
P03372|Q9H4B7
P03372|Q9NVC6
P03372|Q9NYF8
P03372|Q9UBL3
P03372|Q9UNE7
P03372|Q9Y265
P03372|Q9Y2X3
P03372|Q9Y3R0
P03372|Q9Y3U8
P03372|Q9Y4A5
P03372|Q9Y618
P03372|Q9Y6C9
P03952|P14210
P03956|P13500
P03956|P80098
P03989|P61769
P04004|P05121
P04035|O94905
P04035|P0CG48
P04040|P04040
P04040|P05067
P04040|P50542
P04049|O14807
P04049|O15519
P04049|O60674
P04049|P01111
P04049|P04049
P04049|P07900
P04049|P09619
P04049|P10301
P04049|P10415
P04049|P10809
P04049|P11142
P04049|P30304
P04049|P31946
P04049|P62258
P04049|P67775
P04049|P98170
P04049|Q13188
P04049|Q92934
P04049|Q99933
P04049|Q9UNE7
P04062|P0CG48
P04062|P17987
P04070|P12259
P04070|Q9UNN8
P04075|P04075
P04075|P09972
P04083|P00533
P04083|P0CG48
P04083|P31949
P04085|P04085
P04114|P0CG48
P04114|P11021
P04114|P13667
P04114|P14625
P04114|P30988
P04114|P55072
P04114|Q9BUN8
P04141|P04141
P04141|P15509
P04141|P32927
P04150|O75376
P04150|P04150
P04150|P04637
P04150|P05412
P04150|P07900
P04150|P0CG48
P04150|P12931
P04150|P16220
P04150|P19338
P04150|P19838
P04150|P27797
P04150|P40763
P04150|P48552
P04150|P51398
P04150|P51531
P04150|P51532
P04150|P62158
P04150|P63165
P04150|Q04206
P04150|Q04917
P04150|Q13547
P04150|Q15596
P04150|Q15648
P04150|Q15788
P04150|Q92793
P04150|Q92922
P04150|Q99816
P04150|Q99933
P04150|Q9UER7
P04150|Q9Y3R0
P04150|Q9Y618
P04150|Q9Y6Q9
P04156|P04156
P04156|P11021
P04179|P04179
P04181|P04181
P04183|O60383
P04183|P04183
P04183|P04406
P04183|P04637
P04183|P0CG48
P04183|P51693
P04183|Q04724
P04183|Q13432
P04183|Q13885
P04183|Q14194
P04183|Q15047
P04183|Q15262
P04183|Q9UM11
P04198|Q13287
P04222|P0CG48
P04229|P01903
P04229|P0CG48
P04233|P04233
P04233|P0CG48
P04234|P0CG48
P04234|P27824
P04234|P55072
P04234|Q9UKV5
P04271|P04271
P04271|P04637
P04271|P06703
P04271|P10636
P04271|P23297
P04271|Q15208
P04275|P00451
P04275|P04275
P04275|Q76LX8
P04278|P04278
P04406|P00558
P04406|P04406
P04406|P05067
P04406|P06748
P04406|P60709
P04406|Q9UHD2
P04424|P04424
P04439|P01732
P04439|P01891
P04439|P04439
P04439|P0CG48
P04439|P61769
P04626|O00459
P04626|P00533
P04626|P04626
P04626|P0CG48
P04626|P21860
P04626|P27986
P04626|P29353
P04626|P34932
P04626|P35222
P04626|P40763
P04626|P42679
P04626|P62993
P04626|Q06124
P04626|Q9UNE7
P04628|Q9H461
P04629|P00519
P04629|P04629
P04629|P07900
P04629|P08138
P04629|P0CG48
P04629|P19174
P04629|P27986
P04629|P29353
P04629|Q9NRF2
P04629|Q9Y4K3
P04632|P20810
P04637|O14641
P04637|O14965
P04637|O15205
P04637|O15379
P04637|O75925
P04637|O75928
P04637|O94776
P04637|O95997
P04637|P02511
P04637|P03372
P04637|P04637
P04637|P06748
P04637|P07900
P04637|P08047
P04637|P09429
P04637|P10415
P04637|P11142
P04637|P11387
P04637|P13639
P04637|P15559
P04637|P18074
P04637|P18146
P04637|P19338
P04637|P19447
P04637|P19525
P04637|P25490
P04637|P27694
P04637|P27695
P04637|P29590
P04637|P30307
P04637|P31947
P04637|P32780
P04637|P34932
P04637|P38936
P04637|P43356
P04637|P45984
P04637|P48729
P04637|P49848
P04637|P50750
P04637|P51532
P04637|P54132
P04637|P61088
P04637|P67870
P04637|Q00535
P04637|Q03468
P04637|Q05086
P04637|Q09472
P04637|Q12888
P04637|Q13330
P04637|Q13362
P04637|Q13547
P04637|Q13625
P04637|Q14999
P04637|Q15648
P04637|Q15672
P04637|Q15796
P04637|Q15831
P04637|Q15843
P04637|Q16539
P04637|Q16594
P04637|Q16611
P04637|Q16666
P04637|Q5VTR2
P04637|Q66K89
P04637|Q7Z6Z7
P04637|Q8IWT3
P04637|Q8N2W9
P04637|Q8TDN4
P04637|Q8WUF5
P04637|Q92769
P04637|Q92922
P04637|Q92993
P04637|Q93009
P04637|Q96J02
P04637|Q9H0W5
P04637|Q9H160
P04637|Q9H2X6
P04637|Q9H3D4
P04637|Q9NPI1
P04637|Q9NZC7
P04637|Q9UNE7
P04637|Q9Y297
P04637|Q9Y3D8
P04792|P00488
P04792|P02489
P04792|P04637
P04792|P04792
P04792|P63279
P04792|P99999
P04818|P04818
P04839|P13498
P04839|P19878
P04843|Q13438
P04843|Q8TCJ2
P04899|P50052
P04920|P16452
P05000|P17181
P05019|P17936
P05019|P22692
P05019|P24593
P05019|P35858
P05019|Q16270
P05067|O96018
P05067|P01137
P05067|P05067
P05067|P10909
P05067|P11142
P05067|P22303
P05067|P37840
P05067|P49768
P05067|P49810
P05067|P49841
P05067|Q02410
P05067|Q13387
P05067|Q15691
P05067|Q99714
P05067|Q99767
P05067|Q9BXS0
P05067|Q9UQF2
P05090|P02652
P05091|P05091
P05106|P05106
P05106|P06756
P05106|P08514
P05106|P14543
P05106|Q05397
P05106|Q13352
P05107|P05362
P05107|P11215
P05107|P20701
P05107|P20702
P05107|P31946
P05107|P32942
P05107|Q15438
P05107|Q9Y490
P05108|P10109
P05112|P24394
P05113|P05113
P05113|P32927
P05113|Q01344
P05120|P06400
P05121|P00750
P05129|P11388
P05129|P49840
P05129|P61764
P05129|Q13224
P05141|P25963
P05154|P02671
P05154|P02675
P05154|P03952
P05154|P04070
P05154|P07288
P05161|O75369
P05161|O75688
P05161|P06733
P05161|P11142
P05161|P23528
P05161|P41226
P05161|P61088
P05161|Q06830
P05161|Q14258
P05161|Q9UII4
P05164|P05164
P05166|P05165
P05198|P19525
P05198|P20042
P05198|P41091
P05198|Q14232
P05230|P05230
P05230|P11362
P05230|P21802
P05230|P22455
P05231|P08887
P05231|P40189
P05305|P25101
P05362|P20701
P05386|P05387
P05388|P05386
P05408|Q9NRR5
P05412|O60869
P05412|P00519
P05412|P01106
P05412|P03372
P05412|P05412
P05412|P06400
P05412|P07900
P05412|P0CG48
P05412|P10275
P05412|P14921
P05412|P15172
P05412|P15336
P05412|P20226
P05412|P28482
P05412|P63165
P05412|P63279
P05412|P68400
P05412|Q06481
P05412|Q13547
P05412|Q16236
P05412|Q16520
P05412|Q16665
P05412|Q8NEV1
P05534|P01732
P05534|P0CG48
P05549|P0CG48
P05549|P67809
P05549|Q9Y6I3
P05556|O14713
P05556|P05556
P05556|P06756
P05556|P07948
P05556|P08069
P05556|P08648
P05556|P17252
P05556|P26006
P05556|P27824
P05556|P53708
P05556|P56199
P05556|P63244
P05556|Q13418
P05556|Q13683
P05556|Q13797
P05556|Q9Y490
P05771|P05771
P05771|P0CG48
P05771|P11388
P05771|P17677
P05771|P20700
P05771|P29966
P05771|P41180
P05771|P49840
P05771|P55042
P05771|P61764
P05771|P63244
P05771|Q13224
P05771|Q8IV61
P05771|Q9BYM8
P05783|P05787
P05783|P27348
P05783|P42574
P05783|Q02156
P06127|P06239
P06127|P06241
P06127|P21854
P06127|P22681
P06213|O14543
P06213|O15357
P06213|O15524
P06213|O60674
P06213|P01308
P06213|P06213
P06213|P0CG48
P06213|P15090
P06213|P19174
P06213|P20936
P06213|P22681
P06213|P23458
P06213|P27986
P06213|P29353
P06213|P35568
P06213|P51692
P06213|P62158
P06213|Q05397
P06213|Q05655
P06213|Q06124
P06213|Q07666
P06213|Q13480
P06213|Q14449
P06213|Q9NRF2
P06213|Q9Y4H2
P06239|O43561
P06239|P06239
P06239|P07900
P06239|P0CG48
P06239|P14784
P06239|P15311
P06239|P15498
P06239|P16885
P06239|P20936
P06239|P22681
P06239|P25445
P06239|P25963
P06239|P27986
P06239|P28482
P06239|P29353
P06239|P42224
P06239|P42336
P06239|P42768
P06239|P43403
P06239|P43405
P06239|Q08881
P06239|Q13094
P06239|Q6PIZ9
P06239|Q86WV1
P06239|Q9H204
P06241|A7KAX9
P06241|O15117
P06241|O60716
P06241|O75563
P06241|O75674
P06241|P06241
P06241|P06733
P06241|P07900
P06241|P0CG48
P06241|P10636
P06241|P10721
P06241|P13591
P06241|P15498
P06241|P16885
P06241|P18433
P06241|P20749
P06241|P22681
P06241|P25445
P06241|P27986
P06241|P29353
P06241|P30419
P06241|P37840
P06241|P42768
P06241|P78314
P06241|P78352
P06241|Q03135
P06241|Q06124
P06241|Q07666
P06241|Q07912
P06241|Q12879
P06241|Q13094
P06241|Q13291
P06241|Q13444
P06241|Q13748
P06241|Q6PIZ9
P06241|Q86WV1
P06241|Q9NWQ8
P06276|P06276
P06307|P32239
P06396|P02751
P06396|P10275
P06396|P21796
P06396|P63261
P06396|P68133
P06400|O14682
P06400|O43463
P06400|P01308
P06400|P04049
P06400|P06400
P06400|P10275
P06400|P15336
P06400|P17480
P06400|P20226
P06400|P29375
P06400|P30260
P06400|P30281
P06400|P35869
P06400|P50750
P06400|P51532
P06400|P78396
P06400|Q00987
P06400|Q01094
P06400|Q09028
P06400|Q09472
P06400|Q12931
P06400|Q13029
P06400|Q13547
P06400|Q14186
P06400|Q14188
P06400|Q14209
P06400|Q16254
P06400|Q16576
P06400|Q92831
P06400|Q99708
P06400|Q9UGL1
P06401|P03372
P06401|P06401
P06401|P08047
P06401|P0CG48
P06401|P12931
P06401|P24941
P06401|Q15788
P06401|Q8WYK2
P06401|Q92831
P06401|Q9NR55
P06493|O15392
P06493|P02545
P06493|P04183
P06493|P04637
P06493|P05783
P06493|P06400
P06493|P06493
P06493|P06748
P06493|P07305
P06493|P08670
P06493|P10275
P06493|P11388
P06493|P14136
P06493|P15927
P06493|P16401
P06493|P16949
P06493|P17096
P06493|P18031
P06493|P20700
P06493|P23443
P06493|P27694
P06493|P27816
P06493|P29692
P06493|P30291
P06493|P31350
P06493|P38936
P06493|P46527
P06493|P48681
P06493|P50613
P06493|P52732
P06493|Q01094
P06493|Q08379
P06493|Q14643
P06493|Q15910
P06493|Q16667
P06493|Q92574
P06493|Q93045
P06493|Q96KB5
P06493|Q99741
P06493|Q9NXR1
P06576|P21281
P06576|P36542
P06702|P05109
P06703|P06703
P06703|Q9HB71
P06727|P06727
P06729|P06239
P06729|P08575
P06729|P19256
P06729|P20963
P06729|Q96B97
P06729|Q9Y5K6
P06730|O00571
P06730|P06730
P06730|P0CG48
P06730|P62753
P06730|P78344
P06730|Q04637
P06730|Q13542
P06732|P0CG48
P06733|Q14315
P06733|Q9Y6Y0
P06734|P06241
P06737|P06737
P06744|P0CG48
P06746|P0CG48
P06746|P18887
P06748|P06748
P06748|P07919
P06748|P09874
P06748|P0CG48
P06748|P19525
P06748|P43686
P06748|P62805
P06748|P62993
P06748|P67809
P06748|P68431
P06748|P84077
P06748|Q00839
P06748|Q04206
P06748|Q9NR30
P06748|Q9UQ80
P06753|P06753
P06753|P68133
P06753|Q14164
P06756|O00622
P06756|P18084
P06756|P18564
P06850|P34998
P06858|P06858
P06858|Q07954
P06881|P01258
P06881|P06881
P07195|P63104
P07197|P0CG48
P07204|P04070
P07225|P04070
P07225|P12259
P07237|P60520
P07288|P01009
P07288|P01023
P07288|P04279
P07288|P12272
P07288|P17936
P07306|Q96G23
P07307|P07306
P07307|Q96G23
P07320|P07320
P07332|P07332
P07332|P07900
P07332|P11274
P07333|O15524
P07333|P07333
P07333|P09603
P07333|P29353
P07333|P62993
P07333|Q07889
P07339|P05067
P07355|P00750
P07359|P00734
P07359|P04275
P07359|P13224
P07359|P14770
P07359|P63104
P07384|P04632
P07384|P0CG48
P07384|P18031
P07384|P30084
P07437|O14980
P07437|P05067
P07477|P08697
P07478|P14780
P07550|O95467
P07550|P07550
P07550|P0CG48
P07550|P12931
P07550|P25098
P07550|P46934
P07550|P62873
P07550|P63092
P07550|P84996
P07550|Q02952
P07550|Q15599
P07550|Q5JWF2
P07550|Q8TEY7
P07550|Q96B67
P07585|P00533
P07585|P02452
P07585|P08123
P07602|P07602
P07686|P07686
P07711|P19793
P07711|Q9UIV8
P07737|O00401
P07737|P60709
P07766|P04234
P07766|P06239
P07766|P09693
P07766|P27986
P07814|O60506
P07814|P41252
P07814|P54136
P07814|Q15046
P07814|Q9P2J5
P07858|P00797
P07858|P01034
P07858|P01040
P07858|P07858
P07900|O00170
P07900|O14746
P07900|O14757
P07900|O15111
P07900|P04626
P07900|P05067
P07900|P06753
P07900|P07900
P07900|P08235
P07900|P09769
P07900|P10275
P07900|P11274
P07900|P11802
P07900|P12931
P07900|P13569
P07900|P17252
P07900|P18124
P07900|P19388
P07900|P19784
P07900|P22694
P07900|P29474
P07900|P29475
P07900|P30530
P07900|P31749
P07900|P31751
P07900|P34932
P07900|P36897
P07900|P37173
P07900|P41279
P07900|P46777
P07900|P49116
P07900|P49327
P07900|P55072
P07900|P62753
P07900|P68400
P07900|P78527
P07900|Q00613
P07900|Q03181
P07900|Q08752
P07900|Q12809
P07900|Q13418
P07900|Q14164
P07900|Q15185
P07900|Q15418
P07900|Q15750
P07900|Q16543
P07900|Q16665
P07900|Q5S007
P07900|Q71U36
P07900|Q8NEV1
P07900|Q96S44
P07900|Q99558
P07900|Q9H093
P07900|Q9H1R3
P07900|Q9NYJ8
P07900|Q9UHD1
P07900|Q9UHD2
P07900|Q9Y2Z0
P07900|Q9Y6K9
P07910|O00505
P07910|P07910
P07910|Q08211
P07947|P25445
P07947|P27635
P07948|O15492
P07948|P02730
P07948|P06493
P07948|P07948
P07948|P0CG48
P07948|P10721
P07948|P14317
P07948|P15391
P07948|P19174
P07948|P22681
P07948|P27815
P07948|P29350
P07948|P29353
P07948|P31994
P07948|P32927
P07948|P37840
P07948|P48023
P07948|P48736
P07948|P56945
P07948|P61978
P07948|Q01362
P07948|Q03405
P07948|Q05655
P07948|Q6PIZ9
P07948|Q8WWW8
P07948|Q99704
P07948|Q9NWQ8
P07949|P07949
P07949|P0CG48
P07949|P40763
P07949|P56159
P07949|Q99704
P07951|P07951
P07992|Q92889
P07996|P00747
P07996|P02751
P07996|P07585
P07996|P16671
P07996|P20908
P07996|Q07954
P08047|O43474
P08047|P01106
P08047|P03372
P08047|P04198
P08047|P05412
P08047|P06400
P08047|P07900
P08047|P08047
P08047|P0CG48
P08047|P10275
P08047|P17676
P08047|P18146
P08047|P19838
P08047|P20248
P08047|P23511
P08047|P40763
P08047|P41235
P08047|P42858
P08047|P51532
P08047|P51608
P08047|P56524
P08047|P63165
P08047|P84022
P08047|Q04206
P08047|Q05513
P08047|Q09028
P08047|Q09472
P08047|Q12772
P08047|Q13118
P08047|Q13485
P08047|Q13547
P08047|Q16665
P08047|Q92769
P08047|Q99814
P08069|O14654
P08069|O60674
P08069|P03372
P08069|P05019
P08069|P08069
P08069|P0CG48
P08069|P18031
P08069|P29353
P08069|P32121
P08069|P35568
P08069|P46108
P08069|P46934
P08069|P63244
P08069|Q06124
P08069|Q92569
P08100|P0CG48
P08134|O60610
P08138|P05067
P08138|P08138
P08138|Q00994
P08138|Q9BUZ4
P08138|Q9H213
P08138|Q9Y4K3
P08138|Q9Y5V3
P08151|P0CG48
P08151|Q9UMX1
P08183|P0CG48
P08195|P16070
P08195|Q01650
P08195|Q9UM01
P08235|P12931
P08235|Q02790
P08237|P08237
P08237|P17858
P08237|Q01813
P08238|O00170
P08238|O14757
P08238|P04049
P08238|P04637
P08238|P07900
P08238|P08238
P08238|P33992
P08238|P35579
P08238|P41279
P08238|P62753
P08238|Q02790
P08238|Q13546
P08238|Q15185
P08238|Q16543
P08238|Q9UNE7
P08246|P01009
P08246|P08519
P08246|P08697
P08247|P62993
P08247|P63027
P08253|P06756
P08253|P16035
P08253|P39060
P08253|P80098
P08254|P08254
P08254|P13500
P08254|P80098
P08263|P08263
P08311|P01019
P08473|P01160
P08476|P36896
P08476|Q13705
P08514|P02458
P08514|P08514
P08514|P62993
P08514|Q99828
P08559|P08559
P08571|O60603
P08571|P18428
P08572|P02462
P08575|P06213
P08575|P06239
P08575|P06241
P08575|P07948
P08575|P08575
P08575|P35222
P08575|P41240
P08575|Q14697
P08581|P08581
P08581|P0CG48
P08581|P14210
P08581|P19174
P08581|P29353
P08581|P35222
P08581|P62993
P08581|Q96EY1
P08588|O14908
P08588|P49407
P08631|P08631
P08631|P0CG48
P08631|P16885
P08631|P19174
P08631|P42768
P08631|P60709
P08631|Q03405
P08631|Q13444
P08631|Q13905
P08631|Q8WUM4
P08631|Q96B97
P08637|P06239
P08648|O14908
P08648|P0CG48
P08648|P21926
P08648|P39060
P08670|O95251
P08670|P08670
P08670|P17612
P08670|Q12934
P08670|Q14194
P08697|P02671
P08700|P26951
P08700|P32927
P08708|P23396
P08708|P46781
P08708|P61247
P08708|P62273
P08708|P62280
P08708|P62851
P08708|P62861
P08709|P08709
P08754|O43566
P08754|O43665
P08754|P50052
P08833|P05019
P08887|P26441
P08908|P08908
P08908|P11362
P08913|P04899
P08922|P29350
P08949|P28336
P08962|P05556
P08962|P0CG48
P08962|P21926
P09001|P52815
P09038|P21802
P09038|P22455
P09086|P04150
P09086|P09086
P09237|P00747
P09326|P06239
P09327|P63261
P09327|P68133
P09341|P09341
P09341|Q16570
P09382|P08575
P09429|P00750
P09455|O75446
P09467|O60260
P09467|P09467
P09467|P0CG48
P09471|P08913
P09471|P41143
P09486|P09486
P09488|Q99683
P09493|P07951
P09493|P09493
P09496|Q00610
P09529|P27037
P09529|P36896
P09601|P0CG48
P09603|P09603
P09619|O00459
P09619|P06241
P09619|P09619
P09619|P0CG48
P09619|P19174
P09619|P20936
P09619|P27986
P09619|P29597
P09619|P42224
P09619|Q06124
P09622|P09622
P09769|P0CG48
P09769|P12931
P09769|P22681
P09769|P37840
P09769|P42768
P09874|P04637
P09874|P06746
P09874|P09874
P09874|P10827
P09874|P12004
P09874|P12956
P09874|P13010
P09874|P18887
P09874|P19838
P09874|P49336
P09874|P63279
P09874|P78527
P09874|Q01094
P09874|Q13547
P09874|Q8IW19
P09874|Q92769
P09874|Q9UGN5
P09884|P09874
P09884|P49642
P09884|P49643
P09913|O14879
P09914|O14879
P09917|Q14019
P09936|P04637
P09936|P07900
P09936|P11142
P09958|P09958
P09958|Q07954
P09958|Q6VY07
P0C1Z6|O96019
P0C1Z6|Q53TQ3
P0C1Z6|Q96EZ8
P0C1Z6|Q9C086
P0C7T5|P54253
P0CG47|P16104
P0CG47|Q99741
P0CG47|Q9HAU4
P0CG48|A0AVF1
P0CG48|A0MZ66
P0CG48|A1L390
P0CG48|A1X283
P0CG48|A2RTX5
P0CG48|A2RUB6
P0CG48|A2RUS2
P0CG48|A2VDJ0
P0CG48|A5YKK6
P0CG48|A6NFA1
P0CG48|A6NHL2
P0CG48|A8K0Z3
P0CG48|A8MTJ3
P0CG48|B0I1T2
P0CG48|B7ZAQ6
P0CG48|C9J798
P0CG48|O00116
P0CG48|O00139
P0CG48|O00154
P0CG48|O00159
P0CG48|O00160
P0CG48|O00161
P0CG48|O00165
P0CG48|O00170
P0CG48|O00180
P0CG48|O00186
P0CG48|O00203
P0CG48|O00206
P0CG48|O00212
P0CG48|O00213
P0CG48|O00214
P0CG48|O00217
P0CG48|O00220
P0CG48|O00231
P0CG48|O00232
P0CG48|O00233
P0CG48|O00244
P0CG48|O00257
P0CG48|O00258
P0CG48|O00264
P0CG48|O00267
P0CG48|O00273
P0CG48|O00291
P0CG48|O00299
P0CG48|O00311
P0CG48|O00329
P0CG48|O00399
P0CG48|O00400
P0CG48|O00410
P0CG48|O00418
P0CG48|O00422
P0CG48|O00443
P0CG48|O00458
P0CG48|O00468
P0CG48|O00469
P0CG48|O00471
P0CG48|O00481
P0CG48|O00483
P0CG48|O00487
P0CG48|O00505
P0CG48|O00506
P0CG48|O00507
P0CG48|O00541
P0CG48|O00548
P0CG48|O00560
P0CG48|O00571
P0CG48|O00592
P0CG48|O00622
P0CG48|O00629
P0CG48|O00635
P0CG48|O00750
P0CG48|O00762
P0CG48|O00763
P0CG48|O00764
P0CG48|O00767
P0CG48|O14495
P0CG48|O14497
P0CG48|O14530
P0CG48|O14531
P0CG48|O14548
P0CG48|O14578
P0CG48|O14593
P0CG48|O14617
P0CG48|O14618
P0CG48|O14639
P0CG48|O14640
P0CG48|O14654
P0CG48|O14656
P0CG48|O14662
P0CG48|O14672
P0CG48|O14678
P0CG48|O14681
P0CG48|O14686
P0CG48|O14727
P0CG48|O14730
P0CG48|O14732
P0CG48|O14735
P0CG48|O14737
P0CG48|O14744
P0CG48|O14745
P0CG48|O14763
P0CG48|O14777
P0CG48|O14786
P0CG48|O14795
P0CG48|O14802
P0CG48|O14818
P0CG48|O14880
P0CG48|O14908
P0CG48|O14925
P0CG48|O14929
P0CG48|O14933
P0CG48|O14936
P0CG48|O14939
P0CG48|O14949
P0CG48|O14950
P0CG48|O14965
P0CG48|O14966
P0CG48|O14975
P0CG48|O14976
P0CG48|O14977
P0CG48|O14980
P0CG48|O14983
P0CG48|O14986
P0CG48|O15020
P0CG48|O15031
P0CG48|O15056
P0CG48|O15061
P0CG48|O15067
P0CG48|O15078
P0CG48|O15111
P0CG48|O15120
P0CG48|O15121
P0CG48|O15126
P0CG48|O15131
P0CG48|O15143
P0CG48|O15144
P0CG48|O15145
P0CG48|O15151
P0CG48|O15155
P0CG48|O15162
P0CG48|O15164
P0CG48|O15173
P0CG48|O15182
P0CG48|O15228
P0CG48|O15230
P0CG48|O15235
P0CG48|O15239
P0CG48|O15247
P0CG48|O15254
P0CG48|O15258
P0CG48|O15269
P0CG48|O15270
P0CG48|O15287
P0CG48|O15294
P0CG48|O15297
P0CG48|O15304
P0CG48|O15305
P0CG48|O15327
P0CG48|O15344
P0CG48|O15347
P0CG48|O15355
P0CG48|O15357
P0CG48|O15360
P0CG48|O15379
P0CG48|O15382
P0CG48|O15397
P0CG48|O15399
P0CG48|O15400
P0CG48|O15417
P0CG48|O15427
P0CG48|O15438
P0CG48|O15439
P0CG48|O15440
P0CG48|O15460
P0CG48|O15484
P0CG48|O15498
P0CG48|O15504
P0CG48|O15511
P0CG48|O15514
P0CG48|O15519
P0CG48|O15523
P0CG48|O15525
P0CG48|O15530
P0CG48|O15533
P0CG48|O15550
P0CG48|O43150
P0CG48|O43156
P0CG48|O43166
P0CG48|O43175
P0CG48|O43242
P0CG48|O43251
P0CG48|O43252
P0CG48|O43257
P0CG48|O43264
P0CG48|O43290
P0CG48|O43291
P0CG48|O43292
P0CG48|O43293
P0CG48|O43299
P0CG48|O43303
P0CG48|O43306
P0CG48|O43324
P0CG48|O43396
P0CG48|O43422
P0CG48|O43427
P0CG48|O43432
P0CG48|O43463
P0CG48|O43474
P0CG48|O43482
P0CG48|O43488
P0CG48|O43491
P0CG48|O43502
P0CG48|O43524
P0CG48|O43541
P0CG48|O43542
P0CG48|O43583
P0CG48|O43615
P0CG48|O43633
P0CG48|O43657
P0CG48|O43660
P0CG48|O43663
P0CG48|O43665
P0CG48|O43670
P0CG48|O43681
P0CG48|O43683
P0CG48|O43684
P0CG48|O43688
P0CG48|O43707
P0CG48|O43739
P0CG48|O43741
P0CG48|O43747
P0CG48|O43752
P0CG48|O43759
P0CG48|O43768
P0CG48|O43776
P0CG48|O43791
P0CG48|O43795
P0CG48|O43805
P0CG48|O43808
P0CG48|O43813
P0CG48|O43815
P0CG48|O43819
P0CG48|O43837
P0CG48|O43847
P0CG48|O43852
P0CG48|O43865
P0CG48|O43913
P0CG48|O43920
P0CG48|O43929
P0CG48|O43933
P0CG48|O60216
P0CG48|O60232
P0CG48|O60234
P0CG48|O60238
P0CG48|O60239
P0CG48|O60244
P0CG48|O60256
P0CG48|O60262
P0CG48|O60264
P0CG48|O60266
P0CG48|O60271
P0CG48|O60282
P0CG48|O60291
P0CG48|O60313
P0CG48|O60315
P0CG48|O60331
P0CG48|O60333
P0CG48|O60341
P0CG48|O60353
P0CG48|O60381
P0CG48|O60423
P0CG48|O60427
P0CG48|O60437
P0CG48|O60443
P0CG48|O60488
P0CG48|O60502
P0CG48|O60503
P0CG48|O60506
P0CG48|O60547
P0CG48|O60563
P0CG48|O60568
P0CG48|O60573
P0CG48|O60610
P0CG48|O60669
P0CG48|O60671
P0CG48|O60678
P0CG48|O60701
P0CG48|O60711
P0CG48|O60716
P0CG48|O60749
P0CG48|O60762
P0CG48|O60763
P0CG48|O60779
P0CG48|O60811
P0CG48|O60825
P0CG48|O60826
P0CG48|O60830
P0CG48|O60832
P0CG48|O60869
P0CG48|O60884
P0CG48|O60885
P0CG48|O60925
P0CG48|O60934
P0CG48|O75027
P0CG48|O75044
P0CG48|O75083
P0CG48|O75084
P0CG48|O75110
P0CG48|O75116
P0CG48|O75122
P0CG48|O75131
P0CG48|O75146
P0CG48|O75150
P0CG48|O75151
P0CG48|O75153
P0CG48|O75161
P0CG48|O75164
P0CG48|O75165
P0CG48|O75175
P0CG48|O75179
P0CG48|O75182
P0CG48|O75190
P0CG48|O75197
P0CG48|O75204
P0CG48|O75223
P0CG48|O75251
P0CG48|O75306
P0CG48|O75312
P0CG48|O75334
P0CG48|O75340
P0CG48|O75351
P0CG48|O75367
P0CG48|O75369
P0CG48|O75381
P0CG48|O75386
P0CG48|O75387
P0CG48|O75390
P0CG48|O75400
P0CG48|O75410
P0CG48|O75419
P0CG48|O75448
P0CG48|O75461
P0CG48|O75477
P0CG48|O75489
P0CG48|O75496
P0CG48|O75503
P0CG48|O75529
P0CG48|O75530
P0CG48|O75531
P0CG48|O75569
P0CG48|O75592
P0CG48|O75608
P0CG48|O75643
P0CG48|O75663
P0CG48|O75665
P0CG48|O75674
P0CG48|O75676
P0CG48|O75688
P0CG48|O75694
P0CG48|O75695
P0CG48|O75717
P0CG48|O75718
P0CG48|O75746
P0CG48|O75787
P0CG48|O75792
P0CG48|O75794
P0CG48|O75828
P0CG48|O75832
P0CG48|O75844
P0CG48|O75845
P0CG48|O75874
P0CG48|O75880
P0CG48|O75882
P0CG48|O75886
P0CG48|O75909
P0CG48|O75911
P0CG48|O75914
P0CG48|O75915
P0CG48|O75925
P0CG48|O75935
P0CG48|O75947
P0CG48|O75955
P0CG48|O75964
P0CG48|O76003
P0CG48|O76021
P0CG48|O76061
P0CG48|O76071
P0CG48|O76075
P0CG48|O76080
P0CG48|O76082
P0CG48|O76094
P0CG48|O94759
P0CG48|O94768
P0CG48|O94776
P0CG48|O94788
P0CG48|O94804
P0CG48|O94806
P0CG48|O94808
P0CG48|O94817
P0CG48|O94826
P0CG48|O94851
P0CG48|O94855
P0CG48|O94874
P0CG48|O94880
P0CG48|O94885
P0CG48|O94901
P0CG48|O94905
P0CG48|O94925
P0CG48|O94927
P0CG48|O94955
P0CG48|O94964
P0CG48|O94972
P0CG48|O94973
P0CG48|O94979
P0CG48|O94986
P0CG48|O94992
P0CG48|O95057
P0CG48|O95070
P0CG48|O95071
P0CG48|O95139
P0CG48|O95140
P0CG48|O95147
P0CG48|O95155
P0CG48|O95163
P0CG48|O95166
P0CG48|O95168
P0CG48|O95169
P0CG48|O95182
P0CG48|O95197
P0CG48|O95202
P0CG48|O95208
P0CG48|O95219
P0CG48|O95229
P0CG48|O95235
P0CG48|O95239
P0CG48|O95243
P0CG48|O95248
P0CG48|O95251
P0CG48|O95271
P0CG48|O95273
P0CG48|O95279
P0CG48|O95292
P0CG48|O95295
P0CG48|O95297
P0CG48|O95298
P0CG48|O95299
P0CG48|O95336
P0CG48|O95340
P0CG48|O95347
P0CG48|O95352
P0CG48|O95359
P0CG48|O95372
P0CG48|O95373
P0CG48|O95382
P0CG48|O95394
P0CG48|O95455
P0CG48|O95466
P0CG48|O95467
P0CG48|O95470
P0CG48|O95486
P0CG48|O95522
P0CG48|O95551
P0CG48|O95563
P0CG48|O95571
P0CG48|O95573
P0CG48|O95613
P0CG48|O95619
P0CG48|O95622
P0CG48|O95674
P0CG48|O95678
P0CG48|O95696
P0CG48|O95714
P0CG48|O95721
P0CG48|O95749
P0CG48|O95758
P0CG48|O95782
P0CG48|O95785
P0CG48|O95819
P0CG48|O95831
P0CG48|O95861
P0CG48|O95863
P0CG48|O95864
P0CG48|O95865
P0CG48|O95881
P0CG48|O95905
P0CG48|O95983
P0CG48|O95985
P0CG48|O96000
P0CG48|O96005
P0CG48|O96008
P0CG48|O96011
P0CG48|O96013
P0CG48|O96019
P0CG48|P00167
P0CG48|P00338
P0CG48|P00367
P0CG48|P00374
P0CG48|P00387
P0CG48|P00390
P0CG48|P00403
P0CG48|P00491
P0CG48|P00492
P0CG48|P00505
P0CG48|P00558
P0CG48|P00568
P0CG48|P00746
P0CG48|P00813
P0CG48|P00918
P0CG48|P00966
P0CG48|P01033
P0CG48|P01040
P0CG48|P01106
P0CG48|P01111
P0CG48|P01116
P0CG48|P01130
P0CG48|P01137
P0CG48|P01889
P0CG48|P02452
P0CG48|P02511
P0CG48|P02533
P0CG48|P02538
P0CG48|P02545
P0CG48|P02751
P0CG48|P02768
P0CG48|P02786
P0CG48|P02788
P0CG48|P03989
P0CG48|P04040
P0CG48|P04049
P0CG48|P04075
P0CG48|P04179
P0CG48|P04181
P0CG48|P04198
P0CG48|P04279
P0CG48|P04350
P0CG48|P04406
P0CG48|P04632
P0CG48|P04637
P0CG48|P04792
P0CG48|P04818
P0CG48|P04843
P0CG48|P04844
P0CG48|P04899
P0CG48|P04920
P0CG48|P05023
P0CG48|P05026
P0CG48|P05062
P0CG48|P05067
P0CG48|P05089
P0CG48|P05091
P0CG48|P05107
P0CG48|P05141
P0CG48|P05161
P0CG48|P05198
P0CG48|P05362
P0CG48|P05386
P0CG48|P05387
P0CG48|P05388
P0CG48|P05496
P0CG48|P05556
P0CG48|P05783
P0CG48|P05787
P0CG48|P05976
P0CG48|P06132
P0CG48|P06280
P0CG48|P06396
P0CG48|P06400
P0CG48|P06493
P0CG48|P06576
P0CG48|P06702
P0CG48|P06703
P0CG48|P06729
P0CG48|P06733
P0CG48|P06737
P0CG48|P06753
P0CG48|P06756
P0CG48|P07108
P0CG48|P07195
P0CG48|P07196
P0CG48|P07205
P0CG48|P07237
P0CG48|P07305
P0CG48|P07332
P0CG48|P07333
P0CG48|P07339
P0CG48|P07355
P0CG48|P07437
P0CG48|P07477
P0CG48|P07602
P0CG48|P07686
P0CG48|P07737
P0CG48|P07738
P0CG48|P07741
P0CG48|P07814
P0CG48|P07858
P0CG48|P07900
P0CG48|P07910
P0CG48|P07942
P0CG48|P07947
P0CG48|P07951
P0CG48|P07954
P0CG48|P07992
P0CG48|P08133
P0CG48|P08134
P0CG48|P08138
P0CG48|P08195
P0CG48|P08235
P0CG48|P08237
P0CG48|P08238
P0CG48|P08243
P0CG48|P08559
P0CG48|P08574
P0CG48|P08575
P0CG48|P08590
P0CG48|P08670
P0CG48|P08708
P0CG48|P08727
P0CG48|P08754
P0CG48|P08758
P0CG48|P08779
P0CG48|P08865
P0CG48|P08910
P0CG48|P09001
P0CG48|P09086
P0CG48|P09104
P0CG48|P09211
P0CG48|P09382
P0CG48|P09429
P0CG48|P09471
P0CG48|P09488
P0CG48|P09493
P0CG48|P09496
P0CG48|P09525
P0CG48|P09543
P0CG48|P09622
P0CG48|P09669
P0CG48|P09874
P0CG48|P09884
P0CG48|P09936
P0CG48|P09958
P0CG48|P09960
P0CG48|P09972
P0CG48|P0C2W1
P0CG48|P0CG08
P0CG48|P0CG47
P0CG48|P0CG48
P0CG48|P10155
P0CG48|P10301
P0CG48|P10319
P0CG48|P10515
P0CG48|P10586
P0CG48|P10588
P0CG48|P10589
P0CG48|P10599
P0CG48|P10606
P0CG48|P10619
P0CG48|P10620
P0CG48|P10644
P0CG48|P10768
P0CG48|P10809
P0CG48|P10909
P0CG48|P11021
P0CG48|P11047
P0CG48|P11117
P0CG48|P11166
P0CG48|P11169
P0CG48|P11171
P0CG48|P11172
P0CG48|P11177
P0CG48|P11216
P0CG48|P11217
P0CG48|P11233
P0CG48|P11234
P0CG48|P11277
P0CG48|P11279
P0CG48|P11362
P0CG48|P11387
P0CG48|P11413
P0CG48|P11441
P0CG48|P11488
P0CG48|P11532
P0CG48|P11586
P0CG48|P11717
P0CG48|P11766
P0CG48|P11802
P0CG48|P11908
P0CG48|P11940
P0CG48|P12035
P0CG48|P12109
P0CG48|P12110
P0CG48|P12235
P0CG48|P12236
P0CG48|P12268
P0CG48|P12270
P0CG48|P12273
P0CG48|P12277
P0CG48|P12429
P0CG48|P12755
P0CG48|P12757
P0CG48|P12814
P0CG48|P12821
P0CG48|P12955
P0CG48|P12956
P0CG48|P13010
P0CG48|P13051
P0CG48|P13073
P0CG48|P13164
P0CG48|P13196
P0CG48|P13591
P0CG48|P13612
P0CG48|P13637
P0CG48|P13639
P0CG48|P13645
P0CG48|P13647
P0CG48|P13667
P0CG48|P13693
P0CG48|P13726
P0CG48|P13747
P0CG48|P13796
P0CG48|P13804
P0CG48|P13807
P0CG48|P13929
P0CG48|P13995
P0CG48|P14174
P0CG48|P14314
P0CG48|P14324
P0CG48|P14373
P0CG48|P14406
P0CG48|P14550
P0CG48|P14618
P0CG48|P14625
P0CG48|P14649
P0CG48|P14678
P0CG48|P14735
P0CG48|P14784
P0CG48|P14854
P0CG48|P14868
P0CG48|P14921
P0CG48|P14923
P0CG48|P14927
P0CG48|P15036
P0CG48|P15056
P0CG48|P15104
P0CG48|P15121
P0CG48|P15151
P0CG48|P15153
P0CG48|P15170
P0CG48|P15259
P0CG48|P15260
P0CG48|P15291
P0CG48|P15311
P0CG48|P15328
P0CG48|P15336
P0CG48|P15408
P0CG48|P15529
P0CG48|P15531
P0CG48|P15559
P0CG48|P15586
P0CG48|P15880
P0CG48|P15924
P0CG48|P15927
P0CG48|P15976
P0CG48|P16070
P0CG48|P16104
P0CG48|P16144
P0CG48|P16152
P0CG48|P16220
P0CG48|P16278
P0CG48|P16298
P0CG48|P16401
P0CG48|P16422
P0CG48|P16435
P0CG48|P16591
P0CG48|P16615
P0CG48|P16930
P0CG48|P16949
P0CG48|P16989
P0CG48|P17081
P0CG48|P17096
P0CG48|P17174
P0CG48|P17301
P0CG48|P17342
P0CG48|P17480
P0CG48|P17568
P0CG48|P17612
P0CG48|P17655
P0CG48|P17661
P0CG48|P17707
P0CG48|P17812
P0CG48|P17844
P0CG48|P17858
P0CG48|P17861
P0CG48|P17980
P0CG48|P17987
P0CG48|P18031
P0CG48|P18074
P0CG48|P18075
P0CG48|P18077
P0CG48|P18084
P0CG48|P18085
P0CG48|P18124
P0CG48|P18206
P0CG48|P18433
P0CG48|P18463
P0CG48|P18464
P0CG48|P18465
P0CG48|P18505
P0CG48|P18583
P0CG48|P18615
P0CG48|P18621
P0CG48|P18669
P0CG48|P18754
P0CG48|P18827
P0CG48|P18846
P0CG48|P18858
P0CG48|P18859
P0CG48|P18887
P0CG48|P19012
P0CG48|P19013
P0CG48|P19022
P0CG48|P19086
P0CG48|P19087
P0CG48|P19105
P0CG48|P19338
P0CG48|P19367
P0CG48|P19387
P0CG48|P19388
P0CG48|P19438
P0CG48|P19447
P0CG48|P19525
P0CG48|P19634
P0CG48|P19784
P0CG48|P19793
P0CG48|P19838
P0CG48|P20020
P0CG48|P20042
P0CG48|P20073
P0CG48|P20226
P0CG48|P20337
P0CG48|P20339
P0CG48|P20340
P0CG48|P20585
P0CG48|P20594
P0CG48|P20618
P0CG48|P20648
P0CG48|P20674
P0CG48|P20700
P0CG48|P20749
P0CG48|P20839
P0CG48|P20908
P0CG48|P20936
P0CG48|P21108
P0CG48|P21266
P0CG48|P21281
P0CG48|P21283
P0CG48|P21291
P0CG48|P21333
P0CG48|P21359
P0CG48|P21579
P0CG48|P21583
P0CG48|P21796
P0CG48|P21817
P0CG48|P21912
P0CG48|P21926
P0CG48|P21964
P0CG48|P22087
P0CG48|P22090
P0CG48|P22102
P0CG48|P22223
P0CG48|P22234
P0CG48|P22307
P0CG48|P22392
P0CG48|P22415
P0CG48|P22455
P0CG48|P22492
P0CG48|P22570
P0CG48|P22694
P0CG48|P22695
P0CG48|P22830
P0CG48|P23193
P0CG48|P23229
P0CG48|P23258
P0CG48|P23284
P0CG48|P23381
P0CG48|P23458
P0CG48|P23470
P0CG48|P23497
P0CG48|P23526
P0CG48|P23528
P0CG48|P23588
P0CG48|P23634
P0CG48|P23743
P0CG48|P23760
P0CG48|P23763
P0CG48|P23919
P0CG48|P23921
P0CG48|P24390
P0CG48|P24468
P0CG48|P24522
P0CG48|P24539
P0CG48|P24723
P0CG48|P24752
P0CG48|P24844
P0CG48|P24863
P0CG48|P24941
P0CG48|P25098
P0CG48|P25106
P0CG48|P25205
P0CG48|P25311
P0CG48|P25325
P0CG48|P25391
P0CG48|P25398
P0CG48|P25445
P0CG48|P25686
P0CG48|P25705
P0CG48|P25786
P0CG48|P25787
P0CG48|P25788
P0CG48|P25789
P0CG48|P26006
P0CG48|P26038
P0CG48|P26196
P0CG48|P26232
P0CG48|P26358
P0CG48|P26368
P0CG48|P26373
P0CG48|P26447
P0CG48|P26583
P0CG48|P26599
P0CG48|P26639
P0CG48|P26640
P0CG48|P27037
P0CG48|P27105
P0CG48|P27348
P0CG48|P27635
P0CG48|P27694
P0CG48|P27695
P0CG48|P27707
P0CG48|P27708
P0CG48|P27797
P0CG48|P27816
P0CG48|P27824
P0CG48|P28062
P0CG48|P28065
P0CG48|P28066
P0CG48|P28070
P0CG48|P28072
P0CG48|P28074
P0CG48|P28161
P0CG48|P28288
P0CG48|P28331
P0CG48|P28340
P0CG48|P28347
P0CG48|P28370
P0CG48|P28702
P0CG48|P28715
P0CG48|P29034
P0CG48|P29122
P0CG48|P29218
P0CG48|P29317
P0CG48|P29350
P0CG48|P29372
P0CG48|P29375
P0CG48|P29401
P0CG48|P29692
P0CG48|P29966
P0CG48|P29992
P0CG48|P30040
P0CG48|P30041
P0CG48|P30043
P0CG48|P30044
P0CG48|P30046
P0CG48|P30048
P0CG48|P30050
P0CG48|P30084
P0CG48|P30085
P0CG48|P30101
P0CG48|P30153
P0CG48|P30154
P0CG48|P30260
P0CG48|P30279
P0CG48|P30304
P0CG48|P30305
P0CG48|P30307
P0CG48|P30405
P0CG48|P30419
P0CG48|P30460
P0CG48|P30461
P0CG48|P30462
P0CG48|P30464
P0CG48|P30466
P0CG48|P30475
P0CG48|P30479
P0CG48|P30480
P0CG48|P30481
P0CG48|P30483
P0CG48|P30484
P0CG48|P30487
P0CG48|P30490
P0CG48|P30491
P0CG48|P30492
P0CG48|P30493
P0CG48|P30495
P0CG48|P30498
P0CG48|P30511
P0CG48|P30519
P0CG48|P30520
P0CG48|P30532
P0CG48|P30533
P0CG48|P30566
P0CG48|P30613
P0CG48|P30626
P0CG48|P30685
P0CG48|P30825
P0CG48|P30876
P0CG48|P31040
P0CG48|P31146
P0CG48|P31150
P0CG48|P31153
P0CG48|P31321
P0CG48|P31323
P0CG48|P31327
P0CG48|P31350
P0CG48|P31641
P0CG48|P31689
P0CG48|P31751
P0CG48|P31930
P0CG48|P31939
P0CG48|P31941
P0CG48|P31942
P0CG48|P31946
P0CG48|P31949
P0CG48|P32004
P0CG48|P32019
P0CG48|P32119
P0CG48|P32189
P0CG48|P32320
P0CG48|P32322
P0CG48|P32519
P0CG48|P32754
P0CG48|P32780
P0CG48|P32929
P0CG48|P32969
P0CG48|P33121
P0CG48|P33176
P0CG48|P33316
P0CG48|P33527
P0CG48|P33552
P0CG48|P33897
P0CG48|P33947
P0CG48|P33981
P0CG48|P33991
P0CG48|P33992
P0CG48|P33993
P0CG48|P34741
P0CG48|P34896
P0CG48|P34897
P0CG48|P34931
P0CG48|P34949
P0CG48|P35030
P0CG48|P35080
P0CG48|P35219
P0CG48|P35221
P0CG48|P35227
P0CG48|P35232
P0CG48|P35241
P0CG48|P35244
P0CG48|P35249
P0CG48|P35251
P0CG48|P35268
P0CG48|P35270
P0CG48|P35520
P0CG48|P35579
P0CG48|P35580
P0CG48|P35606
P0CG48|P35609
P0CG48|P35610
P0CG48|P35611
P0CG48|P35659
P0CG48|P35670
P0CG48|P35749
P0CG48|P35754
P0CG48|P35789
P0CG48|P35813
P0CG48|P35869
P0CG48|P35908
P0CG48|P35998
P0CG48|P36383
P0CG48|P36404
P0CG48|P36405
P0CG48|P36406
P0CG48|P36507
P0CG48|P36542
P0CG48|P36543
P0CG48|P36551
P0CG48|P36578
P0CG48|P36639
P0CG48|P36871
P0CG48|P36873
P0CG48|P36894
P0CG48|P36915
P0CG48|P36941
P0CG48|P36969
P0CG48|P37108
P0CG48|P37173
P0CG48|P37198
P0CG48|P37235
P0CG48|P37268
P0CG48|P37802
P0CG48|P37837
P0CG48|P37840
P0CG48|P38159
P0CG48|P38398
P0CG48|P38405
P0CG48|P38606
P0CG48|P38646
P0CG48|P38919
P0CG48|P39019
P0CG48|P39023
P0CG48|P39086
P0CG48|P39656
P0CG48|P39687
P0CG48|P39748
P0CG48|P39880
P0CG48|P40123
P0CG48|P40222
P0CG48|P40227
P0CG48|P40259
P0CG48|P40306
P0CG48|P40429
P0CG48|P40616
P0CG48|P40818
P0CG48|P40855
P0CG48|P40925
P0CG48|P40926
P0CG48|P40937
P0CG48|P40938
P0CG48|P40939
P0CG48|P41002
P0CG48|P41091
P0CG48|P41134
P0CG48|P41162
P0CG48|P41182
P0CG48|P41208
P0CG48|P41212
P0CG48|P41219
P0CG48|P41229
P0CG48|P41240
P0CG48|P41250
P0CG48|P41252
P0CG48|P41440
P0CG48|P41970
P0CG48|P42126
P0CG48|P42224
P0CG48|P42226
P0CG48|P42229
P0CG48|P42345
P0CG48|P42356
P0CG48|P42575
P0CG48|P42677
P0CG48|P42679
P0CG48|P42695
P0CG48|P42702
P0CG48|P42704
P0CG48|P42766
P0CG48|P42768
P0CG48|P42785
P0CG48|P42858
P0CG48|P43003
P0CG48|P43007
P0CG48|P43034
P0CG48|P43121
P0CG48|P43246
P0CG48|P43250
P0CG48|P43268
P0CG48|P43307
P0CG48|P43308
P0CG48|P43353
P0CG48|P43355
P0CG48|P43356
P0CG48|P43357
P0CG48|P43405
P0CG48|P43487
P0CG48|P43490
P0CG48|P43686
P0CG48|P43897
P0CG48|P45880
P0CG48|P45954
P0CG48|P45983
P0CG48|P45984
P0CG48|P46013
P0CG48|P46020
P0CG48|P46060
P0CG48|P46063
P0CG48|P46100
P0CG48|P46108
P0CG48|P46109
P0CG48|P46379
P0CG48|P46439
P0CG48|P46459
P0CG48|P46531
P0CG48|P46736
P0CG48|P46776
P0CG48|P46777
P0CG48|P46778
P0CG48|P46779
P0CG48|P46781
P0CG48|P46782
P0CG48|P46783
P0CG48|P46821
P0CG48|P46934
P0CG48|P46939
P0CG48|P46940
P0CG48|P46976
P0CG48|P46977
P0CG48|P47712
P0CG48|P47755
P0CG48|P47756
P0CG48|P47870
P0CG48|P47895
P0CG48|P47897
P0CG48|P47914
P0CG48|P47985
P0CG48|P48029
P0CG48|P48047
P0CG48|P48059
P0CG48|P48067
P0CG48|P48163
P0CG48|P48426
P0CG48|P48436
P0CG48|P48443
P0CG48|P48444
P0CG48|P48454
P0CG48|P48506
P0CG48|P48552
P0CG48|P48556
P0CG48|P48637
P0CG48|P48643
P0CG48|P48651
P0CG48|P48668
P0CG48|P48681
P0CG48|P48729
P0CG48|P48730
P0CG48|P48735
P0CG48|P48739
P0CG48|P48960
P0CG48|P49005
P0CG48|P49023
P0CG48|P49069
P0CG48|P49189
P0CG48|P49207
P0CG48|P49247
P0CG48|P49257
P0CG48|P49321
P0CG48|P49354
P0CG48|P49356
P0CG48|P49366
P0CG48|P49368
P0CG48|P49411
P0CG48|P49419
P0CG48|P49447
P0CG48|P49448
P0CG48|P49454
P0CG48|P49458
P0CG48|P49459
P0CG48|P49585
P0CG48|P49588
P0CG48|P49589
P0CG48|P49590
P0CG48|P49591
P0CG48|P49593
P0CG48|P49642
P0CG48|P49643
P0CG48|P49674
P0CG48|P49703
P0CG48|P49711
P0CG48|P49720
P0CG48|P49721
P0CG48|P49736
P0CG48|P49748
P0CG48|P49750
P0CG48|P49753
P0CG48|P49754
P0CG48|P49755
P0CG48|P49756
P0CG48|P49757
P0CG48|P49768
P0CG48|P49770
P0CG48|P49773
P0CG48|P49790
P0CG48|P49792
P0CG48|P49795
P0CG48|P49796
P0CG48|P49821
P0CG48|P49840
P0CG48|P49848
P0CG48|P49862
P0CG48|P49902
P0CG48|P49914
P0CG48|P49915
P0CG48|P49916
P0CG48|P49918
P0CG48|P49959
P0CG48|P50053
P0CG48|P50148
P0CG48|P50213
P0CG48|P50225
P0CG48|P50226
P0CG48|P50395
P0CG48|P50402
P0CG48|P50416
P0CG48|P50443
P0CG48|P50453
P0CG48|P50454
P0CG48|P50539
P0CG48|P50542
P0CG48|P50548
P0CG48|P50552
P0CG48|P50570
P0CG48|P50579
P0CG48|P50613
P0CG48|P50748
P0CG48|P50749
P0CG48|P50897
P0CG48|P50914
P0CG48|P50990
P0CG48|P50991
P0CG48|P50993
P0CG48|P50995
P0CG48|P51114
P0CG48|P51148
P0CG48|P51149
P0CG48|P51151
P0CG48|P51153
P0CG48|P51159
P0CG48|P51178
P0CG48|P51398
P0CG48|P51452
P0CG48|P51511
P0CG48|P51530
P0CG48|P51531
P0CG48|P51532
P0CG48|P51570
P0CG48|P51571
P0CG48|P51572
P0CG48|P51610
P0CG48|P51617
P0CG48|P51648
P0CG48|P51654
P0CG48|P51659
P0CG48|P51665
P0CG48|P51692
P0CG48|P51795
P0CG48|P51797
P0CG48|P51798
P0CG48|P51809
P0CG48|P51812
P0CG48|P51828
P0CG48|P51858
P0CG48|P51948
P0CG48|P51955
P0CG48|P51970
P0CG48|P51991
P0CG48|P52209
P0CG48|P52292
P0CG48|P52294
P0CG48|P52298
P0CG48|P52306
P0CG48|P52333
P0CG48|P52434
P0CG48|P52435
P0CG48|P52565
P0CG48|P52566
P0CG48|P52569
P0CG48|P52594
P0CG48|P52630
P0CG48|P52701
P0CG48|P52732
P0CG48|P52758
P0CG48|P52788
P0CG48|P52789
P0CG48|P52799
P0CG48|P52907
P0CG48|P52948
P0CG48|P53004
P0CG48|P53007
P0CG48|P53041
P0CG48|P53355
P0CG48|P53367
P0CG48|P53384
P0CG48|P53396
P0CG48|P53582
P0CG48|P53597
P0CG48|P53602
P0CG48|P53618
P0CG48|P53621
P0CG48|P53675
P0CG48|P53677
P0CG48|P53680
P0CG48|P53794
P0CG48|P53801
P0CG48|P53804
P0CG48|P53805
P0CG48|P53816
P0CG48|P53985
P0CG48|P53992
P0CG48|P53999
P0CG48|P54098
P0CG48|P54105
P0CG48|P54132
P0CG48|P54136
P0CG48|P54198
P0CG48|P54274
P0CG48|P54577
P0CG48|P54578
P0CG48|P54619
P0CG48|P54646
P0CG48|P54652
P0CG48|P54687
P0CG48|P54707
P0CG48|P54709
P0CG48|P54727
P0CG48|P54760
P0CG48|P54764
P0CG48|P54792
P0CG48|P54802
P0CG48|P54819
P0CG48|P54840
P0CG48|P54868
P0CG48|P54886
P0CG48|P54920
P0CG48|P55008
P0CG48|P55011
P0CG48|P55017
P0CG48|P55036
P0CG48|P55039
P0CG48|P55060
P0CG48|P55061
P0CG48|P55081
P0CG48|P55082
P0CG48|P55084
P0CG48|P55160
P0CG48|P55209
P0CG48|P55212
P0CG48|P55263
P0CG48|P55265
P0CG48|P55268
P0CG48|P55327
P0CG48|P55735
P0CG48|P56134
P0CG48|P56192
P0CG48|P56211
P0CG48|P56282
P0CG48|P56545
P0CG48|P56556
P0CG48|P56559
P0CG48|P56589
P0CG48|P56693
P0CG48|P56749
P0CG48|P56937
P0CG48|P56945
P0CG48|P56962
P0CG48|P57059
P0CG48|P57073
P0CG48|P57075
P0CG48|P57105
P0CG48|P57727
P0CG48|P57737
P0CG48|P57740
P0CG48|P57764
P0CG48|P58005
P0CG48|P58340
P0CG48|P58546
P0CG48|P59780
P0CG48|P59998
P0CG48|P60174
P0CG48|P60468
P0CG48|P60510
P0CG48|P60520
P0CG48|P60604
P0CG48|P60660
P0CG48|P60709
P0CG48|P60763
P0CG48|P60842
P0CG48|P60866
P0CG48|P60891
P0CG48|P60900
P0CG48|P60981
P0CG48|P60983
P0CG48|P61006
P0CG48|P61009
P0CG48|P61011
P0CG48|P61019
P0CG48|P61020
P0CG48|P61024
P0CG48|P61026
P0CG48|P61077
P0CG48|P61081
P0CG48|P61086
P0CG48|P61088
P0CG48|P61106
P0CG48|P61158
P0CG48|P61160
P0CG48|P61163
P0CG48|P61201
P0CG48|P61204
P0CG48|P61218
P0CG48|P61221
P0CG48|P61224
P0CG48|P61225
P0CG48|P61247
P0CG48|P61254
P0CG48|P61289
P0CG48|P61296
P0CG48|P61313
P0CG48|P61353
P0CG48|P61421
P0CG48|P61457
P0CG48|P61513
P0CG48|P61601
P0CG48|P61604
P0CG48|P61619
P0CG48|P61764
P0CG48|P61769
P0CG48|P61803
P0CG48|P61923
P0CG48|P61927
P0CG48|P61960
P0CG48|P61964
P0CG48|P61978
P0CG48|P61981
P0CG48|P62068
P0CG48|P62070
P0CG48|P62072
P0CG48|P62081
P0CG48|P62136
P0CG48|P62140
P0CG48|P62158
P0CG48|P62166
P0CG48|P62191
P0CG48|P62195
P0CG48|P62241
P0CG48|P62244
P0CG48|P62249
P0CG48|P62258
P0CG48|P62263
P0CG48|P62266
P0CG48|P62269
P0CG48|P62273
P0CG48|P62277
P0CG48|P62280
P0CG48|P62306
P0CG48|P62314
P0CG48|P62328
P0CG48|P62333
P0CG48|P62424
P0CG48|P62487
P0CG48|P62491
P0CG48|P62495
P0CG48|P62701
P0CG48|P62714
P0CG48|P62736
P0CG48|P62745
P0CG48|P62750
P0CG48|P62753
P0CG48|P62820
P0CG48|P62826
P0CG48|P62829
P0CG48|P62834
P0CG48|P62841
P0CG48|P62847
P0CG48|P62851
P0CG48|P62854
P0CG48|P62861
P0CG48|P62873
P0CG48|P62875
P0CG48|P62877
P0CG48|P62879
P0CG48|P62888
P0CG48|P62899
P0CG48|P62906
P0CG48|P62910
P0CG48|P62913
P0CG48|P62917
P0CG48|P62937
P0CG48|P62942
P0CG48|P62979
P0CG48|P62987
P0CG48|P63010
P0CG48|P63027
P0CG48|P63092
P0CG48|P63096
P0CG48|P63098
P0CG48|P63104
P0CG48|P63151
P0CG48|P63167
P0CG48|P63172
P0CG48|P63173
P0CG48|P63208
P0CG48|P63218
P0CG48|P63220
P0CG48|P63241
P0CG48|P63244
P0CG48|P63261
P0CG48|P63279
P0CG48|P63313
P0CG48|P67809
P0CG48|P67812
P0CG48|P67870
P0CG48|P67936
P0CG48|P68032
P0CG48|P68036
P0CG48|P68133
P0CG48|P68363
P0CG48|P68366
P0CG48|P68371
P0CG48|P68400
P0CG48|P68402
P0CG48|P68543
P0CG48|P68871
P0CG48|P78310
P0CG48|P78317
P0CG48|P78318
P0CG48|P78324
P0CG48|P78330
P0CG48|P78344
P0CG48|P78347
P0CG48|P78356
P0CG48|P78362
P0CG48|P78368
P0CG48|P78371
P0CG48|P78380
P0CG48|P78395
P0CG48|P78406
P0CG48|P78410
P0CG48|P78417
P0CG48|P78527
P0CG48|P78536
P0CG48|P78537
P0CG48|P78545
P0CG48|P78549
P0CG48|P78552
P0CG48|P80217
P0CG48|P80723
P0CG48|P81274
P0CG48|P82650
P0CG48|P82673
P0CG48|P82675
P0CG48|P82909
P0CG48|P82912
P0CG48|P82914
P0CG48|P82930
P0CG48|P82933
P0CG48|P83436
P0CG48|P83731
P0CG48|P83876
P0CG48|P83881
P0CG48|P84022
P0CG48|P84074
P0CG48|P84077
P0CG48|P84085
P0CG48|P84090
P0CG48|P84095
P0CG48|P84098
P0CG48|P84243
P0CG48|P84996
P0CG48|P85298
P0CG48|P98082
P0CG48|P98155
P0CG48|P98171
P0CG48|P98172
P0CG48|P98177
P0CG48|P98179
P0CG48|P98194
P0CG48|P98196
P0CG48|P99999
P0CG48|Q00005
P0CG48|Q00013
P0CG48|Q00059
P0CG48|Q00169
P0CG48|Q00266
P0CG48|Q00325
P0CG48|Q00526
P0CG48|Q00534
P0CG48|Q00535
P0CG48|Q00536
P0CG48|Q00537
P0CG48|Q00577
P0CG48|Q00587
P0CG48|Q00610
P0CG48|Q00613
P0CG48|Q00796
P0CG48|Q00839
P0CG48|Q00987
P0CG48|Q01081
P0CG48|Q01085
P0CG48|Q01105
P0CG48|Q01201
P0CG48|Q01432
P0CG48|Q01433
P0CG48|Q01469
P0CG48|Q01484
P0CG48|Q01518
P0CG48|Q01581
P0CG48|Q01628
P0CG48|Q01629
P0CG48|Q01650
P0CG48|Q01658
P0CG48|Q01664
P0CG48|Q01726
P0CG48|Q01813
P0CG48|Q01814
P0CG48|Q01955
P0CG48|Q01968
P0CG48|Q01970
P0CG48|Q01973
P0CG48|Q01974
P0CG48|Q02078
P0CG48|Q02218
P0CG48|Q02224
P0CG48|Q02241
P0CG48|Q02246
P0CG48|Q02413
P0CG48|Q02487
P0CG48|Q02535
P0CG48|Q02543
P0CG48|Q02750
P0CG48|Q02790
P0CG48|Q02809
P0CG48|Q02878
P0CG48|Q02880
P0CG48|Q02952
P0CG48|Q02978
P0CG48|Q03013
P0CG48|Q03113
P0CG48|Q03154
P0CG48|Q03164
P0CG48|Q03188
P0CG48|Q03393
P0CG48|Q03518
P0CG48|Q03519
P0CG48|Q03989
P0CG48|Q04206
P0CG48|Q04446
P0CG48|Q04637
P0CG48|Q04656
P0CG48|Q04695
P0CG48|Q04721
P0CG48|Q04724
P0CG48|Q04725
P0CG48|Q04726
P0CG48|Q04727
P0CG48|Q04760
P0CG48|Q04826
P0CG48|Q04837
P0CG48|Q04917
P0CG48|Q04941
P0CG48|Q05086
P0CG48|Q05193
P0CG48|Q05481
P0CG48|Q05639
P0CG48|Q05682
P0CG48|Q05923
P0CG48|Q05932
P0CG48|Q05D32
P0CG48|Q06124
P0CG48|Q06187
P0CG48|Q06203
P0CG48|Q06210
P0CG48|Q06265
P0CG48|Q06323
P0CG48|Q06413
P0CG48|Q06418
P0CG48|Q06481
P0CG48|Q06546
P0CG48|Q06587
P0CG48|Q06609
P0CG48|Q06830
P0CG48|Q07002
P0CG48|Q07011
P0CG48|Q07020
P0CG48|Q07021
P0CG48|Q07157
P0CG48|Q07352
P0CG48|Q07617
P0CG48|Q07666
P0CG48|Q07864
P0CG48|Q07866
P0CG48|Q07954
P0CG48|Q07960
P0CG48|Q08043
P0CG48|Q08117
P0CG48|Q08170
P0CG48|Q08209
P0CG48|Q08211
P0CG48|Q08345
P0CG48|Q08357
P0CG48|Q08379
P0CG48|Q08380
P0CG48|Q08431
P0CG48|Q08462
P0CG48|Q08722
P0CG48|Q08752
P0CG48|Q08945
P0CG48|Q08AF3
P0CG48|Q08J23
P0CG48|Q09013
P0CG48|Q09028
P0CG48|Q09161
P0CG48|Q09472
P0CG48|Q09666
P0CG48|Q0JRZ9
P0CG48|Q0PNE2
P0CG48|Q0VAA5
P0CG48|Q0VDG4
P0CG48|Q0ZGT2
P0CG48|Q10471
P0CG48|Q11206
P0CG48|Q12756
P0CG48|Q12765
P0CG48|Q12768
P0CG48|Q12769
P0CG48|Q12770
P0CG48|Q12772
P0CG48|Q12778
P0CG48|Q12788
P0CG48|Q12792
P0CG48|Q12797
P0CG48|Q12798
P0CG48|Q12802
P0CG48|Q12809
P0CG48|Q12816
P0CG48|Q12824
P0CG48|Q12840
P0CG48|Q12846
P0CG48|Q12851
P0CG48|Q12852
P0CG48|Q12866
P0CG48|Q12873
P0CG48|Q12882
P0CG48|Q12888
P0CG48|Q12899
P0CG48|Q12904
P0CG48|Q12913
P0CG48|Q12923
P0CG48|Q12931
P0CG48|Q12955
P0CG48|Q12965
P0CG48|Q12980
P0CG48|Q12982
P0CG48|Q12983
P0CG48|Q13011
P0CG48|Q13015
P0CG48|Q13033
P0CG48|Q13042
P0CG48|Q13043
P0CG48|Q13045
P0CG48|Q13049
P0CG48|Q13057
P0CG48|Q13084
P0CG48|Q13085
P0CG48|Q13098
P0CG48|Q13112
P0CG48|Q13115
P0CG48|Q13118
P0CG48|Q13123
P0CG48|Q13126
P0CG48|Q13127
P0CG48|Q13131
P0CG48|Q13136
P0CG48|Q13144
P0CG48|Q13145
P0CG48|Q13153
P0CG48|Q13162
P0CG48|Q13177
P0CG48|Q13188
P0CG48|Q13190
P0CG48|Q13191
P0CG48|Q13200
P0CG48|Q13217
P0CG48|Q13232
P0CG48|Q13233
P0CG48|Q13243
P0CG48|Q13247
P0CG48|Q13257
P0CG48|Q13263
P0CG48|Q13268
P0CG48|Q13275
P0CG48|Q13277
P0CG48|Q13283
P0CG48|Q13286
P0CG48|Q13287
P0CG48|Q13303
P0CG48|Q13308
P0CG48|Q13315
P0CG48|Q13330
P0CG48|Q13332
P0CG48|Q13356
P0CG48|Q13362
P0CG48|Q13370
P0CG48|Q13409
P0CG48|Q13418
P0CG48|Q13423
P0CG48|Q13433
P0CG48|Q13438
P0CG48|Q13439
P0CG48|Q13442
P0CG48|Q13443
P0CG48|Q13444
P0CG48|Q13454
P0CG48|Q13459
P0CG48|Q13464
P0CG48|Q13470
P0CG48|Q13488
P0CG48|Q13492
P0CG48|Q13496
P0CG48|Q13501
P0CG48|Q13503
P0CG48|Q13509
P0CG48|Q13510
P0CG48|Q13535
P0CG48|Q13546
P0CG48|Q13554
P0CG48|Q13555
P0CG48|Q13557
P0CG48|Q13561
P0CG48|Q13564
P0CG48|Q13569
P0CG48|Q13573
P0CG48|Q13576
P0CG48|Q13596
P0CG48|Q13613
P0CG48|Q13616
P0CG48|Q13617
P0CG48|Q13618
P0CG48|Q13620
P0CG48|Q13625
P0CG48|Q13627
P0CG48|Q13630
P0CG48|Q13637
P0CG48|Q13642
P0CG48|Q13643
P0CG48|Q13671
P0CG48|Q13685
P0CG48|Q13724
P0CG48|Q13733
P0CG48|Q13740
P0CG48|Q13748
P0CG48|Q13751
P0CG48|Q13765
P0CG48|Q13772
P0CG48|Q13794
P0CG48|Q13813
P0CG48|Q13829
P0CG48|Q13838
P0CG48|Q13868
P0CG48|Q13873
P0CG48|Q13885
P0CG48|Q13888
P0CG48|Q13889
P0CG48|Q13895
P0CG48|Q13907
P0CG48|Q13951
P0CG48|Q14004
P0CG48|Q14008
P0CG48|Q14019
P0CG48|Q14094
P0CG48|Q14114
P0CG48|Q14116
P0CG48|Q14118
P0CG48|Q14126
P0CG48|Q14137
P0CG48|Q14140
P0CG48|Q14141
P0CG48|Q14149
P0CG48|Q14155
P0CG48|Q14157
P0CG48|Q14160
P0CG48|Q14165
P0CG48|Q14181
P0CG48|Q14191
P0CG48|Q14192
P0CG48|Q14195
P0CG48|Q14201
P0CG48|Q14202
P0CG48|Q14204
P0CG48|Q14207
P0CG48|Q14232
P0CG48|Q14240
P0CG48|Q14247
P0CG48|Q14249
P0CG48|Q14254
P0CG48|Q14258
P0CG48|Q14315
P0CG48|Q14318
P0CG48|Q14332
P0CG48|Q14344
P0CG48|Q14353
P0CG48|Q14444
P0CG48|Q14469
P0CG48|Q14517
P0CG48|Q14527
P0CG48|Q14542
P0CG48|Q14558
P0CG48|Q14566
P0CG48|Q14571
P0CG48|Q14573
P0CG48|Q14596
P0CG48|Q14642
P0CG48|Q14644
P0CG48|Q14651
P0CG48|Q14653
P0CG48|Q14669
P0CG48|Q14671
P0CG48|Q14674
P0CG48|Q14680
P0CG48|Q14683
P0CG48|Q14689
P0CG48|Q14691
P0CG48|Q14694
P0CG48|Q14697
P0CG48|Q14699
P0CG48|Q14703
P0CG48|Q14728
P0CG48|Q14738
P0CG48|Q14746
P0CG48|Q14764
P0CG48|Q14790
P0CG48|Q14807
P0CG48|Q14814
P0CG48|Q14839
P0CG48|Q14847
P0CG48|Q14865
P0CG48|Q14914
P0CG48|Q14964
P0CG48|Q14974
P0CG48|Q14978
P0CG48|Q14980
P0CG48|Q14997
P0CG48|Q14999
P0CG48|Q149N8
P0CG48|Q14C86
P0CG48|Q14CS0
P0CG48|Q15003
P0CG48|Q15004
P0CG48|Q15005
P0CG48|Q15007
P0CG48|Q15008
P0CG48|Q15013
P0CG48|Q15014
P0CG48|Q15019
P0CG48|Q15020
P0CG48|Q15021
P0CG48|Q15022
P0CG48|Q15025
P0CG48|Q15036
P0CG48|Q15041
P0CG48|Q15042
P0CG48|Q15043
P0CG48|Q15046
P0CG48|Q15047
P0CG48|Q15051
P0CG48|Q15052
P0CG48|Q15054
P0CG48|Q15058
P0CG48|Q15070
P0CG48|Q15075
P0CG48|Q15084
P0CG48|Q15121
P0CG48|Q15125
P0CG48|Q15126
P0CG48|Q15139
P0CG48|Q15147
P0CG48|Q15149
P0CG48|Q15154
P0CG48|Q15172
P0CG48|Q15181
P0CG48|Q15185
P0CG48|Q15208
P0CG48|Q15223
P0CG48|Q15233
P0CG48|Q15257
P0CG48|Q15274
P0CG48|Q15276
P0CG48|Q15286
P0CG48|Q15287
P0CG48|Q15291
P0CG48|Q15311
P0CG48|Q15363
P0CG48|Q15375
P0CG48|Q15382
P0CG48|Q15388
P0CG48|Q15392
P0CG48|Q15404
P0CG48|Q15417
P0CG48|Q15418
P0CG48|Q15424
P0CG48|Q15431
P0CG48|Q15435
P0CG48|Q15436
P0CG48|Q15438
P0CG48|Q15468
P0CG48|Q15545
P0CG48|Q15555
P0CG48|Q15561
P0CG48|Q15562
P0CG48|Q15572
P0CG48|Q15596
P0CG48|Q15599
P0CG48|Q15628
P0CG48|Q15629
P0CG48|Q15637
P0CG48|Q15642
P0CG48|Q15645
P0CG48|Q15646
P0CG48|Q15650
P0CG48|Q15654
P0CG48|Q15691
P0CG48|Q15714
P0CG48|Q15717
P0CG48|Q15723
P0CG48|Q15738
P0CG48|Q15750
P0CG48|Q15751
P0CG48|Q15758
P0CG48|Q15796
P0CG48|Q15800
P0CG48|Q15811
P0CG48|Q15813
P0CG48|Q15833
P0CG48|Q15836
P0CG48|Q15853
P0CG48|Q15904
P0CG48|Q15907
P0CG48|Q15910
P0CG48|Q15942
P0CG48|Q16181
P0CG48|Q16222
P0CG48|Q16254
P0CG48|Q16342
P0CG48|Q16401
P0CG48|Q16513
P0CG48|Q16526
P0CG48|Q16527
P0CG48|Q16537
P0CG48|Q16539
P0CG48|Q16543
P0CG48|Q16555
P0CG48|Q16576
P0CG48|Q16585
P0CG48|Q16594
P0CG48|Q16643
P0CG48|Q16654
P0CG48|Q16658
P0CG48|Q16659
P0CG48|Q16666
P0CG48|Q16667
P0CG48|Q16678
P0CG48|Q16690
P0CG48|Q16718
P0CG48|Q16719
P0CG48|Q16720
P0CG48|Q16763
P0CG48|Q16774
P0CG48|Q16795
P0CG48|Q16832
P0CG48|Q16836
P0CG48|Q16851
P0CG48|Q16854
P0CG48|Q16864
P0CG48|Q16875
P0CG48|Q16881
P0CG48|Q1MSJ5
P0CG48|Q27J81
P0CG48|Q29836
P0CG48|Q29940
P0CG48|Q29980
P0CG48|Q29RF7
P0CG48|Q2LD37
P0CG48|Q2M1P5
P0CG48|Q2NKJ3
P0CG48|Q2NKX8
P0CG48|Q2PZI1
P0CG48|Q2Y0W8
P0CG48|Q31610
P0CG48|Q31612
P0CG48|Q32P28
P0CG48|Q3B7J2
P0CG48|Q3KQU3
P0CG48|Q3LXA3
P0CG48|Q3SXY8
P0CG48|Q3SY84
P0CG48|Q3V6T2
P0CG48|Q3ZCM7
P0CG48|Q3ZCQ8
P0CG48|Q49AN0
P0CG48|Q4AC94
P0CG48|Q4ADV7
P0CG48|Q4G0N4
P0CG48|Q4G148
P0CG48|Q4KMP7
P0CG48|Q4KMQ2
P0CG48|Q4VCS5
P0CG48|Q4VXU2
P0CG48|Q504T8
P0CG48|Q52LW3
P0CG48|Q53ET0
P0CG48|Q53EU6
P0CG48|Q53EZ4
P0CG48|Q53FV1
P0CG48|Q53GA4
P0CG48|Q53GL7
P0CG48|Q53GQ0
P0CG48|Q53GT1
P0CG48|Q53H12
P0CG48|Q53H96
P0CG48|Q53HI1
P0CG48|Q53HL2
P0CG48|Q53R41
P0CG48|Q53T94
P0CG48|Q56NI9
P0CG48|Q58EX7
P0CG48|Q5BJF2
P0CG48|Q5BJF6
P0CG48|Q5BKT4
P0CG48|Q5D0E6
P0CG48|Q5FBB7
P0CG48|Q5FWF4
P0CG48|Q5GLZ8
P0CG48|Q5H8A4
P0CG48|Q5HYI8
P0CG48|Q5I7T1
P0CG48|Q5J8M3
P0CG48|Q5JPH6
P0CG48|Q5JPI3
P0CG48|Q5JRA6
P0CG48|Q5JSL3
P0CG48|Q5JTC6
P0CG48|Q5JTV8
P0CG48|Q5JTW2
P0CG48|Q5JTZ9
P0CG48|Q5JVF3
P0CG48|Q5JWF2
P0CG48|Q5K4L6
P0CG48|Q5MIZ7
P0CG48|Q5MNZ6
P0CG48|Q5RKV6
P0CG48|Q5SQN1
P0CG48|Q5SR56
P0CG48|Q5SRD1
P0CG48|Q5SRE5
P0CG48|Q5SSJ5
P0CG48|Q5ST30
P0CG48|Q5SW96
P0CG48|Q5SWA1
P0CG48|Q5T0N5
P0CG48|Q5T1R4
P0CG48|Q5T280
P0CG48|Q5T2T1
P0CG48|Q5T3U5
P0CG48|Q5T440
P0CG48|Q5T4B2
P0CG48|Q5T653
P0CG48|Q5T8D3
P0CG48|Q5T8I9
P0CG48|Q5T9L3
P0CG48|Q5TAX3
P0CG48|Q5TB30
P0CG48|Q5TB80
P0CG48|Q5TBB1
P0CG48|Q5TC63
P0CG48|Q5TCZ1
P0CG48|Q5TKA1
P0CG48|Q5U651
P0CG48|Q5UIP0
P0CG48|Q5VSL9
P0CG48|Q5VT06
P0CG48|Q5VT25
P0CG48|Q5VT66
P0CG48|Q5VTB9
P0CG48|Q5VTR2
P0CG48|Q5VUA4
P0CG48|Q5VWZ2
P0CG48|Q5VZ89
P0CG48|Q5VZE5
P0CG48|Q5VZK9
P0CG48|Q5VZL5
P0CG48|Q5VZM2
P0CG48|Q5ZPR3
P0CG48|Q63HQ0
P0CG48|Q63HQ2
P0CG48|Q658P3
P0CG48|Q659C4
P0CG48|Q66GS9
P0CG48|Q66K74
P0CG48|Q687X5
P0CG48|Q68CP9
P0CG48|Q68CZ6
P0CG48|Q68DU8
P0CG48|Q68E01
P0CG48|Q69YH5
P0CG48|Q69YQ0
P0CG48|Q6AZZ1
P0CG48|Q6DKJ4
P0CG48|Q6DKK2
P0CG48|Q6EMB2
P0CG48|Q6EMK4
P0CG48|Q6FI81
P0CG48|Q6FIF0
P0CG48|Q6GQQ9
P0CG48|Q6IA69
P0CG48|Q6IA86
P0CG48|Q6IAA8
P0CG48|Q6IBW4
P0CG48|Q6IE81
P0CG48|Q6IPU0
P0CG48|Q6IQ20
P0CG48|Q6IQ22
P0CG48|Q6IQ23
P0CG48|Q6IQ26
P0CG48|Q6IQ32
P0CG48|Q6IQ55
P0CG48|Q6IS14
P0CG48|Q6J4K2
P0CG48|Q6N069
P0CG48|Q6NS38
P0CG48|Q6NT16
P0CG48|Q6NUK1
P0CG48|Q6NUK4
P0CG48|Q6NUM9
P0CG48|Q6NUQ1
P0CG48|Q6NUQ4
P0CG48|Q6NVY1
P0CG48|Q6NW34
P0CG48|Q6NXE6
P0CG48|Q6NXT2
P0CG48|Q6NXT4
P0CG48|Q6NXT6
P0CG48|Q6NYC1
P0CG48|Q6P0N0
P0CG48|Q6P1A2
P0CG48|Q6P1J9
P0CG48|Q6P1K2
P0CG48|Q6P1K8
P0CG48|Q6P1M0
P0CG48|Q6P1M3
P0CG48|Q6P1X5
P0CG48|Q6P2C8
P0CG48|Q6P444
P0CG48|Q6P4A7
P0CG48|Q6P4R8
P0CG48|Q6P5Z2
P0CG48|Q6P6C2
P0CG48|Q6P996
P0CG48|Q6PCD5
P0CG48|Q6PD62
P0CG48|Q6PEW1
P0CG48|Q6PEY2
P0CG48|Q6PI26
P0CG48|Q6PI48
P0CG48|Q6PI77
P0CG48|Q6PI98
P0CG48|Q6PIW4
P0CG48|Q6PJF5
P0CG48|Q6PJI9
P0CG48|Q6PJP8
P0CG48|Q6PKG0
P0CG48|Q6PL18
P0CG48|Q6Q0C0
P0CG48|Q6R327
P0CG48|Q6STE5
P0CG48|Q6SZW1
P0CG48|Q6TFL4
P0CG48|Q6UVK1
P0CG48|Q6UWJ1
P0CG48|Q6UWP7
P0CG48|Q6UWU4
P0CG48|Q6UWZ7
P0CG48|Q6UXN9
P0CG48|Q6VY07
P0CG48|Q6W2J9
P0CG48|Q6WKZ4
P0CG48|Q6XQN6
P0CG48|Q6XZF7
P0CG48|Q6Y7W6
P0CG48|Q6YI46
P0CG48|Q6YP21
P0CG48|Q6ZMG9
P0CG48|Q6ZMR3
P0CG48|Q6ZMZ0
P0CG48|Q6ZN54
P0CG48|Q6ZNA4
P0CG48|Q6ZNJ1
P0CG48|Q6ZRQ5
P0CG48|Q6ZRS2
P0CG48|Q6ZS86
P0CG48|Q6ZTW0
P0CG48|Q6ZUT9
P0CG48|Q6ZVD7
P0CG48|Q6ZVM7
P0CG48|Q6ZWE6
P0CG48|Q6ZXV5
P0CG48|Q6ZYL4
P0CG48|Q709C8
P0CG48|Q70CQ2
P0CG48|Q70J99
P0CG48|Q70SY1
P0CG48|Q71F23
P0CG48|Q71RC2
P0CG48|Q71SY5
P0CG48|Q71U36
P0CG48|Q75T13
P0CG48|Q76L83
P0CG48|Q76N32
P0CG48|Q76N89
P0CG48|Q7KZ85
P0CG48|Q7KZF4
P0CG48|Q7KZI7
P0CG48|Q7L0J3
P0CG48|Q7L0Y3
P0CG48|Q7L2J0
P0CG48|Q7L2Z9
P0CG48|Q7L523
P0CG48|Q7L576
P0CG48|Q7L590
P0CG48|Q7L5D6
P0CG48|Q7L5N7
P0CG48|Q7L5Y9
P0CG48|Q7L622
P0CG48|Q7L775
P0CG48|Q7L7L0
P0CG48|Q7L7X3
P0CG48|Q7L8L6
P0CG48|Q7L8W6
P0CG48|Q7L9L4
P0CG48|Q7LBR1
P0CG48|Q7LC44
P0CG48|Q7LDG7
P0CG48|Q7LG56
P0CG48|Q7RTS7
P0CG48|Q7RTY1
P0CG48|Q7Z2W4
P0CG48|Q7Z2W9
P0CG48|Q7Z2Z1
P0CG48|Q7Z333
P0CG48|Q7Z388
P0CG48|Q7Z3B4
P0CG48|Q7Z3C6
P0CG48|Q7Z3G6
P0CG48|Q7Z3K3
P0CG48|Q7Z3T8
P0CG48|Q7Z3U7
P0CG48|Q7Z3Z0
P0CG48|Q7Z401
P0CG48|Q7Z406
P0CG48|Q7Z460
P0CG48|Q7Z4H7
P0CG48|Q7Z4L5
P0CG48|Q7Z4V5
P0CG48|Q7Z4W1
P0CG48|Q7Z569
P0CG48|Q7Z589
P0CG48|Q7Z5G4
P0CG48|Q7Z6J0
P0CG48|Q7Z6K5
P0CG48|Q7Z6M4
P0CG48|Q7Z6Z7
P0CG48|Q7Z736
P0CG48|Q7Z7A1
P0CG48|Q7Z7B1
P0CG48|Q7Z7E8
P0CG48|Q7Z7H5
P0CG48|Q7Z7L1
P0CG48|Q86SJ2
P0CG48|Q86SK9
P0CG48|Q86SQ0
P0CG48|Q86SQ9
P0CG48|Q86T24
P0CG48|Q86T82
P0CG48|Q86TG7
P0CG48|Q86TU7
P0CG48|Q86TX2
P0CG48|Q86U44
P0CG48|Q86U70
P0CG48|Q86U86
P0CG48|Q86UE8
P0CG48|Q86UP2
P0CG48|Q86UW9
P0CG48|Q86UX7
P0CG48|Q86V21
P0CG48|Q86V40
P0CG48|Q86V81
P0CG48|Q86V86
P0CG48|Q86VI3
P0CG48|Q86VP6
P0CG48|Q86VQ6
P0CG48|Q86VV8
P0CG48|Q86VY4
P0CG48|Q86VZ1
P0CG48|Q86W33
P0CG48|Q86W42
P0CG48|Q86W56
P0CG48|Q86WA9
P0CG48|Q86WC4
P0CG48|Q86WG5
P0CG48|Q86WJ1
P0CG48|Q86WK9
P0CG48|Q86X10
P0CG48|Q86X27
P0CG48|Q86X55
P0CG48|Q86XI2
P0CG48|Q86XR7
P0CG48|Q86XR8
P0CG48|Q86XS8
P0CG48|Q86Y01
P0CG48|Q86Y07
P0CG48|Q86Y37
P0CG48|Q86Y39
P0CG48|Q86Y46
P0CG48|Q86Y56
P0CG48|Q86Y82
P0CG48|Q86YP4
P0CG48|Q86YR5
P0CG48|Q86YS6
P0CG48|Q86YS7
P0CG48|Q86YT6
P0CG48|Q86YV9
P0CG48|Q86YZ3
P0CG48|Q86Z02
P0CG48|Q8IUC4
P0CG48|Q8IUH4
P0CG48|Q8IUX4
P0CG48|Q8IV08
P0CG48|Q8IV48
P0CG48|Q8IVF7
P0CG48|Q8IVP5
P0CG48|Q8IVU3
P0CG48|Q8IVW1
P0CG48|Q8IWA0
P0CG48|Q8IWA4
P0CG48|Q8IWC1
P0CG48|Q8IWJ2
P0CG48|Q8IWR1
P0CG48|Q8IWT3
P0CG48|Q8IWT6
P0CG48|Q8IWV7
P0CG48|Q8IWV8
P0CG48|Q8IWX8
P0CG48|Q8IWZ6
P0CG48|Q8IX04
P0CG48|Q8IX12
P0CG48|Q8IX90
P0CG48|Q8IXB1
P0CG48|Q8IXI1
P0CG48|Q8IXI2
P0CG48|Q8IXJ6
P0CG48|Q8IXJ9
P0CG48|Q8IXQ6
P0CG48|Q8IY17
P0CG48|Q8IY18
P0CG48|Q8IY63
P0CG48|Q8IY92
P0CG48|Q8IYB5
P0CG48|Q8IYD1
P0CG48|Q8IYI6
P0CG48|Q8IYJ1
P0CG48|Q8IYM9
P0CG48|Q8IYU8
P0CG48|Q8IZ41
P0CG48|Q8IZ52
P0CG48|Q8IZ81
P0CG48|Q8IZE3
P0CG48|Q8IZP0
P0CG48|Q8IZQ1
P0CG48|Q8IZT6
P0CG48|Q8IZV5
P0CG48|Q8IZW8
P0CG48|Q8IZX4
P0CG48|Q8N0S6
P0CG48|Q8N0T1
P0CG48|Q8N0U8
P0CG48|Q8N0X7
P0CG48|Q8N0Y7
P0CG48|Q8N0Z3
P0CG48|Q8N108
P0CG48|Q8N122
P0CG48|Q8N137
P0CG48|Q8N138
P0CG48|Q8N163
P0CG48|Q8N183
P0CG48|Q8N1B4
P0CG48|Q8N1F7
P0CG48|Q8N1I0
P0CG48|Q8N2W9
P0CG48|Q8N2Z9
P0CG48|Q8N357
P0CG48|Q8N370
P0CG48|Q8N3C0
P0CG48|Q8N3E9
P0CG48|Q8N3F8
P0CG48|Q8N3U4
P0CG48|Q8N3V7
P0CG48|Q8N488
P0CG48|Q8N490
P0CG48|Q8N4C6
P0CG48|Q8N4C8
P0CG48|Q8N4M1
P0CG48|Q8N4S9
P0CG48|Q8N4T4
P0CG48|Q8N4V1
P0CG48|Q8N543
P0CG48|Q8N565
P0CG48|Q8N5D0
P0CG48|Q8N5K1
P0CG48|Q8N5N7
P0CG48|Q8N5U6
P0CG48|Q8N5Y2
P0CG48|Q8N5Y8
P0CG48|Q8N668
P0CG48|Q8N697
P0CG48|Q8N6H7
P0CG48|Q8N6T3
P0CG48|Q8N6T7
P0CG48|Q8N752
P0CG48|Q8N7H5
P0CG48|Q8N7R7
P0CG48|Q8N884
P0CG48|Q8N8D1
P0CG48|Q8N8Q3
P0CG48|Q8N8S7
P0CG48|Q8N960
P0CG48|Q8N999
P0CG48|Q8N9F7
P0CG48|Q8N9N2
P0CG48|Q8NA72
P0CG48|Q8NB49
P0CG48|Q8NB78
P0CG48|Q8NB90
P0CG48|Q8NBI5
P0CG48|Q8NBN7
P0CG48|Q8NBQ5
P0CG48|Q8NBS3
P0CG48|Q8NBS9
P0CG48|Q8NBT2
P0CG48|Q8NBU5
P0CG48|Q8NC42
P0CG48|Q8NC51
P0CG48|Q8NC60
P0CG48|Q8NCD3
P0CG48|Q8NCE2
P0CG48|Q8NCG7
P0CG48|Q8NCM8
P0CG48|Q8NCN4
P0CG48|Q8NCN5
P0CG48|Q8NCW5
P0CG48|Q8ND56
P0CG48|Q8ND76
P0CG48|Q8ND90
P0CG48|Q8NDV7
P0CG48|Q8NE71
P0CG48|Q8NE86
P0CG48|Q8NEB9
P0CG48|Q8NEM2
P0CG48|Q8NEN9
P0CG48|Q8NEV1
P0CG48|Q8NEW0
P0CG48|Q8NEY8
P0CG48|Q8NEZ5
P0CG48|Q8NF37
P0CG48|Q8NF91
P0CG48|Q8NFG4
P0CG48|Q8NFH3
P0CG48|Q8NFH4
P0CG48|Q8NFH5
P0CG48|Q8NFJ5
P0CG48|Q8NFM4
P0CG48|Q8NFQ8
P0CG48|Q8NFT2
P0CG48|Q8NFW8
P0CG48|Q8NFZ0
P0CG48|Q8NFZ5
P0CG48|Q8NG11
P0CG48|Q8NG31
P0CG48|Q8NHQ1
P0CG48|Q8NHU3
P0CG48|Q8NHV4
P0CG48|Q8NI35
P0CG48|Q8NI36
P0CG48|Q8NI60
P0CG48|Q8TAA3
P0CG48|Q8TAD4
P0CG48|Q8TAE8
P0CG48|Q8TAF3
P0CG48|Q8TAG9
P0CG48|Q8TAM1
P0CG48|Q8TAM2
P0CG48|Q8TAQ2
P0CG48|Q8TAS1
P0CG48|Q8TAT5
P0CG48|Q8TAT6
P0CG48|Q8TB61
P0CG48|Q8TB72
P0CG48|Q8TBC4
P0CG48|Q8TBF2
P0CG48|Q8TBF5
P0CG48|Q8TC07
P0CG48|Q8TC12
P0CG48|Q8TCD1
P0CG48|Q8TCG2
P0CG48|Q8TCJ2
P0CG48|Q8TCT0
P0CG48|Q8TCU4
P0CG48|Q8TCX1
P0CG48|Q8TCY9
P0CG48|Q8TD19
P0CG48|Q8TD20
P0CG48|Q8TD31
P0CG48|Q8TD43
P0CG48|Q8TDB6
P0CG48|Q8TDB8
P0CG48|Q8TDI0
P0CG48|Q8TDM6
P0CG48|Q8TDW0
P0CG48|Q8TDW4
P0CG48|Q8TDX7
P0CG48|Q8TDY2
P0CG48|Q8TDZ2
P0CG48|Q8TE02
P0CG48|Q8TEL6
P0CG48|Q8TEM1
P0CG48|Q8TEP8
P0CG48|Q8TEQ8
P0CG48|Q8TER5
P0CG48|Q8TEY5
P0CG48|Q8TEY7
P0CG48|Q8TF05
P0CG48|Q8TF09
P0CG48|Q8TF40
P0CG48|Q8TF42
P0CG48|Q8TF71
P0CG48|Q8WTS1
P0CG48|Q8WTT2
P0CG48|Q8WTV0
P0CG48|Q8WTW4
P0CG48|Q8WU67
P0CG48|Q8WU76
P0CG48|Q8WU90
P0CG48|Q8WUD1
P0CG48|Q8WUF5
P0CG48|Q8WUH2
P0CG48|Q8WUI4
P0CG48|Q8WUM0
P0CG48|Q8WUM9
P0CG48|Q8WUW1
P0CG48|Q8WUX1
P0CG48|Q8WV22
P0CG48|Q8WV99
P0CG48|Q8WVB6
P0CG48|Q8WVC0
P0CG48|Q8WVC6
P0CG48|Q8WVM7
P0CG48|Q8WVM8
P0CG48|Q8WVN6
P0CG48|Q8WVX9
P0CG48|Q8WW43
P0CG48|Q8WWI5
P0CG48|Q8WWK9
P0CG48|Q8WWN8
P0CG48|Q8WWQ0
P0CG48|Q8WX93
P0CG48|Q8WXE9
P0CG48|Q8WXF7
P0CG48|Q8WXG6
P0CG48|Q8WXH0
P0CG48|Q8WXX0
P0CG48|Q8WYA6
P0CG48|Q8WYB5
P0CG48|Q8WYJ6
P0CG48|Q8WYP5
P0CG48|Q8WZ19
P0CG48|Q8WZ42
P0CG48|Q8WZ60
P0CG48|Q92466
P0CG48|Q92481
P0CG48|Q92499
P0CG48|Q92504
P0CG48|Q92508
P0CG48|Q92530
P0CG48|Q92538
P0CG48|Q92542
P0CG48|Q92546
P0CG48|Q92547
P0CG48|Q92552
P0CG48|Q92556
P0CG48|Q92560
P0CG48|Q92562
P0CG48|Q92572
P0CG48|Q92581
P0CG48|Q92597
P0CG48|Q92598
P0CG48|Q92600
P0CG48|Q92604
P0CG48|Q92608
P0CG48|Q92621
P0CG48|Q92643
P0CG48|Q92665
P0CG48|Q92674
P0CG48|Q92681
P0CG48|Q92685
P0CG48|Q92688
P0CG48|Q92692
P0CG48|Q92729
P0CG48|Q92734
P0CG48|Q92736
P0CG48|Q92738
P0CG48|Q92747
P0CG48|Q92759
P0CG48|Q92769
P0CG48|Q92771
P0CG48|Q92785
P0CG48|Q92796
P0CG48|Q92800
P0CG48|Q92817
P0CG48|Q92820
P0CG48|Q92831
P0CG48|Q92841
P0CG48|Q92845
P0CG48|Q92859
P0CG48|Q92870
P0CG48|Q92871
P0CG48|Q92878
P0CG48|Q92879
P0CG48|Q92882
P0CG48|Q92887
P0CG48|Q92888
P0CG48|Q92889
P0CG48|Q92890
P0CG48|Q92896
P0CG48|Q92900
P0CG48|Q92901
P0CG48|Q92903
P0CG48|Q92922
P0CG48|Q92925
P0CG48|Q92930
P0CG48|Q92952
P0CG48|Q92974
P0CG48|Q92989
P0CG48|Q92990
P0CG48|Q92993
P0CG48|Q92995
P0CG48|Q93008
P0CG48|Q93009
P0CG48|Q93034
P0CG48|Q93045
P0CG48|Q93050
P0CG48|Q93063
P0CG48|Q93074
P0CG48|Q93084
P0CG48|Q93096
P0CG48|Q95365
P0CG48|Q969G3
P0CG48|Q969G5
P0CG48|Q969H8
P0CG48|Q969N2
P0CG48|Q969P0
P0CG48|Q969Q4
P0CG48|Q969Q5
P0CG48|Q969Q6
P0CG48|Q969S3
P0CG48|Q969S9
P0CG48|Q969T9
P0CG48|Q969U6
P0CG48|Q969U7
P0CG48|Q969V3
P0CG48|Q969V5
P0CG48|Q969W9
P0CG48|Q969Z0
P0CG48|Q969Z3
P0CG48|Q96A08
P0CG48|Q96A26
P0CG48|Q96A33
P0CG48|Q96A54
P0CG48|Q96A65
P0CG48|Q96AA3
P0CG48|Q96AC1
P0CG48|Q96AD5
P0CG48|Q96AE7
P0CG48|Q96AJ1
P0CG48|Q96AJ9
P0CG48|Q96AQ6
P0CG48|Q96AW1
P0CG48|Q96AX1
P0CG48|Q96AX2
P0CG48|Q96AY4
P0CG48|Q96B42
P0CG48|Q96B70
P0CG48|Q96B97
P0CG48|Q96BD0
P0CG48|Q96BI1
P0CG48|Q96BM9
P0CG48|Q96BN2
P0CG48|Q96BN8
P0CG48|Q96BR1
P0CG48|Q96BS2
P0CG48|Q96BW5
P0CG48|Q96BY2
P0CG48|Q96C03
P0CG48|Q96C36
P0CG48|Q96C86
P0CG48|Q96C92
P0CG48|Q96CG3
P0CG48|Q96CS2
P0CG48|Q96CV9
P0CG48|Q96CW1
P0CG48|Q96CW5
P0CG48|Q96DA2
P0CG48|Q96DB2
P0CG48|Q96DH6
P0CG48|Q96DT6
P0CG48|Q96DV4
P0CG48|Q96DY7
P0CG48|Q96DZ5
P0CG48|Q96EB6
P0CG48|Q96EE3
P0CG48|Q96EH3
P0CG48|Q96EK5
P0CG48|Q96EK6
P0CG48|Q96EP0
P0CG48|Q96EP5
P0CG48|Q96EP9
P0CG48|Q96ET8
P0CG48|Q96EU7
P0CG48|Q96EY1
P0CG48|Q96EY5
P0CG48|Q96EY7
P0CG48|Q96EZ8
P0CG48|Q96F07
P0CG48|Q96F25
P0CG48|Q96F44
P0CG48|Q96FC9
P0CG48|Q96FJ2
P0CG48|Q96FT9
P0CG48|Q96FV9
P0CG48|Q96G03
P0CG48|Q96G23
P0CG48|Q96G97
P0CG48|Q96GA7
P0CG48|Q96GC5
P0CG48|Q96GC9
P0CG48|Q96GD4
P0CG48|Q96GM5
P0CG48|Q96GX5
P0CG48|Q96H20
P0CG48|Q96H22
P0CG48|Q96H96
P0CG48|Q96HA1
P0CG48|Q96HA7
P0CG48|Q96HC4
P0CG48|Q96HE7
P0CG48|Q96HE9
P0CG48|Q96HN2
P0CG48|Q96HP0
P0CG48|Q96HR3
P0CG48|Q96HU1
P0CG48|Q96HU8
P0CG48|Q96I15
P0CG48|Q96I99
P0CG48|Q96IJ6
P0CG48|Q96IK1
P0CG48|Q96IY1
P0CG48|Q96IZ0
P0CG48|Q96J84
P0CG48|Q96JH7
P0CG48|Q96JJ3
P0CG48|Q96JJ7
P0CG48|Q96JM3
P0CG48|Q96JM7
P0CG48|Q96JP5
P0CG48|Q96K37
P0CG48|Q96K76
P0CG48|Q96KA5
P0CG48|Q96KB5
P0CG48|Q96KC2
P0CG48|Q96KP1
P0CG48|Q96KP4
P0CG48|Q96KP6
P0CG48|Q96KQ7
P0CG48|Q96L73
P0CG48|Q96L91
P0CG48|Q96L92
P0CG48|Q96LR5
P0CG48|Q96MC5
P0CG48|Q96MF7
P0CG48|Q96MG7
P0CG48|Q96MX6
P0CG48|Q96N66
P0CG48|Q96N67
P0CG48|Q96NB2
P0CG48|Q96NE9
P0CG48|Q96NR8
P0CG48|Q96NT5
P0CG48|Q96NW4
P0CG48|Q96P26
P0CG48|Q96P47
P0CG48|Q96P48
P0CG48|Q96P71
P0CG48|Q96PD2
P0CG48|Q96PK6
P0CG48|Q96PU8
P0CG48|Q96PX9
P0CG48|Q96PY5
P0CG48|Q96Q05
P0CG48|Q96Q07
P0CG48|Q96Q15
P0CG48|Q96Q45
P0CG48|Q96Q89
P0CG48|Q96QD8
P0CG48|Q96QR8
P0CG48|Q96R06
P0CG48|Q96RD7
P0CG48|Q96RG2
P0CG48|Q96RL7
P0CG48|Q96RP9
P0CG48|Q96RR4
P0CG48|Q96RS0
P0CG48|Q96RT1
P0CG48|Q96RT7
P0CG48|Q96RT8
P0CG48|Q96RU2
P0CG48|Q96RY7
P0CG48|Q96S38
P0CG48|Q96S44
P0CG48|Q96S52
P0CG48|Q96S59
P0CG48|Q96S66
P0CG48|Q96SB4
P0CG48|Q96SB8
P0CG48|Q96SI9
P0CG48|Q96SN8
P0CG48|Q96ST3
P0CG48|Q96ST8
P0CG48|Q96SZ6
P0CG48|Q96T17
P0CG48|Q96T58
P0CG48|Q96T76
P0CG48|Q96T88
P0CG48|Q96TA1
P0CG48|Q99081
P0CG48|Q99418
P0CG48|Q99426
P0CG48|Q99436
P0CG48|Q99439
P0CG48|Q99442
P0CG48|Q99447
P0CG48|Q99459
P0CG48|Q99460
P0CG48|Q99471
P0CG48|Q99523
P0CG48|Q99536
P0CG48|Q99538
P0CG48|Q99567
P0CG48|Q99569
P0CG48|Q99570
P0CG48|Q99576
P0CG48|Q99584
P0CG48|Q99594
P0CG48|Q99595
P0CG48|Q99598
P0CG48|Q99608
P0CG48|Q99612
P0CG48|Q99618
P0CG48|Q99623
P0CG48|Q99627
P0CG48|Q99640
P0CG48|Q99643
P0CG48|Q99650
P0CG48|Q99653
P0CG48|Q99698
P0CG48|Q99700
P0CG48|Q99707
P0CG48|Q99714
P0CG48|Q99717
P0CG48|Q99720
P0CG48|Q99729
P0CG48|Q99732
P0CG48|Q99741
P0CG48|Q99755
P0CG48|Q99757
P0CG48|Q99758
P0CG48|Q99798
P0CG48|Q99808
P0CG48|Q99814
P0CG48|Q99828
P0CG48|Q99829
P0CG48|Q99832
P0CG48|Q99836
P0CG48|Q99865
P0CG48|Q99871
P0CG48|Q99873
P0CG48|Q99942
P0CG48|Q99956
P0CG48|Q99959
P0CG48|Q99961
P0CG48|Q99986
P0CG48|Q99996
P0CG48|Q9BPX3
P0CG48|Q9BPX5
P0CG48|Q9BPX6
P0CG48|Q9BPZ2
P0CG48|Q9BPZ3
P0CG48|Q9BQ52
P0CG48|Q9BQA1
P0CG48|Q9BQC3
P0CG48|Q9BQE3
P0CG48|Q9BQE4
P0CG48|Q9BQI3
P0CG48|Q9BR76
P0CG48|Q9BRA0
P0CG48|Q9BRA2
P0CG48|Q9BRJ2
P0CG48|Q9BRK4
P0CG48|Q9BRK5
P0CG48|Q9BRP1
P0CG48|Q9BRQ6
P0CG48|Q9BRQ8
P0CG48|Q9BRR9
P0CG48|Q9BRT9
P0CG48|Q9BRX2
P0CG48|Q9BRX8
P0CG48|Q9BS16
P0CG48|Q9BSB4
P0CG48|Q9BSF8
P0CG48|Q9BSJ2
P0CG48|Q9BSM1
P0CG48|Q9BT22
P0CG48|Q9BT67
P0CG48|Q9BT88
P0CG48|Q9BTA9
P0CG48|Q9BTC0
P0CG48|Q9BTE3
P0CG48|Q9BTE6
P0CG48|Q9BTT4
P0CG48|Q9BTU6
P0CG48|Q9BTV4
P0CG48|Q9BTV5
P0CG48|Q9BTV6
P0CG48|Q9BTW9
P0CG48|Q9BTX1
P0CG48|Q9BU02
P0CG48|Q9BUF5
P0CG48|Q9BUK6
P0CG48|Q9BUL8
P0CG48|Q9BUP0
P0CG48|Q9BUP3
P0CG48|Q9BUT1
P0CG48|Q9BUX1
P0CG48|Q9BUZ4
P0CG48|Q9BV20
P0CG48|Q9BV23
P0CG48|Q9BV40
P0CG48|Q9BV57
P0CG48|Q9BV68
P0CG48|Q9BV73
P0CG48|Q9BV86
P0CG48|Q9BV87
P0CG48|Q9BVA1
P0CG48|Q9BVC3
P0CG48|Q9BVC4
P0CG48|Q9BVC6
P0CG48|Q9BVG3
P0CG48|Q9BVK2
P0CG48|Q9BVK6
P0CG48|Q9BVL2
P0CG48|Q9BVV6
P0CG48|Q9BVV7
P0CG48|Q9BVW5
P0CG48|Q9BW19
P0CG48|Q9BW27
P0CG48|Q9BW60
P0CG48|Q9BW62
P0CG48|Q9BW92
P0CG48|Q9BWF3
P0CG48|Q9BWH2
P0CG48|Q9BWM7
P0CG48|Q9BWT6
P0CG48|Q9BWT7
P0CG48|Q9BX63
P0CG48|Q9BX67
P0CG48|Q9BXB4
P0CG48|Q9BXC9
P0CG48|Q9BXF6
P0CG48|Q9BXI6
P0CG48|Q9BXJ9
P0CG48|Q9BXK5
P0CG48|Q9BXM7
P0CG48|Q9BXP2
P0CG48|Q9BXP5
P0CG48|Q9BXS4
P0CG48|Q9BXS5
P0CG48|Q9BXS6
P0CG48|Q9BXS9
P0CG48|Q9BXY8
P0CG48|Q9BY32
P0CG48|Q9BY41
P0CG48|Q9BY44
P0CG48|Q9BY50
P0CG48|Q9BY66
P0CG48|Q9BYB4
P0CG48|Q9BYC9
P0CG48|Q9BYD1
P0CG48|Q9BYD3
P0CG48|Q9BYD6
P0CG48|Q9BYG5
P0CG48|Q9BYJ1
P0CG48|Q9BYJ4
P0CG48|Q9BYK8
P0CG48|Q9BYT8
P0CG48|Q9BYX7
P0CG48|Q9BZ23
P0CG48|Q9BZC7
P0CG48|Q9BZD4
P0CG48|Q9BZE1
P0CG48|Q9BZE4
P0CG48|Q9BZF1
P0CG48|Q9BZF9
P0CG48|Q9BZG1
P0CG48|Q9BZG8
P0CG48|Q9BZJ0
P0CG48|Q9BZK7
P0CG48|Q9BZL6
P0CG48|Q9BZX2
P0CG48|Q9BZZ5
P0CG48|Q9C005
P0CG48|Q9C0B1
P0CG48|Q9C0C2
P0CG48|Q9C0C4
P0CG48|Q9C0C7
P0CG48|Q9C0C9
P0CG48|Q9C0D9
P0CG48|Q9C0J8
P0CG48|Q9GZL7
P0CG48|Q9GZM5
P0CG48|Q9GZP9
P0CG48|Q9GZS3
P0CG48|Q9GZT3
P0CG48|Q9GZT8
P0CG48|Q9GZT9
P0CG48|Q9GZU3
P0CG48|Q9GZV4
P0CG48|Q9GZY6
P0CG48|Q9GZY8
P0CG48|Q9GZZ1
P0CG48|Q9GZZ8
P0CG48|Q9GZZ9
P0CG48|Q9H019
P0CG48|Q9H040
P0CG48|Q9H082
P0CG48|Q9H0C2
P0CG48|Q9H0D6
P0CG48|Q9H0E2
P0CG48|Q9H0F6
P0CG48|Q9H0H5
P0CG48|Q9H0K1
P0CG48|Q9H0P0
P0CG48|Q9H0R8
P0CG48|Q9H0S4
P0CG48|Q9H0U3
P0CG48|Q9H0U4
P0CG48|Q9H0U6
P0CG48|Q9H0Z9
P0CG48|Q9H115
P0CG48|Q9H165
P0CG48|Q9H1A4
P0CG48|Q9H1C4
P0CG48|Q9H1I8
P0CG48|Q9H1K1
P0CG48|Q9H1V8
P0CG48|Q9H1Y0
P0CG48|Q9H213
P0CG48|Q9H254
P0CG48|Q9H267
P0CG48|Q9H269
P0CG48|Q9H270
P0CG48|Q9H299
P0CG48|Q9H2C2
P0CG48|Q9H2G2
P0CG48|Q9H2G4
P0CG48|Q9H2G9
P0CG48|Q9H2H9
P0CG48|Q9H2J4
P0CG48|Q9H2J7
P0CG48|Q9H2K2
P0CG48|Q9H2M9
P0CG48|Q9H2P0
P0CG48|Q9H2P9
P0CG48|Q9H2S1
P0CG48|Q9H2U1
P0CG48|Q9H2U2
P0CG48|Q9H2Y7
P0CG48|Q9H305
P0CG48|Q9H3D4
P0CG48|Q9H3H5
P0CG48|Q9H3K2
P0CG48|Q9H3M7
P0CG48|Q9H3N1
P0CG48|Q9H3Q1
P0CG48|Q9H3R5
P0CG48|Q9H3S7
P0CG48|Q9H3U1
P0CG48|Q9H3U5
P0CG48|Q9H3Y8
P0CG48|Q9H3Z4
P0CG48|Q9H410
P0CG48|Q9H422
P0CG48|Q9H444
P0CG48|Q9H490
P0CG48|Q9H492
P0CG48|Q9H4A3
P0CG48|Q9H4A4
P0CG48|Q9H4A5
P0CG48|Q9H4A6
P0CG48|Q9H4B7
P0CG48|Q9H4G0
P0CG48|Q9H4G4
P0CG48|Q9H4H8
P0CG48|Q9H4L7
P0CG48|Q9H4M9
P0CG48|Q9H553
P0CG48|Q9H568
P0CG48|Q9H5N1
P0CG48|Q9H5X1
P0CG48|Q9H668
P0CG48|Q9H6D7
P0CG48|Q9H6H4
P0CG48|Q9H6K1
P0CG48|Q9H6S1
P0CG48|Q9H6U8
P0CG48|Q9H6X2
P0CG48|Q9H6Y7
P0CG48|Q9H6Z9
P0CG48|Q9H773
P0CG48|Q9H7B4
P0CG48|Q9H7M9
P0CG48|Q9H7Z7
P0CG48|Q9H832
P0CG48|Q9H869
P0CG48|Q9H8M7
P0CG48|Q9H8M9
P0CG48|Q9H8S9
P0CG48|Q9H8V3
P0CG48|Q9H900
P0CG48|Q9H936
P0CG48|Q9H974
P0CG48|Q9H981
P0CG48|Q9H992
P0CG48|Q9H999
P0CG48|Q9H9A5
P0CG48|Q9H9B1
P0CG48|Q9H9B4
P0CG48|Q9H9G7
P0CG48|Q9H9J2
P0CG48|Q9H9J4
P0CG48|Q9H9Q4
P0CG48|Q9H9S3
P0CG48|Q9H9T3
P0CG48|Q9HA47
P0CG48|Q9HA65
P0CG48|Q9HAB8
P0CG48|Q9HAV0
P0CG48|Q9HAV4
P0CG48|Q9HAW4
P0CG48|Q9HB21
P0CG48|Q9HB40
P0CG48|Q9HB71
P0CG48|Q9HB90
P0CG48|Q9HB96
P0CG48|Q9HBG6
P0CG48|Q9HBH5
P0CG48|Q9HBH7
P0CG48|Q9HBI0
P0CG48|Q9HBK9
P0CG48|Q9HBM1
P0CG48|Q9HBU6
P0CG48|Q9HC07
P0CG48|Q9HC16
P0CG48|Q9HC21
P0CG48|Q9HC29
P0CG48|Q9HCC0
P0CG48|Q9HCE1
P0CG48|Q9HCE5
P0CG48|Q9HCH3
P0CG48|Q9HCJ1
P0CG48|Q9HCK8
P0CG48|Q9HCM4
P0CG48|Q9HCM9
P0CG48|Q9HCN8
P0CG48|Q9HCP0
P0CG48|Q9HCS7
P0CG48|Q9HCU4
P0CG48|Q9HCU5
P0CG48|Q9HCU8
P0CG48|Q9HCY8
P0CG48|Q9HD36
P0CG48|Q9HD42
P0CG48|Q9HD47
P0CG48|Q9HD67
P0CG48|Q9NNW5
P0CG48|Q9NP50
P0CG48|Q9NP58
P0CG48|Q9NP61
P0CG48|Q9NP62
P0CG48|Q9NP72
P0CG48|Q9NP80
P0CG48|Q9NP81
P0CG48|Q9NP90
P0CG48|Q9NP92
P0CG48|Q9NP97
P0CG48|Q9NPA3
P0CG48|Q9NPA8
P0CG48|Q9NPC3
P0CG48|Q9NPD3
P0CG48|Q9NPD8
P0CG48|Q9NPF0
P0CG48|Q9NPH2
P0CG48|Q9NPH3
P0CG48|Q9NPI1
P0CG48|Q9NPJ6
P0CG48|Q9NPQ8
P0CG48|Q9NPR2
P0CG48|Q9NQ34
P0CG48|Q9NQ84
P0CG48|Q9NQ88
P0CG48|Q9NQ89
P0CG48|Q9NQB0
P0CG48|Q9NQC3
P0CG48|Q9NQC7
P0CG48|Q9NQL2
P0CG48|Q9NQQ7
P0CG48|Q9NQR4
P0CG48|Q9NQS1
P0CG48|Q9NQS3
P0CG48|Q9NQS7
P0CG48|Q9NQT5
P0CG48|Q9NQX7
P0CG48|Q9NR09
P0CG48|Q9NR12
P0CG48|Q9NR19
P0CG48|Q9NR30
P0CG48|Q9NR31
P0CG48|Q9NR45
P0CG48|Q9NR48
P0CG48|Q9NR50
P0CG48|Q9NR56
P0CG48|Q9NRA2
P0CG48|Q9NRD5
P0CG48|Q9NRF8
P0CG48|Q9NRF9
P0CG48|Q9NRG1
P0CG48|Q9NRG9
P0CG48|Q9NRH3
P0CG48|Q9NRK6
P0CG48|Q9NRN7
P0CG48|Q9NRP0
P0CG48|Q9NRR3
P0CG48|Q9NRR4
P0CG48|Q9NRR8
P0CG48|Q9NRW1
P0CG48|Q9NRW3
P0CG48|Q9NRW4
P0CG48|Q9NRW7
P0CG48|Q9NRX4
P0CG48|Q9NRX5
P0CG48|Q9NRY4
P0CG48|Q9NRY6
P0CG48|Q9NRZ7
P0CG48|Q9NRZ9
P0CG48|Q9NS23
P0CG48|Q9NS56
P0CG48|Q9NS69
P0CG48|Q9NS73
P0CG48|Q9NS86
P0CG48|Q9NS91
P0CG48|Q9NSA3
P0CG48|Q9NSB2
P0CG48|Q9NSD9
P0CG48|Q9NSE4
P0CG48|Q9NSI6
P0CG48|Q9NT62
P0CG48|Q9NT68
P0CG48|Q9NTI5
P0CG48|Q9NTJ3
P0CG48|Q9NTJ5
P0CG48|Q9NTK5
P0CG48|Q9NTM9
P0CG48|Q9NUJ1
P0CG48|Q9NUM4
P0CG48|Q9NUP9
P0CG48|Q9NUQ2
P0CG48|Q9NUQ3
P0CG48|Q9NUT2
P0CG48|Q9NUW8
P0CG48|Q9NV58
P0CG48|Q9NV64
P0CG48|Q9NV70
P0CG48|Q9NV96
P0CG48|Q9NVA2
P0CG48|Q9NVC6
P0CG48|Q9NVD7
P0CG48|Q9NVE7
P0CG48|Q9NVH2
P0CG48|Q9NVI7
P0CG48|Q9NVJ2
P0CG48|Q9NVM4
P0CG48|Q9NVM9
P0CG48|Q9NVP2
P0CG48|Q9NVU7
P0CG48|Q9NVV0
P0CG48|Q9NVX0
P0CG48|Q9NVX2
P0CG48|Q9NW15
P0CG48|Q9NW38
P0CG48|Q9NWB7
P0CG48|Q9NWF9
P0CG48|Q9NWH9
P0CG48|Q9NWS0
P0CG48|Q9NWS1
P0CG48|Q9NWU5
P0CG48|Q9NWV8
P0CG48|Q9NWW5
P0CG48|Q9NWX5
P0CG48|Q9NWZ5
P0CG48|Q9NX09
P0CG48|Q9NX14
P0CG48|Q9NX18
P0CG48|Q9NX47
P0CG48|Q9NX61
P0CG48|Q9NX62
P0CG48|Q9NX63
P0CG48|Q9NX74
P0CG48|Q9NXC5
P0CG48|Q9NXE4
P0CG48|Q9NXG0
P0CG48|Q9NXG6
P0CG48|Q9NXL9
P0CG48|Q9NXR7
P0CG48|Q9NXU5
P0CG48|Q9NXV6
P0CG48|Q9NXX6
P0CG48|Q9NY12
P0CG48|Q9NY27
P0CG48|Q9NY61
P0CG48|Q9NY65
P0CG48|Q9NY97
P0CG48|Q9NYB0
P0CG48|Q9NYF8
P0CG48|Q9NYI0
P0CG48|Q9NYK5
P0CG48|Q9NYL2
P0CG48|Q9NYL9
P0CG48|Q9NYP7
P0CG48|Q9NYP9
P0CG48|Q9NYR9
P0CG48|Q9NYS0
P0CG48|Q9NYT0
P0CG48|Q9NYU2
P0CG48|Q9NYV4
P0CG48|Q9NYV6
P0CG48|Q9NYY3
P0CG48|Q9NYY8
P0CG48|Q9NYZ1
P0CG48|Q9NYZ3
P0CG48|Q9NZ01
P0CG48|Q9NZ32
P0CG48|Q9NZ43
P0CG48|Q9NZ53
P0CG48|Q9NZ71
P0CG48|Q9NZ72
P0CG48|Q9NZC7
P0CG48|Q9NZD2
P0CG48|Q9NZD8
P0CG48|Q9NZI8
P0CG48|Q9NZJ0
P0CG48|Q9NZJ7
P0CG48|Q9NZL9
P0CG48|Q9NZM1
P0CG48|Q9NZM3
P0CG48|Q9NZN4
P0CG48|Q9NZN5
P0CG48|Q9NZN8
P0CG48|Q9NZT1
P0CG48|Q9NZT2
P0CG48|Q9NZV1
P0CG48|Q9NZZ3
P0CG48|Q9P003
P0CG48|Q9P015
P0CG48|Q9P035
P0CG48|Q9P0J0
P0CG48|Q9P0L0
P0CG48|Q9P0M6
P0CG48|Q9P0M9
P0CG48|Q9P0N9
P0CG48|Q9P0S3
P0CG48|Q9P0U1
P0CG48|Q9P0V3
P0CG48|Q9P0V9
P0CG48|Q9P107
P0CG48|Q9P209
P0CG48|Q9P227
P0CG48|Q9P241
P0CG48|Q9P253
P0CG48|Q9P258
P0CG48|Q9P275
P0CG48|Q9P287
P0CG48|Q9P289
P0CG48|Q9P2B4
P0CG48|Q9P2D1
P0CG48|Q9P2E9
P0CG48|Q9P2J3
P0CG48|Q9P2J5
P0CG48|Q9P2J9
P0CG48|Q9P2K5
P0CG48|Q9P2K6
P0CG48|Q9P2L0
P0CG48|Q9P2M7
P0CG48|Q9P2N7
P0CG48|Q9P2R3
P0CG48|Q9P2R6
P0CG48|Q9P2R7
P0CG48|Q9P2W9
P0CG48|Q9P2Y5
P0CG48|Q9TNN7
P0CG48|Q9UBB4
P0CG48|Q9UBB6
P0CG48|Q9UBB9
P0CG48|Q9UBC2
P0CG48|Q9UBC3
P0CG48|Q9UBD5
P0CG48|Q9UBE0
P0CG48|Q9UBG0
P0CG48|Q9UBH6
P0CG48|Q9UBI6
P0CG48|Q9UBJ2
P0CG48|Q9UBK8
P0CG48|Q9UBK9
P0CG48|Q9UBL3
P0CG48|Q9UBM7
P0CG48|Q9UBN6
P0CG48|Q9UBQ7
P0CG48|Q9UBR5
P0CG48|Q9UBS4
P0CG48|Q9UBS8
P0CG48|Q9UBT6
P0CG48|Q9UBT7
P0CG48|Q9UBU8
P0CG48|Q9UBX3
P0CG48|Q9UBZ4
P0CG48|Q9UBZ9
P0CG48|Q9UDR5
P0CG48|Q9UDW1
P0CG48|Q9UDY2
P0CG48|Q9UEE5
P0CG48|Q9UEE9
P0CG48|Q9UER7
P0CG48|Q9UEU0
P0CG48|Q9UEW8
P0CG48|Q9UEY8
P0CG48|Q9UFF9
P0CG48|Q9UG01
P0CG48|Q9UG56
P0CG48|Q9UGH3
P0CG48|Q9UGI6
P0CG48|Q9UGJ0
P0CG48|Q9UGJ1
P0CG48|Q9UGL1
P0CG48|Q9UGN5
P0CG48|Q9UGP8
P0CG48|Q9UGV2
P0CG48|Q9UH03
P0CG48|Q9UH17
P0CG48|Q9UH92
P0CG48|Q9UH99
P0CG48|Q9UHA4
P0CG48|Q9UHB6
P0CG48|Q9UHB7
P0CG48|Q9UHB9
P0CG48|Q9UHD1
P0CG48|Q9UHD8
P0CG48|Q9UHD9
P0CG48|Q9UHE8
P0CG48|Q9UHG3
P0CG48|Q9UHH9
P0CG48|Q9UHI6
P0CG48|Q9UHJ6
P0CG48|Q9UHK6
P0CG48|Q9UHQ4
P0CG48|Q9UHR4
P0CG48|Q9UHR5
P0CG48|Q9UHV7
P0CG48|Q9UHW9
P0CG48|Q9UHX1
P0CG48|Q9UHY8
P0CG48|Q9UI09
P0CG48|Q9UI10
P0CG48|Q9UI12
P0CG48|Q9UI95
P0CG48|Q9UIF9
P0CG48|Q9UIG0
P0CG48|Q9UII4
P0CG48|Q9UIS9
P0CG48|Q9UIV1
P0CG48|Q9UIW2
P0CG48|Q9UJ68
P0CG48|Q9UJ83
P0CG48|Q9UJC3
P0CG48|Q9UJF2
P0CG48|Q9UJP4
P0CG48|Q9UJS0
P0CG48|Q9UJT1
P0CG48|Q9UJU6
P0CG48|Q9UJV9
P0CG48|Q9UJX2
P0CG48|Q9UJX3
P0CG48|Q9UJX4
P0CG48|Q9UJX5
P0CG48|Q9UJX6
P0CG48|Q9UJZ1
P0CG48|Q9UK32
P0CG48|Q9UK80
P0CG48|Q9UKA4
P0CG48|Q9UKE5
P0CG48|Q9UKG1
P0CG48|Q9UKI8
P0CG48|Q9UKI9
P0CG48|Q9UKK3
P0CG48|Q9UKK9
P0CG48|Q9UKL0
P0CG48|Q9UKL3
P0CG48|Q9UKM7
P0CG48|Q9UKN8
P0CG48|Q9UKS6
P0CG48|Q9UKT4
P0CG48|Q9UKV3
P0CG48|Q9UKV8
P0CG48|Q9UKX7
P0CG48|Q9UKZ1
P0CG48|Q9UL03
P0CG48|Q9UL15
P0CG48|Q9UL18
P0CG48|Q9UL25
P0CG48|Q9UL26
P0CG48|Q9UL42
P0CG48|Q9UL46
P0CG48|Q9UL54
P0CG48|Q9UL63
P0CG48|Q9ULC3
P0CG48|Q9ULC4
P0CG48|Q9ULC5
P0CG48|Q9ULC8
P0CG48|Q9ULF5
P0CG48|Q9ULG6
P0CG48|Q9ULH0
P0CG48|Q9ULH1
P0CG48|Q9ULJ8
P0CG48|Q9ULM3
P0CG48|Q9ULM6
P0CG48|Q9ULP9
P0CG48|Q9ULQ0
P0CG48|Q9ULT0
P0CG48|Q9ULT8
P0CG48|Q9ULV4
P0CG48|Q9ULV8
P0CG48|Q9ULW0
P0CG48|Q9ULW3
P0CG48|Q9ULW6
P0CG48|Q9ULZ3
P0CG48|Q9UM11
P0CG48|Q9UM13
P0CG48|Q9UM47
P0CG48|Q9UM54
P0CG48|Q9UMN6
P0CG48|Q9UMS4
P0CG48|Q9UMX1
P0CG48|Q9UN37
P0CG48|Q9UN86
P0CG48|Q9UNA1
P0CG48|Q9UNA4
P0CG48|Q9UNF0
P0CG48|Q9UNH7
P0CG48|Q9UNK0
P0CG48|Q9UNL2
P0CG48|Q9UNM6
P0CG48|Q9UNN5
P0CG48|Q9UNS1
P0CG48|Q9UNS2
P0CG48|Q9UNW1
P0CG48|Q9UNX3
P0CG48|Q9UNZ2
P0CG48|Q9UP38
P0CG48|Q9UP52
P0CG48|Q9UP95
P0CG48|Q9UPM9
P0CG48|Q9UPN3
P0CG48|Q9UPN4
P0CG48|Q9UPN9
P0CG48|Q9UPP1
P0CG48|Q9UPQ9
P0CG48|Q9UPT5
P0CG48|Q9UPT9
P0CG48|Q9UPV0
P0CG48|Q9UPW5
P0CG48|Q9UPY3
P0CG48|Q9UPY5
P0CG48|Q9UPY8
P0CG48|Q9UQ13
P0CG48|Q9UQ16
P0CG48|Q9UQ49
P0CG48|Q9UQ80
P0CG48|Q9UQ84
P0CG48|Q9UQ88
P0CG48|Q9UQB3
P0CG48|Q9UQB8
P0CG48|Q9UQB9
P0CG48|Q9UQE7
P0CG48|Q9UQK1
P0CG48|Q9UQM7
P0CG48|Q9Y217
P0CG48|Q9Y223
P0CG48|Q9Y230
P0CG48|Q9Y232
P0CG48|Q9Y241
P0CG48|Q9Y243
P0CG48|Q9Y248
P0CG48|Q9Y253
P0CG48|Q9Y255
P0CG48|Q9Y263
P0CG48|Q9Y265
P0CG48|Q9Y266
P0CG48|Q9Y277
P0CG48|Q9Y281
P0CG48|Q9Y285
P0CG48|Q9Y289
P0CG48|Q9Y296
P0CG48|Q9Y297
P0CG48|Q9Y2A7
P0CG48|Q9Y2D2
P0CG48|Q9Y2D4
P0CG48|Q9Y2D8
P0CG48|Q9Y2F9
P0CG48|Q9Y2G1
P0CG48|Q9Y2G3
P0CG48|Q9Y2G8
P0CG48|Q9Y2I1
P0CG48|Q9Y2J2
P0CG48|Q9Y2J4
P0CG48|Q9Y2K1
P0CG48|Q9Y2K7
P0CG48|Q9Y2L1
P0CG48|Q9Y2L5
P0CG48|Q9Y2M5
P0CG48|Q9Y2Q3
P0CG48|Q9Y2Q9
P0CG48|Q9Y2R5
P0CG48|Q9Y2R9
P0CG48|Q9Y2S7
P0CG48|Q9Y2T1
P0CG48|Q9Y2T2
P0CG48|Q9Y2T3
P0CG48|Q9Y2T7
P0CG48|Q9Y2U8
P0CG48|Q9Y2V2
P0CG48|Q9Y2W1
P0CG48|Q9Y2W2
P0CG48|Q9Y2X0
P0CG48|Q9Y2X3
P0CG48|Q9Y2X7
P0CG48|Q9Y2X9
P0CG48|Q9Y2Y9
P0CG48|Q9Y2Z0
P0CG48|Q9Y2Z2
P0CG48|Q9Y2Z4
P0CG48|Q9Y303
P0CG48|Q9Y315
P0CG48|Q9Y316
P0CG48|Q9Y320
P0CG48|Q9Y376
P0CG48|Q9Y385
P0CG48|Q9Y399
P0CG48|Q9Y3A2
P0CG48|Q9Y3A5
P0CG48|Q9Y3B8
P0CG48|Q9Y3D0
P0CG48|Q9Y3D5
P0CG48|Q9Y3D6
P0CG48|Q9Y3D8
P0CG48|Q9Y3E0
P0CG48|Q9Y3E5
P0CG48|Q9Y3F4
P0CG48|Q9Y3I1
P0CG48|Q9Y3L5
P0CG48|Q9Y3P4
P0CG48|Q9Y3T9
P0CG48|Q9Y3U8
P0CG48|Q9Y3Z3
P0CG48|Q9Y448
P0CG48|Q9Y450
P0CG48|Q9Y478
P0CG48|Q9Y484
P0CG48|Q9Y487
P0CG48|Q9Y4A5
P0CG48|Q9Y4B6
P0CG48|Q9Y4C1
P0CG48|Q9Y4C2
P0CG48|Q9Y4D1
P0CG48|Q9Y4F1
P0CG48|Q9Y4F3
P0CG48|Q9Y4G6
P0CG48|Q9Y4K4
P0CG48|Q9Y4L1
P0CG48|Q9Y4P1
P0CG48|Q9Y4P3
P0CG48|Q9Y4P8
P0CG48|Q9Y4R8
P0CG48|Q9Y4W6
P0CG48|Q9Y4X5
P0CG48|Q9Y4Z0
P0CG48|Q9Y508
P0CG48|Q9Y512
P0CG48|Q9Y520
P0CG48|Q9Y530
P0CG48|Q9Y547
P0CG48|Q9Y548
P0CG48|Q9Y570
P0CG48|Q9Y5B8
P0CG48|Q9Y5B9
P0CG48|Q9Y5E4
P0CG48|Q9Y5E7
P0CG48|Q9Y5J7
P0CG48|Q9Y5K5
P0CG48|Q9Y5K6
P0CG48|Q9Y5M8
P0CG48|Q9Y5N6
P0CG48|Q9Y5P6
P0CG48|Q9Y5Q0
P0CG48|Q9Y5Q8
P0CG48|Q9Y5R8
P0CG48|Q9Y5S1
P0CG48|Q9Y5S2
P0CG48|Q9Y5U9
P0CG48|Q9Y5V3
P0CG48|Q9Y5W7
P0CG48|Q9Y5X0
P0CG48|Q9Y5X1
P0CG48|Q9Y5Y0
P0CG48|Q9Y5Y6
P0CG48|Q9Y5Z4
P0CG48|Q9Y617
P0CG48|Q9Y618
P0CG48|Q9Y619
P0CG48|Q9Y620
P0CG48|Q9Y624
P0CG48|Q9Y639
P0CG48|Q9Y657
P0CG48|Q9Y666
P0CG48|Q9Y673
P0CG48|Q9Y676
P0CG48|Q9Y678
P0CG48|Q9Y696
P0CG48|Q9Y697
P0CG48|Q9Y6A1
P0CG48|Q9Y6A4
P0CG48|Q9Y6A5
P0CG48|Q9Y6A9
P0CG48|Q9Y6B2
P0CG48|Q9Y6B6
P0CG48|Q9Y6C9
P0CG48|Q9Y6D5
P0CG48|Q9Y6D6
P0CG48|Q9Y6D9
P0CG48|Q9Y6E0
P0CG48|Q9Y6E2
P0CG48|Q9Y6G9
P0CG48|Q9Y6I3
P0CG48|Q9Y6I4
P0CG48|Q9Y6I7
P0CG48|Q9Y6J8
P0CG48|Q9Y6J9
P0CG48|Q9Y6K1
P0CG48|Q9Y6K9
P0CG48|Q9Y6M4
P0CG48|Q9Y6M5
P0CG48|Q9Y6M7
P0CG48|Q9Y6M9
P0CG48|Q9Y6N7
P0CG48|Q9Y6P5
P0CG48|Q9Y6Q5
P0CG48|Q9Y6Q9
P0CG48|Q9Y6W3
P0CG48|Q9Y6W5
P0CG48|Q9Y6X9
P0CG48|Q9Y6Y0
P0CG48|Q9Y6Y8
P10071|P0CG48
P10071|Q9Y297
P10082|P25929
P10082|P49146
P10114|P0CG48
P10144|P10124
P10144|P42574
P10144|P55211
P10144|P55957
P10144|P78527
P10145|P02776
P10145|P10145
P10145|P25024
P10145|Q16570
P10147|P10147
P10147|P32246
P10147|P32302
P10147|P51681
P10155|P19474
P10242|O75376
P10242|P0CG48
P10242|P63165
P10242|P63279
P10242|Q09472
P10242|Q7KZF4
P10242|Q969U6
P10244|Q92793
P10275|O15379
P10275|O43294
P10275|O60341
P10275|O75376
P10275|O75925
P10275|O75928
P10275|P04637
P10275|P09429
P10275|P0CG48
P10275|P10275
P10275|P21333
P10275|P32780
P10275|P40763
P10275|P41161
P10275|P42574
P10275|P50613
P10275|P51531
P10275|P51532
P10275|P51843
P10275|P56524
P10275|P63279
P10275|P78317
P10275|P84022
P10275|Q00987
P10275|Q02790
P10275|Q09472
P10275|Q12778
P10275|Q13547
P10275|Q13772
P10275|Q15233
P10275|Q15596
P10275|Q15788
P10275|Q8N2W9
P10275|Q969G3
P10275|Q96L73
P10275|Q96PM5
P10275|Q9NQU5
P10275|Q9UNE7
P10275|Q9Y618
P10275|Q9Y6Q9
P10275|Q9Y6X2
P10276|O75376
P10276|P08047
P10276|P09874
P10276|P0CG48
P10276|P10276
P10276|P12755
P10276|P12931
P10276|P28702
P10276|P48443
P10276|P48552
P10276|P62195
P10276|Q09472
P10276|Q15596
P10276|Q15648
P10276|Q15788
P10276|Q8IXJ9
P10276|Q92769
P10276|Q92831
P10276|Q9Y6Q9
P10314|P01732
P10314|P0CG48
P10316|P01732
P10316|P0CG48
P10321|P01732
P10321|P0CG48
P10398|O43615
P10398|P10301
P10398|P27986
P10398|P62258
P10398|P63104
P10415|O00198
P10415|O60238
P10415|P06493
P10415|P07900
P10415|P0CG48
P10415|P10415
P10415|P17612
P10415|P55957
P10415|Q07812
P10415|Q08209
P10415|Q12983
P10415|Q13323
P10415|Q13526
P10415|Q13794
P10415|Q14318
P10415|Q14457
P10415|Q14643
P10415|Q14790
P10415|Q16611
P10415|Q99638
P10451|P16070
P10451|P46379
P10515|O00330
P10515|P08559
P10515|P10515
P10515|P11177
P10515|Q15120
P10586|P06213
P10586|P10586
P10586|P35222
P10586|P35568
P10586|Q13136
P10586|Q9Y4H2
P10589|P03372
P10589|P08047
P10589|Q9C0K0
P10599|P27695
P10599|Q06830
P10599|Q99683
P10599|Q9H3M7
P10600|P10600
P10600|P37173
P10619|P10619
P10636|O60260
P10636|P02649
P10636|P0CG48
P10636|P10636
P10636|P11142
P10636|P31946
P10636|P34932
P10636|P37840
P10636|P63104
P10636|Q9UNE7
P10644|O43572
P10644|P10644
P10644|P17612
P10644|P31321
P10721|O00459
P10721|O60674
P10721|P0CG48
P10721|P10721
P10721|P19174
P10721|P21583
P10721|P22681
P10721|P27986
P10721|P29350
P10721|P46108
P10721|P46109
P10721|P62993
P10747|O00459
P10747|P33681
P10767|P21802
P10809|P05067
P10809|P05556
P10809|P11021
P10809|P42574
P10809|P61604
P10809|Q9NR28
P10826|P19793
P10826|P28702
P10826|P48443
P10827|O15379
P10827|O75376
P10827|O75448
P10827|P19793
P10827|P48552
P10827|P61201
P10827|Q13503
P10827|Q15648
P10827|Q15788
P10827|Q9Y3R0
P10827|Q9Y618
P10828|O60907
P10828|P10828
P10828|P12931
P10828|P19793
P10828|P48443
P10828|P61201
P10828|Q15596
P10828|Q15650
P10828|Q15788
P10828|Q9Y618
P10828|Q9Y6Q9
P10909|P04156
P10909|P10909
P10909|P98164
P10909|Q07812
P10909|Q8N668
P10911|P0CG48
P10911|P10911
P10912|O14508
P10912|O60674
P10912|P0CG48
P10912|P10912
P10912|P23467
P10912|Q9NSE2
P10914|P0CG48
P10914|Q00978
P10914|Q09472
P10914|Q13263
P10914|Q92831
P10914|Q9UNE7
P10997|P10997
P11021|O75460
P11021|P01023
P11021|P01130
P11021|P01266
P11021|P34931
P11021|Q8IXB1
P11021|Q9UBN7
P11137|P06241
P11137|P60709
P11142|O95817
P11142|P07900
P11142|P0CG48
P11142|P11142
P11142|P11802
P11142|P24385
P11142|P42858
P11142|P55072
P11142|P62136
P11142|Q04864
P11166|P11166
P11171|Q13813
P11177|O00330
P11177|P08559
P11177|P11177
P11215|P01024
P11215|P05362
P11233|P01112
P11233|P84077
P11233|Q13393
P11274|O60674
P11274|P00519
P11274|P08631
P11274|P0CG48
P11274|P19447
P11274|P22681
P11274|P46109
P11274|P48736
P11274|P62993
P11277|P16157
P11308|P0CG48
P11308|P10275
P11308|P11142
P11309|P07900
P11309|P0CG48
P11309|P30304
P11309|Q00987
P11309|Q9UNH7
P11310|P11310
P11362|O43559
P11362|P09038
P11362|P11362
P11362|P19174
P11362|P27986
P11362|P46934
P11362|Q8WU20
P11387|P07910
P11387|P09874
P11387|P23246
P11388|O14980
P11388|P0CG48
P11388|P68400
P11388|Q02880
P11388|Q8NEV1
P11388|Q92905
P11413|P11413
P11441|O43681
P11441|P46379
P11441|P55072
P11441|Q7L5D6
P11473|O60244
P11473|O75448
P11473|P0CG48
P11473|P11473
P11473|P12931
P11473|P15923
P11473|P19793
P11473|P24928
P11473|P28702
P11473|P36873
P11473|P48443
P11473|P51532
P11473|P62195
P11473|P84022
P11473|Q09472
P11473|Q13573
P11473|Q15596
P11473|Q15648
P11473|Q15788
P11473|Q92793
P11473|Q93074
P11473|Q9UHV7
P11473|Q9UIG0
P11473|Q9Y2X0
P11474|P03372
P11474|P12931
P11474|P62508
P11474|Q9UBK2
P11532|Q14118
P11586|P11586
P11684|P02751
P11717|P11717
P11766|P11766
P11802|P01106
P11802|P06400
P11802|P08238
P11802|P12004
P11802|P24385
P11802|P28749
P11802|P30279
P11802|P42771
P11802|P42772
P11802|P46379
P11802|P55273
P11802|Q15047
P11802|Q16543
P11802|Q8N726
P11831|P11831
P11831|P15173
P11831|P17676
P11831|P78347
P11831|Q92793
P11912|P02760
P11912|P06239
P11912|P40259
P11926|P0CG48
P11926|Q9UPN4
P11940|O00571
P11940|P11940
P11940|P15170
P11940|P60842
P11940|P68871
P11940|Q13573
P11940|Q8IYD1
P11940|Q99700
P12004|P06746
P12004|P07355
P12004|P0CG48
P12004|P12004
P12004|P12956
P12004|P13051
P12004|P18858
P12004|P18887
P12004|P24522
P12004|P26358
P12004|P27694
P12004|P27695
P12004|P28340
P12004|P35249
P12004|P35250
P12004|P39748
P12004|P40937
P12004|P43246
P12004|P49005
P12004|P63165
P12004|Q00535
P12004|Q00987
P12004|Q07864
P12004|Q08211
P12004|Q13547
P12004|Q14191
P12004|Q15004
P12004|Q8WVB6
P12004|Q99638
P12004|Q9UBT6
P12004|Q9UBZ9
P12004|Q9UQ84
P12034|P22607
P12081|P0CG48
P12270|P52948
P12272|Q14974
P12318|P02741
P12318|P07948
P12318|P0CG48
P12318|P27986
P12318|P43405
P12318|Q9HCN6
P12532|P12532
P12532|P21796
P12544|P12544
P12544|P26583
P12544|P27695
P12643|O00238
P12643|P12643
P12643|Q13873
P12644|O00238
P12644|P12644
P12644|P21810
P12644|P36894
P12755|P12755
P12755|P12757
P12757|O75376
P12757|Q15796
P12757|Q9Y618
P12814|O43707
P12814|P12814
P12814|P35221
P12814|Q8WZ42
P12821|P01019
P12821|P30411
P12830|O60716
P12830|P0CG48
P12830|P12830
P12830|P12931
P12830|P14923
P12830|P18206
P12830|P28827
P12830|P30260
P12830|P35221
P12830|P35222
P12830|P49768
P12830|Q75N03
P12830|Q9UJX3
P12872|O43193
P12931|O15379
P12931|O15492
P12931|O75553
P12931|P00533
P12931|P01891
P12931|P03372
P12931|P04049
P12931|P04439
P12931|P04626
P12931|P06241
P12931|P06733
P12931|P07948
P12931|P08581
P12931|P09619
P12931|P0CG48
P12931|P10275
P12931|P10721
P12931|P12931
P12931|P16284
P12931|P17302
P12931|P18031
P12931|P18433
P12931|P19793
P12931|P22460
P12931|P23634
P12931|P25445
P12931|P25963
P12931|P27635
P12931|P27986
P12931|P29323
P12931|P29353
P12931|P33151
P12931|P35968
P12931|P40763
P12931|P42224
P12931|P42768
P12931|P43405
P12931|P49023
P12931|P56945
P12931|P61978
P12931|P62993
P12931|P63244
P12931|P78347
P12931|Q06124
P12931|Q07666
P12931|Q07912
P12931|Q07954
P12931|Q12879
P12931|Q13224
P12931|Q14118
P12931|Q14289
P12931|Q75N03
P12931|Q8WUM4
P12931|Q92731
P12931|Q96B97
P12931|Q9NRY4
P12931|Q9ULH1
P12956|P10909
P12956|P35548
P12956|P43246
P12956|P49917
P12956|P52701
P12956|Q13950
P12956|Q15554
P12956|Q96EB6
P12956|Q99728
P12956|Q9BXJ9
P13010|P11388
P13010|P12004
P13010|P12956
P13010|P13010
P13010|P35548
P13010|P49917
P13010|P78527
P13010|Q13416
P13010|Q13950
P13010|Q8IW19
P13010|Q99728
P13010|Q9BXJ9
P13056|O15379
P13056|P29590
P13056|P49116
P13056|P56524
P13224|P63104
P13232|P31785
P13236|P13236
P13236|P51681
P13473|P09936
P13473|P11142
P13497|Q9H2X0
P13498|P0CG48
P13498|Q15080
P13500|P13500
P13500|P41597
P13500|Q16570
P13501|P13501
P13501|P32246
P13501|P51681
P13501|Q16570
P13569|O14745
P13569|P04792
P13569|P0CG48
P13569|P11021
P13569|P11142
P13569|P11274
P13569|P13569
P13569|P22681
P13569|P27824
P13569|P30153
P13569|P30154
P13569|P31689
P13569|P34932
P13569|P55072
P13569|Q15599
P13569|Q86UT5
P13569|Q99942
P13569|Q9BUN8
P13569|Q9HD26
P13569|Q9UKV5
P13591|P11277
P13591|P13591
P13598|P05107
P13612|P05556
P13612|P13612
P13612|P21333
P13612|P26010
P13612|P63104
P13612|Q13477
P13631|P19793
P13631|P48443
P13631|Q15788
P13639|P13639
P13639|Q15418
P13686|P10451
P13688|P06213
P13688|P13688
P13688|P31997
P13688|P40199
P13688|Q06124
P13693|P04637
P13693|P05023
P13693|P13693
P13693|P29692
P13693|Q07820
P13726|P08709
P13746|P01732
P13746|P0CG48
P13747|P61769
P13760|P01903
P13804|P38117
P13805|P09493
P13805|P13805
P13805|P62195
P13807|P46976
P13861|P0CG48
P13861|P11137
P13861|P13861
P13861|P22694
P13861|P24588
P13861|Q12802
P13861|Q13023
P13861|Q13637
P13861|Q99996
P13861|Q9UKA4
P13929|P14618
P14061|P14061
P14136|P05067
P14174|P14174
P14174|Q92905
P14210|P14210
P14222|P10144
P14222|P14222
P14316|Q92831
P14373|P14373
P14373|P36406
P14373|Q9UJ55
P14416|P21333
P14416|P62158
P14416|Q96SB3
P14543|P14543
P14543|P98095
P14555|P13611
P14598|P05771
P14598|P13498
P14598|P14598
P14598|P63000
P14598|P67870
P14598|Q07666
P14598|Q15080
P14598|Q9BUZ4
P14618|P14618
P14635|P06400
P14635|P06493
P14635|P0CG48
P14635|P12004
P14635|P16401
P14635|P24941
P14635|P27694
P14635|P30260
P14635|P38936
P14635|Q13635
P14635|Q9UM11
P14672|P0CG48
P14678|O75643
P14678|P62314
P14735|P01308
P14770|P13224
P14778|P18510
P14778|P27986
P14778|P51617
P14778|Q99836
P14778|Q9H0E2
P14778|Q9NPH3
P14778|Q9Y4K3
P14780|P07996
P14780|P14780
P14780|P16070
P14780|P42830
P14780|P80188
P14784|O14964
P14784|P29353
P14784|P31785
P14784|P40933
P14784|P60568
P14868|P41252
P14868|P47897
P14868|P56192
P14921|O95551
P14921|P04637
P14921|P84022
P14921|Q13164
P14921|Q8N2W9
P14921|Q92793
P14921|Q9UER7
P14923|P25054
P14923|P35221
P15018|P40189
P15036|Q15131
P15036|Q92793
P15056|P04049
P15056|P08238
P15056|P10398
P15056|P15056
P15056|P28482
P15056|P36507
P15056|P47736
P15056|P62834
P15056|Q04917
P15056|Q13233
P15090|P08670
P15104|P15104
P15151|Q15223
P15151|Q9NQS3
P15153|Q92608
P15170|Q8IYD1
P15172|O00458
P15172|O14744
P15172|P06400
P15172|P0CG48
P15172|P11802
P15172|P15172
P15172|P15923
P15172|P51532
P15172|Q02535
P15172|Q06413
P15172|Q09472
P15248|Q01113
P15260|O60674
P15260|P23458
P15260|P42224
P15309|P04626
P15309|P15309
P15311|O14745
P15311|P15311
P15311|P17252
P15311|P32942
P15311|P35240
P15311|P35241
P15311|P48023
P15311|Q13158
P15311|Q15599
P15311|Q8WX93
P15313|P21281
P15313|P36543
P15313|Q6IAA8
P15313|Q93050
P15313|Q9Y5K8
P15336|P01100
P15336|P15336
P15336|P17676
P15336|P25490
P15336|P45983
P15336|P49715
P15336|Q14686
P15336|Q9Y230
P15391|P15498
P15391|P16885
P15391|P20023
P15391|P21926
P15391|P60033
P15391|P62993
P15407|P05412
P15407|P17275
P15407|Q09472
P15498|P00519
P15498|P00533
P15498|P07437
P15498|P09619
P15498|P0CG48
P15498|P19174
P15498|P27986
P15498|P28482
P15498|P43403
P15498|P61586
P15498|P62993
P15498|Q13094
P15498|Q15910
P15502|P35555
P15509|P27986
P15529|P01024
P15529|P26038
P15531|P15531
P15531|P22392
P15531|Q86TP1
P15692|P02511
P15692|P15692
P15692|P17948
P15692|P35968
P15813|P61769
P15880|P23396
P15880|P46781
P15880|P46782
P15880|P61247
P15880|P62081
P15880|P62241
P15880|P62753
P15884|P0CG48
P15884|P15172
P15884|P15884
P15884|P41134
P15884|Q02363
P15884|Q09472
P15884|Q8N2W9
P15918|P52292
P15918|P52294
P15918|P55895
P15923|O75376
P15923|P0CG48
P15923|P13349
P15923|P15173
P15923|P15923
P15923|P61296
P15923|Q02535
P15923|Q09472
P15923|Q7RTS1
P15923|Q92769
P15923|Q92793
P15923|Q96ST3
P15924|P14923
P15924|Q92817
P15927|P25205
P15927|P43351
P15941|P00533
P15941|P04626
P15941|P12931
P15941|P14923
P15941|P21860
P15941|P35222
P15941|P62993
P15941|Q07889
P15941|Q15303
P15976|P17947
P15976|Q15648
P16035|P50281
P16066|P01160
P16066|P16860
P16070|P04626
P16070|P06239
P16070|P12931
P16070|P15311
P16070|P16070
P16070|P35240
P16104|P09874
P16104|P11940
P16104|P12956
P16104|P13010
P16104|P16104
P16104|P27797
P16104|P49959
P16104|P51531
P16104|P51532
P16104|P51587
P16104|P62158
P16104|P62805
P16104|P63104
P16104|P68431
P16104|Q06609
P16104|Q08945
P16104|Q13263
P16104|Q92878
P16104|Q92993
P16104|Q9Y5B9
P16112|P22894
P16112|P50281
P16118|P16118
P16144|A8K7I4
P16144|P08581
P16144|P17252
P16144|P23229
P16144|Q15149
P16144|Q9UQC9
P16150|P26038
P16157|P16070
P16157|Q13813
P16157|Q14573
P16157|Q5VST9
P16189|P01732
P16189|P0CG48
P16220|P04637
P16220|P11831
P16220|P18846
P16220|Q09472
P16220|Q13547
P16220|Q6SA08
P16220|Q92769
P16233|P04118
P16234|P01127
P16234|P04085
P16234|P09619
P16234|P0CG48
P16234|P16234
P16234|P27986
P16234|P46108
P16234|P62993
P16234|Q9NRA1
P16284|P16284
P16284|P29350
P16284|Q06124
P16298|Q13469
P16333|O95819
P16333|P00519
P16333|P00533
P16333|P07766
P16333|P09619
P16333|P10301
P16333|P46108
P16333|P48023
P16333|Q05193
P16333|Q05397
P16333|Q07666
P16333|Q07889
P16333|Q13153
P16333|Q16513
P16333|Q9BYB0
P16333|Q9NZQ3
P16389|P16389
P16389|P18433
P16389|P22459
P16389|P50549
P16389|Q13303
P16389|Q14247
P16389|Q14722
P16401|P63165
P16410|P06239
P16410|P06241
P16410|P16410
P16410|P33681
P16410|P42081
P16410|Q9BXS5
P16435|P05177
P16435|P05181
P16435|P11712
P16435|P33261
P16455|P0CG48
P16471|O60674
P16471|P0CG48
P16471|P15498
P16471|P16471
P16471|Q06124
P16581|P16070
P16591|P00533
P16591|P16591
P16591|P40763
P16591|P62158
P16591|Q14247
P16615|P27824
P16615|Q14573
P16619|P51681
P16671|P06241
P16671|P07947
P16870|P01308
P16870|P06307
P16871|P0CG48
P16871|P13232
P16871|P23458
P16871|P52333
P16885|P07948
P16885|P29353
P16885|P43405
P16949|P11021
P17081|Q9BYG5
P17096|P05412
P17096|P06748
P17096|P08047
P17096|Q13416
P17181|P0CG48
P17181|P29597
P17181|P52630
P17181|Q96CW1
P17181|Q9UKB1
P17181|Q9Y297
P17252|O95644
P17252|P00533
P17252|P02545
P17252|P02686
P17252|P04637
P17252|P05114
P17252|P05783
P17252|P06213
P17252|P08100
P17252|P0CG48
P17252|P11388
P17252|P14136
P17252|P14598
P17252|P16401
P17252|P17252
P17252|P17302
P17252|P19429
P17252|P22681
P17252|P23677
P17252|P24046
P17252|P27635
P17252|P28329
P17252|P29475
P17252|P29966
P17252|P31431
P17252|P35222
P17252|P41594
P17252|P42262
P17252|P45379
P17252|P49795
P17252|P49840
P17252|P55042
P17252|P61764
P17252|Q13224
P17252|Q13393
P17252|Q13574
P17252|Q16695
P17252|Q9BR76
P17252|Q9NRD5
P17252|Q9UBN7
P17275|P0CG48
P17275|P17275
P17275|P38398
P17275|Q09472
P17275|Q16520
P17301|P03956
P17301|P05556
P17301|P08123
P17301|P27658
P17302|P0CG48
P17302|P17302
P17302|P42566
P17302|P46934
P17342|P01160
P17342|P16860
P17342|P23582
P17480|P01106
P17480|P17480
P17480|Q15572
P17480|Q9BQG0
P17482|Q99750
P17535|P0CG48
P17535|P45983
P17535|Q09472
P17535|Q8NHY2
P17535|Q92905
P17542|O75081
P17542|P06400
P17542|P0CG48
P17542|P15884
P17542|P15923
P17542|P15976
P17542|Q01196
P17542|Q09472
P17542|Q12873
P17542|Q13547
P17542|Q86U70
P17542|Q92769
P17542|Q96ST3
P17542|Q99081
P17542|Q9BWW4
P17542|Q9UNE7
P17600|P17600
P17612|O00418
P17612|O60825
P17612|P01100
P17612|P04004
P17612|P04049
P17612|P05114
P17612|P07101
P17612|P10636
P17612|P10809
P17612|P13569
P17612|P14136
P17612|P16949
P17612|P17600
P17612|P20941
P17612|P21817
P17612|P22694
P17612|P23677
P17612|P25054
P17612|P26678
P17612|P27708
P17612|P29475
P17612|P35612
P17612|P50549
P17612|P50552
P17612|P55042
P17612|P61925
P17612|Q04206
P17612|Q05469
P17612|Q08289
P17612|Q08499
P17612|Q12809
P17612|Q13370
P17612|Q13547
P17612|Q13936
P17612|Q14643
P17612|Q14749
P17612|Q15831
P17612|Q92934
P17612|Q93045
P17612|Q9BY41
P17612|Q9H3Z4
P17655|P04632
P17676|P03372
P17676|P06400
P17676|P0CG48
P17676|P17676
P17676|P51531
P17676|Q04206
P17676|Q09472
P17676|Q12824
P17676|Q13547
P17676|Q14978
P17676|Q92922
P17677|P62158
P17693|P01732
P17693|P17693
P17706|P00533
P17706|P06213
P17706|P09619
P17706|P23458
P17706|P29353
P17706|P42224
P17706|P42229
P17706|P51692
P17706|P52333
P17707|P17707
P17813|P01137
P17813|P10600
P17813|P37023
P17844|P03372
P17844|P04637
P17844|P24928
P17844|Q09472
P17844|Q13573
P17844|Q92841
P17844|Q9NRR4
P17858|P17858
P17861|P17861
P17927|P20023
P17931|Q08380
P17936|O43184
P17936|P00734
P17936|P02751
P17936|P02787
P17947|P05412
P17947|P10914
P17947|P23769
P17947|Q02556
P17948|O14786
P17948|P19174
P17948|P27986
P17948|P35222
P17948|P35968
P17948|P49763
P17948|P49765
P17948|Q06124
P17948|Q12913
P17980|O00487
P17980|O43242
P17980|P17980
P17980|P28074
P17980|P42771
P17980|P48556
P17980|P55036
P17980|P62191
P17980|P62195
P17980|Q13200
P17980|Q8N726
P17980|Q99460
P17980|Q9P2W1
P17987|P40227
P17987|P48643
P17987|P49368
P17987|P50990
P17987|P50991
P17987|P78371
P17987|Q99832
P18031|O60674
P18031|P00533
P18031|P06213
P18031|P08581
P18031|P09619
P18031|P19022
P18031|P35568
P18031|P40763
P18031|P62993
P18031|Q03135
P18031|Q9H1D0
P18074|P18074
P18074|P32780
P18074|P51948
P18074|Q13888
P18074|Q96T76
P18075|O00238
P18075|P27037
P18075|P36894
P18075|Q13873
P18077|Q99963
P18084|P08648
P18084|Q05397
P18084|Q9HD67
P18206|Q15654
P18433|P18433
P18433|P56945
P18433|P62993
P18462|P01732
P18462|P0CG48
P18464|P61769
P18507|O95166
P18507|P18507
P18509|P41586
P18545|P50570
P18615|P18615
P18621|P46778
P18754|P62826
P18846|P18846
P18847|P04637
P18847|P05412
P18847|P0CG48
P18847|P15336
P18847|P18847
P18847|P51532
P18847|P84022
P18847|Q13547
P18847|Q15744
P18848|P01100
P18848|P05412
P18848|P0CG48
P18848|P15407
P18848|P18847
P18848|P18848
P18848|P35638
P18848|Q09472
P18848|Q15744
P18850|P0CG48
P18850|P18850
P18887|P49916
P18887|Q96T60
P19022|O60716
P19022|P14923
P19022|P35221
P19022|P35222
P19086|O76081
P19105|Q14164
P19174|O43561
P19174|P04626
P19174|P07949
P19174|P09327
P19174|P0CG48
P19174|P10912
P19174|P12931
P19174|P20936
P19174|P42768
P19174|P43405
P19174|P62993
P19174|Q05397
P19174|Q07666
P19174|Q07889
P19174|Q07890
P19174|Q16288
P19174|Q16620
P19174|Q8WV28
P19174|Q9UM73
P19174|Q9Y4H2
P19235|O14508
P19235|P0CG48
P19235|P16885
P19235|P19174
P19235|P19235
P19235|P22681
P19235|P42229
P19235|P51692
P19235|P62993
P19235|Q92835
P19320|O00231
P19320|O00299
P19320|O00410
P19320|O00459
P19320|O00560
P19320|O00571
P19320|O14744
P19320|O14818
P19320|O14980
P19320|O15145
P19320|O15357
P19320|O43242
P19320|O43684
P19320|O43707
P19320|O60493
P19320|O60506
P19320|O60610
P19320|O75146
P19320|O75340
P19320|O75369
P19320|O75489
P19320|O75608
P19320|O75643
P19320|O76003
P19320|O94979
P19320|O95372
P19320|O95782
P19320|P00338
P19320|P01857
P19320|P02008
P19320|P02545
P19320|P02786
P19320|P04075
P19320|P04083
P19320|P04406
P19320|P04632
P19320|P04792
P19320|P04818
P19320|P04843
P19320|P05198
P19320|P05388
P19320|P05556
P19320|P05783
P19320|P05787
P19320|P06493
P19320|P06576
P19320|P06733
P19320|P06748
P19320|P07195
P19320|P07355
P19320|P07384
P19320|P07437
P19320|P07737
P19320|P07741
P19320|P07814
P19320|P07900
P19320|P07910
P19320|P08238
P19320|P08243
P19320|P08670
P19320|P08727
P19320|P08865
P19320|P09211
P19320|P09382
P19320|P09496
P19320|P09874
P19320|P10809
P19320|P11142
P19320|P11166
P19320|P11387
P19320|P11388
P19320|P11586
P19320|P11940
P19320|P12829
P19320|P12956
P19320|P13010
P19320|P13612
P19320|P13639
P19320|P13645
P19320|P14174
P19320|P14868
P19320|P15153
P19320|P15880
P19320|P16401
P19320|P16949
P19320|P17844
P19320|P17987
P19320|P18124
P19320|P18206
P19320|P18621
P19320|P18754
P19320|P19320
P19320|P19338
P19320|P20618
P19320|P20700
P19320|P21333
P19320|P21796
P19320|P22087
P19320|P23246
P19320|P23396
P19320|P23528
P19320|P24752
P19320|P25205
P19320|P25705
P19320|P25788
P19320|P26038
P19320|P26196
P19320|P26373
P19320|P26599
P19320|P26639
P19320|P26640
P19320|P27105
P19320|P27635
P19320|P28066
P19320|P28072
P19320|P28331
P19320|P29692
P19320|P30041
P19320|P30048
P19320|P30050
P19320|P30153
P19320|P30626
P19320|P31483
P19320|P31942
P19320|P31946
P19320|P32119
P19320|P32969
P19320|P33991
P19320|P33992
P19320|P33993
P19320|P35232
P19320|P35268
P19320|P35527
P19320|P35579
P19320|P35580
P19320|P35908
P19320|P36542
P19320|P36578
P19320|P37802
P19320|P38159
P19320|P38646
P19320|P38919
P19320|P39019
P19320|P39023
P19320|P40227
P19320|P40429
P19320|P40926
P19320|P41252
P19320|P42356
P19320|P42566
P19320|P42677
P19320|P42704
P19320|P42766
P19320|P43405
P19320|P43487
P19320|P45880
P19320|P46776
P19320|P46777
P19320|P46778
P19320|P46781
P19320|P46782
P19320|P46783
P19320|P46940
P19320|P47756
P19320|P48047
P19320|P48643
P19320|P48729
P19320|P49327
P19320|P49368
P19320|P49411
P19320|P49588
P19320|P49721
P19320|P49736
P19320|P49915
P19320|P50402
P19320|P50552
P19320|P50570
P19320|P50914
P19320|P50990
P19320|P50991
P19320|P51148
P19320|P51692
P19320|P51991
P19320|P52292
P19320|P52594
P19320|P52907
P19320|P53621
P19320|P53680
P19320|P53990
P19320|P54136
P19320|P54577
P19320|P54920
P19320|P55060
P19320|P55072
P19320|P55196
P19320|P56192
P19320|P56385
P19320|P60660
P19320|P60709
P19320|P60842
P19320|P60866
P19320|P60900
P19320|P61081
P19320|P61160
P19320|P61224
P19320|P61225
P19320|P61247
P19320|P61254
P19320|P61289
P19320|P61604
P19320|P61978
P19320|P62081
P19320|P62136
P19320|P62241
P19320|P62244
P19320|P62249
P19320|P62258
P19320|P62263
P19320|P62269
P19320|P62277
P19320|P62280
P19320|P62314
P19320|P62424
P19320|P62701
P19320|P62753
P19320|P62805
P19320|P62826
P19320|P62829
P19320|P62847
P19320|P62851
P19320|P62857
P19320|P62888
P19320|P62906
P19320|P62913
P19320|P62917
P19320|P62937
P19320|P62993
P19320|P63000
P19320|P63010
P19320|P63104
P19320|P63173
P19320|P63220
P19320|P63244
P19320|P67870
P19320|P68371
P19320|P69905
P19320|P78371
P19320|P78527
P19320|Q00610
P19320|Q00839
P19320|Q01085
P19320|Q02790
P19320|Q04637
P19320|Q06124
P19320|Q06830
P19320|Q07020
P19320|Q08945
P19320|Q08J23
P19320|Q13148
P19320|Q13200
P19320|Q13263
P19320|Q13283
P19320|Q13492
P19320|Q13838
P19320|Q13895
P19320|Q14157
P19320|Q14160
P19320|Q14204
P19320|Q14315
P19320|Q14566
P19320|Q14839
P19320|Q14974
P19320|Q15149
P19320|Q15233
P19320|Q15637
P19320|Q15691
P19320|Q15942
P19320|Q16658
P19320|Q16698
P19320|Q16891
P19320|Q5SRE5
P19320|Q7KZF4
P19320|Q86UX7
P19320|Q8N1F7
P19320|Q8N983
P19320|Q8WUM4
P19320|Q8WXE9
P19320|Q92499
P19320|Q92621
P19320|Q92688
P19320|Q92841
P19320|Q92900
P19320|Q96CW1
P19320|Q96EP5
P19320|Q96PK6
P19320|Q99623
P19320|Q99798
P19320|Q99832
P19320|Q9BUL8
P19320|Q9BV40
P19320|Q9BWF3
P19320|Q9BXJ9
P19320|Q9H444
P19320|Q9HAV4
P19320|Q9HB71
P19320|Q9NR30
P19320|Q9NR56
P19320|Q9NSD9
P19320|Q9NVI7
P19320|Q9NZI8
P19320|Q9P0L0
P19320|Q9P2J5
P19320|Q9ULV4
P19320|Q9UPN3
P19320|Q9Y230
P19320|Q9Y3D9
P19320|Q9Y3U8
P19320|Q9Y490
P19320|Q9Y5K6
P19320|Q9Y6I3
P19338|P06748
P19338|P11387
P19338|Q00987
P19367|P21796
P19387|P19387
P19387|P19388
P19387|P52434
P19387|P52435
P19387|P62875
P19388|O94763
P19388|P52434
P19388|P62487
P19419|P11831
P19419|P63165
P19429|P45379
P19429|P63316
P19438|O43318
P19438|O60674
P19438|O95429
P19438|P01374
P19438|P01375
P19438|P11142
P19438|P12931
P19438|P19438
P19438|P23458
P19438|P63165
P19438|P78356
P19438|Q12933
P19438|Q13077
P19438|Q13200
P19438|Q13489
P19438|Q13490
P19438|Q15628
P19438|Q8TEL6
P19447|P18074
P19447|P28715
P19447|P32780
P19447|P50613
P19447|P51946
P19447|P51948
P19447|Q13888
P19447|Q13889
P19447|Q92759
P19474|P0CG48
P19474|P19474
P19474|P51668
P19474|P62837
P19525|O75569
P19525|P07900
P19525|P07910
P19525|P08238
P19525|P11387
P19525|P19525
P19525|P25963
P19525|P36873
P19525|Q08211
P19525|Q15633
P19525|Q8WTT2
P19525|Q9HCE1
P19525|Q9UPY3
P19532|O75030
P19544|P04637
P19544|Q92997
P19634|P62158
P19634|Q96BS2
P19784|P04637
P19784|P09038
P19784|P14598
P19784|P17096
P19784|P17931
P19784|P18031
P19784|P37840
P19784|P49795
P19784|P62158
P19784|P68400
P19784|P84090
P19784|Q13085
P19784|Q13541
P19784|Q16543
P19784|Q16623
P19784|Q92598
P19784|Q92769
P19784|Q9UQ88
P19793|P03372
P19793|P08047
P19793|P10276
P19793|P37231
P19793|P62195
P19793|Q13133
P19793|Q15596
P19793|Q15648
P19793|Q15788
P19838|O00255
P19838|O15111
P19838|P19838
P19838|P35222
P19838|P35606
P19838|P46531
P19838|Q00653
P19838|Q01201
P19838|Q04206
P19838|Q04864
P19838|Q09472
P19838|Q8NFZ5
P19838|Q9Y230
P19838|Q9Y297
P19838|Q9Y618
P19875|P25025
P19875|P27487
P19878|P13498
P19878|P14598
P19878|P15153
P19878|P60953
P19878|P63000
P19878|Q15080
P19883|P08476
P20023|P06734
P20039|P0CG48
P20042|P68400
P20042|Q8NEV1
P20073|O75340
P20073|Q9H553
P20138|P0CG48
P20138|P29350
P20138|Q06124
P20151|P05154
P20151|P08697
P20226|P01100
P20226|P03372
P20226|P04637
P20226|P09429
P20226|P17947
P20226|P20226
P20226|P49848
P20226|Q12962
P20226|Q15542
P20226|Q15545
P20226|Q16514
P20226|Q16594
P20226|Q5VWG9
P20226|Q6P1X5
P20226|Q7Z7C8
P20226|Q9Y3D8
P20248|P06400
P20248|P06493
P20248|P0CG48
P20248|P12004
P20248|P16401
P20248|P24941
P20248|P30260
P20248|P33552
P20248|P38398
P20248|P38936
P20248|P46527
P20248|P50613
P20248|P51587
P20248|Q00526
P20248|Q12834
P20248|Q9UM11
P20292|P09917
P20333|P01375
P20333|P0CG48
P20333|P20333
P20333|Q12933
P20333|Q13077
P20336|P37840
P20336|Q86UR5
P20336|Q9UNE2
P20336|Q9Y2J0
P20337|Q9UNE2
P20337|Q9Y2J0
P20338|P04179
P20339|Q13671
P20339|Q15075
P20339|Q8NEB9
P20339|Q8WYP3
P20339|Q9NRW7
P20339|Q9UKG1
P20340|O95235
P20340|Q14203
P20340|Q96G01
P20340|Q9Y3P9
P20366|P25103
P20366|P29371
P20366|P46379
P20393|P20393
P20393|Q9Y618
P20585|P12004
P20591|P20591
P20594|P01160
P20594|P16860
P20594|P23582
P20618|O14818
P20618|P28062
P20618|P28070
P20618|P28072
P20618|P28074
P20618|P49720
P20618|P49721
P20618|P55036
P20618|Q99436
P20700|P17252
P20701|P20701
P20701|P32942
P20719|Q9Y261
P20749|O15379
P20749|P19838
P20749|P56545
P20749|Q01201
P20749|Q13363
P20749|Q13547
P20749|Q92993
P20783|Q16288
P20807|Q8WZ42
P20810|P07384
P20823|P20823
P20823|P35222
P20823|P61457
P20823|Q9Y463
P20827|P02775
P20827|P21709
P20827|P29317
P20827|P54762
P20827|P54764
P20839|P12268
P20929|P17661
P20929|Q86TC9
P20936|O60496
P20936|P00519
P20936|P01112
P20936|P08133
P20936|P12931
P20936|P16333
P20936|Q99704
P20963|P06239
P20963|P06241
P20963|P0CG48
P20963|P20963
P20963|P43403
P20963|Q6PIZ9
P21127|O95251
P21127|P07900
P21127|P0CG48
P21127|P30281
P21127|Q13153
P21246|P18827
P21246|P21246
P21246|P23471
P21246|Q12873
P21266|P21266
P21333|O75369
P21333|P02545
P21333|P05556
P21333|P26010
P21333|P35462
P21333|P41180
P21397|P0CG48
P21399|P0CG48
P21452|P20366
P21452|Q9UHF0
P21579|P21579
P21579|P60880
P21579|Q16623
P21580|P0CG48
P21580|P21580
P21580|P31946
P21580|P62258
P21580|P63104
P21580|Q04917
P21580|Q12933
P21580|Q13077
P21580|Q15025
P21580|Q86VP1
P21580|Q8NFZ5
P21580|Q9BYM8
P21580|Q9UHD2
P21583|P21583
P21589|P02751
P21675|P04637
P21675|P06400
P21675|P09429
P21675|P0CG48
P21675|P20226
P21675|P62805
P21675|P68431
P21675|Q15545
P21675|Q6P1X5
P21709|P0CG48
P21730|P21730
P21731|P50148
P21781|P22607
P21802|O15520
P21802|P0CG48
P21802|P21781
P21802|P21802
P21802|P31371
P21802|P55075
P21817|P62942
P21817|Q13061
P21817|Q13698
P21860|O00459
P21860|P0CG48
P21860|P21860
P21860|P27986
P21860|P29353
P21860|P62993
P21860|Q02297
P21860|Q13882
P21860|Q9UQ80
P21926|P05556
P21926|P17301
P21926|Q969P0
P21926|Q99075
P21953|P12694
P21964|Q15645
P21980|P02751
P21980|P05067
P21980|P08697
P21980|P0CG48
P21980|P21980
P21980|P51178
P22001|P16389
P22001|P78352
P22001|Q07812
P22033|P22033
P22087|Q99873
P22102|P22102
P22223|P22223
P22223|P35221
P22223|P35222
P22234|P22234
P22301|P22301
P22303|P22303
P22362|P32246
P22362|P51685
P22392|P22392
P22415|O15047
P22415|P22415
P22415|P28370
P22415|P49848
P22415|P51610
P22415|P61964
P22415|P78347
P22415|Q09028
P22415|Q15291
P22415|Q99873
P22415|Q9HCK8
P22415|Q9UBL3
P22415|Q9Y4A5
P22455|P22455
P22455|P40763
P22455|P42224
P22459|P78352
P22459|Q12959
P22460|P16389
P22460|P35609
P22460|P78352
P22460|Q12959
P22460|Q13642
P22607|P05230
P22607|P07900
P22607|P08238
P22607|P08620
P22607|P09038
P22607|P22607
P22607|P31371
P22607|P40763
P22607|P42224
P22607|P55075
P22674|P12004
P22674|P15927
P22681|O00459
P22681|O15357
P22681|P00519
P22681|P07333
P22681|P07437
P22681|P07949
P22681|P08581
P22681|P08631
P22681|P09619
P22681|P0CG48
P22681|P11021
P22681|P12931
P22681|P15498
P22681|P16333
P22681|P19174
P22681|P22681
P22681|P27986
P22681|P28907
P22681|P29317
P22681|P29353
P22681|P31946
P22681|P35579
P22681|P35968
P22681|P41240
P22681|P42338
P22681|P43403
P22681|P43405
P22681|P45983
P22681|P46109
P22681|P49023
P22681|P51451
P22681|P51668
P22681|P52735
P22681|P54762
P22681|P60709
P22681|P61077
P22681|P62993
P22681|P63104
P22681|P68036
P22681|Q04912
P22681|Q05397
P22681|Q06124
P22681|Q13094
P22681|Q13239
P22681|Q13905
P22681|Q15811
P22681|Q16539
P22694|P08238
P22694|P10644
P22694|P46776
P22694|P62753
P22736|P0CG48
P22736|P10415
P22736|P19793
P22736|Q09472
P22736|Q13162
P22736|Q14839
P22748|Q9Y6R1
P22830|P22830
P22894|P13500
P23025|O95714
P23025|P07992
P23025|P15927
P23025|P27694
P23141|P23141
P23142|P14543
P23193|O95071
P23193|P20226
P23193|P32780
P23193|P49336
P23193|Q8N7H5
P23229|O14908
P23229|P05556
P23229|Q9UMD9
P23246|P0CG48
P23246|P26368
P23246|P26599
P23246|Q13547
P23246|Q15233
P23246|Q92769
P23246|Q96ST3
P23246|Q9Y2W1
P23258|P23258
P23258|Q8WUM4
P23258|Q96CW5
P23258|Q9UGJ1
P23297|P23297
P23297|P25815
P23327|Q13061
P23368|P23368
P23396|P08865
P23396|P0CG48
P23396|P46781
P23396|P46782
P23396|P61254
P23396|P62081
P23396|P62241
P23396|P62753
P23396|Q04206
P23443|O00418
P23443|P10636
P23443|P28482
P23443|P31749
P23443|P42345
P23443|P62753
P23443|P63151
P23443|P67775
P23443|Q09161
P23443|Q15831
P23458|O14543
P23458|O15524
P23458|O75886
P23458|P09619
P23458|P14784
P23458|P23458
P23458|P35568
P23458|P40189
P23458|P40763
P23458|P42224
P23458|P42226
P23458|P42229
P23458|P62993
P23458|Q9HBE5
P23469|P06241
P23469|P07947
P23469|P12931
P23469|P22460
P23469|P23469
P23469|Q14721
P23470|P23470
P23470|P35222
P23471|Q12860
P23497|P14921
P23497|P23497
P23497|P63165
P23508|P15311
P23508|P49674
P23511|P04637
P23511|P05412
P23511|Q09472
P23511|Q9UKY1
P23528|P63104
P23528|P68133
P23560|P23560
P23560|Q16620
P23634|Q12959
P23743|P12931
P23760|P56693
P23760|Q9UER7
P23769|Q13485
P23771|P0CG48
P23771|P17542
P23921|P23921
P23921|P31350
P23921|Q7LG56
P23945|P01225
P23945|P27348
P23945|Q9UKG1
P23975|P37840
P23975|Q16623
P24046|P24046
P24046|P46821
P24385|O15379
P24385|P03372
P24385|P06400
P24385|P06493
P24385|P0CG48
P24385|P10275
P24385|P12004
P24385|P21675
P24385|P24941
P24385|P35222
P24385|P38936
P24385|P40763
P24385|P63208
P24385|Q13616
P24385|Q9UKT5
P24386|P20336
P24390|P24390
P24390|Q8N6T3
P24394|P0CG48
P24394|P23458
P24394|P29350
P24394|P29353
P24394|P35225
P24394|P42226
P24394|P52333
P24468|P10588
P24522|P06493
P24522|P19793
P24522|P38936
P24530|P05305
P24530|P14138
P24539|P30049
P24539|P36542
P24588|P17252
P24588|P31323
P24588|Q08209
P24593|P00734
P24593|Q9BXP8
P24723|Q15139
P24864|P06400
P24864|P06493
P24864|P0CG48
P24864|P10244
P24864|P16401
P24864|P24941
P24864|P28749
P24864|P30304
P24864|P46527
P24864|P51532
P24864|P62158
P24864|Q00526
P24864|Q08050
P24864|Q08999
P24864|Q13309
P24864|Q13618
P24864|Q14207
P24928|P0CG48
P24928|P19387
P24928|P19388
P24928|P20226
P24928|P23193
P24928|P25205
P24928|P28715
P24928|P30876
P24928|P33993
P24928|P36954
P24928|P49336
P24928|P49711
P24928|P52434
P24928|P52435
P24928|P60709
P24928|P61218
P24928|P62487
P24928|Q13503
P24928|Q7KZ85
P24928|Q8WVC0
P24928|Q9Y5B0
P24941|O00311
P24941|O43175
P24941|P00505
P24941|P04637
P24941|P05023
P24941|P05109
P24941|P06400
P24941|P06748
P24941|P07305
P24941|P07900
P24941|P07948
P24941|P08238
P24941|P08708
P24941|P09884
P24941|P10244
P24941|P10809
P24941|P11021
P24941|P11142
P24941|P11387
P24941|P11586
P24941|P12004
P24941|P12268
P24941|P14618
P24941|P16401
P24941|P17480
P24941|P17987
P24941|P23396
P24941|P24941
P24941|P25705
P24941|P26038
P24941|P27694
P24941|P27708
P24941|P28749
P24941|P30041
P24941|P30048
P24941|P30305
P24941|P30307
P24941|P31939
P24941|P33991
P24941|P35268
P24941|P37802
P24941|P38398
P24941|P38646
P24941|P39019
P24941|P40227
P24941|P42677
P24941|P42766
P24941|P46527
P24941|P48643
P24941|P49368
P24941|P49411
P24941|P49736
P24941|P49918
P24941|P50990
P24941|P50991
P24941|P51587
P24941|P53999
P24941|P61024
P24941|P61247
P24941|P62249
P24941|P62263
P24941|P62266
P24941|P62269
P24941|P62280
P24941|P62701
P24941|P62750
P24941|P62805
P24941|P62826
P24941|P62829
P24941|P62899
P24941|P62979
P24941|P63208
P24941|P68371
P24941|P78371
P24941|P78527
P24941|P84098
P24941|Q00325
P24941|Q02363
P24941|Q06830
P24941|Q08050
P24941|Q08379
P24941|Q08999
P24941|Q13416
P24941|Q16543
P24941|Q5MJ70
P24941|Q86YZ3
P24941|Q92793
P24941|Q99623
P24941|Q99832
P24941|Q9UM11
P25024|P04899
P25024|P09341
P25024|P42830
P25024|P80162
P25025|P02775
P25025|P09341
P25025|P10145
P25025|P42830
P25025|P80162
P25054|O14640
P25054|P0CG48
P25054|P25054
P25054|P35221
P25054|P35222
P25054|P49792
P25054|Q13363
P25054|Q15172
P25054|Q15555
P25054|Q15691
P25054|Q96RT1
P25063|P07948
P25092|Q02747
P25098|P05387
P25098|P05771
P25098|P21462
P25098|P49407
P25098|P62873
P25105|P32121
P25116|P00734
P25116|P04899
P25116|P0CG48
P25116|Q03135
P25116|Q8WUM4
P25205|O43913
P25205|O43929
P25205|P24941
P25205|P33991
P25205|P33992
P25205|P33993
P25205|P49736
P25205|Q14566
P25205|Q7L590
P25311|P25311
P25391|P98095
P25391|Q14118
P25398|P15880
P25398|P23396
P25398|P39019
P25398|P46782
P25398|P61247
P25398|P62241
P25398|P62244
P25398|P62249
P25398|P62266
P25398|P62277
P25398|P62753
P25398|P62847
P25398|P62854
P25398|P62857
P25445|O15519
P25445|P15311
P25445|P25445
P25445|P48023
P25445|P63279
P25445|Q13158
P25445|Q13546
P25445|Q14790
P25445|Q15628
P25445|Q92851
P25445|Q9UER7
P25445|Q9UNN5
P25490|O96019
P25490|P08047
P25490|P0CG48
P25490|P18850
P25490|P25490
P25490|Q15910
P25490|Q9H981
P25490|Q9H9F9
P25490|Q9UQL6
P25490|Q9Y230
P25490|Q9Y265
P25490|Q9Y5K5
P25705|P21281
P25705|P36542
P25786|O00487
P25786|O14818
P25786|P20618
P25786|P25789
P25786|P28062
P25786|P28065
P25786|P28066
P25786|P28070
P25786|P28072
P25786|P35998
P25786|P40306
P25786|P49720
P25786|P49721
P25786|P51665
P25786|P60900
P25786|P62195
P25786|Q06323
P25786|Q13200
P25786|Q15008
P25786|Q99436
P25786|Q9Y4K3
P25786|Q9Y620
P25787|O00231
P25787|O00232
P25787|O43242
P25787|P17980
P25787|P20618
P25787|P25786
P25787|P25787
P25787|P25788
P25787|P25789
P25787|P28062
P25787|P28065
P25787|P28066
P25787|P28070
P25787|P28072
P25787|P35998
P25787|P40306
P25787|P43686
P25787|P48556
P25787|P49720
P25787|P49721
P25787|P51665
P25787|P55036
P25787|P55072
P25787|P60900
P25787|Q13200
P25787|Q13616
P25787|Q14997
P25787|Q99436
P25787|Q99460
P25787|Q9UL46
P25787|Q9UNM6
P25787|Q9Y5K5
P25788|P17980
P25788|P20618
P25788|P25786
P25788|P28062
P25788|P28066
P25788|P28070
P25788|P28072
P25788|P38936
P25788|P43686
P25788|P49720
P25788|P49721
P25788|Q00987
P25788|Q15008
P25788|Q99436
P25788|Q99460
P25789|O14818
P25789|P20618
P25789|P25788
P25789|P28062
P25789|P28070
P25789|P28072
P25789|P28074
P25789|P49720
P25789|P49721
P25789|P60900
P25789|Q13616
P25789|Q99436
P25815|P25815
P25815|Q15109
P25815|Q9Y2Z0
P25940|P08123
P25940|P20908
P25942|O00463
P25942|P52333
P25942|Q13077
P25942|Q13114
P25942|Q13490
P25942|Q9Y4K3
P25963|O95163
P25963|P0CG48
P25963|P19838
P25963|P25963
P25963|P63165
P25963|Q01201
P25963|Q04206
P25963|Q13616
P25963|Q15653
P26006|P16035
P26006|P21926
P26012|P06756
P26038|O14745
P26038|P05362
P26038|P14598
P26038|P15311
P26045|P31946
P26045|P43403
P26045|P55072
P26358|O43463
P26358|O60341
P26358|P06400
P26358|P26358
P26358|Q13547
P26358|Q8WTS6
P26358|Q9UBC3
P26358|Q9Y6K1
P26367|P10275
P26373|P05388
P26373|P46778
P26373|P61313
P26373|P62424
P26373|P62750
P26373|P83731
P26373|P84098
P26373|Q07020
P26373|Q9Y3U8
P26374|P20336
P26374|P20339
P26374|P62820
P26440|P26440
P26447|P04637
P26447|P23297
P26447|P26447
P26447|P48745
P26447|Q9Y623
P26599|P26599
P26599|P61978
P26640|P29692
P26678|O14983
P26678|P16615
P26717|P13747
P26718|P26718
P26718|P30460
P26718|Q29983
P26842|O15304
P26842|Q12933
P26842|Q13114
P26992|P26441
P26992|Q9UBD9
P27037|P08476
P27037|P37023
P27037|P57105
P27037|Q86UL8
P27338|P0CG48
P27338|P27338
P27348|O75592
P27348|O96013
P27348|P00519
P27348|P02545
P27348|P04049
P27348|P06748
P27348|P07910
P27348|P08670
P27348|P15056
P27348|P22681
P27348|P23396
P27348|P25705
P27348|P30304
P27348|P30305
P27348|P30307
P27348|P31946
P27348|P33176
P27348|P40818
P27348|P42345
P27348|P46937
P27348|P49815
P27348|P55196
P27348|P61981
P27348|P62158
P27348|P62805
P27348|P63104
P27348|P78527
P27348|Q02241
P27348|Q04917
P27348|Q07002
P27348|Q14432
P27348|Q14678
P27348|Q15139
P27348|Q53ET0
P27348|Q6PKG0
P27348|Q7KZI7
P27348|Q96B36
P27348|Q99683
P27348|Q9H0B6
P27348|Q9UBF8
P27348|Q9Y2J2
P27348|Q9Y4H2
P27361|P02686
P27361|P04049
P27361|P04637
P27361|P05787
P27361|P06239
P27361|P07948
P27361|P08047
P27361|P0CG48
P27361|P14921
P27361|P16949
P27361|P17302
P27361|P19419
P27361|P23467
P27361|P23469
P27361|P25098
P27361|P27361
P27361|P28482
P27361|P36956
P27361|P40763
P27361|P49407
P27361|P62136
P27361|P67775
P27361|Q02156
P27361|Q12772
P27361|Q15796
P27361|Q93045
P27361|Q9UQC2
P27449|Q96G23
P27487|O00626
P27487|O14625
P27487|P02778
P27487|P13501
P27487|P16619
P27487|P27487
P27487|P48061
P27487|P51671
P27487|Q07325
P27540|O00170
P27540|P27540
P27540|P35869
P27540|Q15185
P27540|Q16665
P27540|Q99814
P27544|P0CG48
P27658|P25067
P27694|P15927
P27694|P43351
P27695|P18887
P27695|Q01105
P27695|Q09472
P27708|P27708
P27797|P04114
P27797|P05067
P27797|P13747
P27797|P26006
P27797|P27797
P27797|P30101
P27824|P04114
P27824|P04844
P27824|P08519
P27824|P14314
P27824|P30101
P27824|Q12809
P27824|Q92611
P27986|O60603
P27986|P01112
P27986|P07333
P27986|P08069
P27986|P09564
P27986|P0CG48
P27986|P10747
P27986|P10912
P27986|P15391
P27986|P16410
P27986|P19235
P27986|P27986
P27986|P31749
P27986|P35568
P27986|P38398
P27986|P42336
P27986|P42768
P27986|P48023
P27986|P60953
P27986|Q06124
P27986|Q07666
P27986|Q13480
P27986|Q96B97
P28062|P28062
P28062|P28072
P28062|P49720
P28062|Q99436
P28065|O14818
P28065|P28062
P28065|P28074
P28066|O14818
P28066|P20618
P28066|P25789
P28066|P28062
P28066|P28070
P28066|P28072
P28066|P28074
P28066|P49720
P28066|P49721
P28066|P55036
P28066|P60900
P28066|Q99436
P28067|P01911
P28067|P01912
P28067|P04229
P28067|P04233
P28067|P28068
P28069|O75376
P28069|P23769
P28070|P28062
P28070|P28072
P28070|P28074
P28070|P40306
P28070|P49720
P28070|P62195
P28070|Q99436
P28072|P40306
P28072|P49720
P28072|P60900
P28072|Q8TAA3
P28072|Q99436
P28074|P25786
P28074|P25787
P28074|P25788
P28074|P28062
P28074|P28072
P28074|P49720
P28074|Q99436
P28161|P09488
P28161|P28161
P28222|P08908
P28288|P33897
P28300|O95967
P28300|P15502
P28324|P11831
P28347|P11831
P28347|P12883
P28347|Q06413
P28360|P20226
P28360|P28360
P28360|Q92793
P28370|Q09028
P28472|P0CG48
P28482|O14901
P28482|P02686
P28482|P04049
P28482|P04150
P28482|P04637
P28482|P05787
P28482|P07101
P28482|P08047
P28482|P0CG48
P28482|P10275
P28482|P10415
P28482|P14921
P28482|P17302
P28482|P17535
P28482|P17676
P28482|P19419
P28482|P19793
P28482|P26651
P28482|P28482
P28482|P36956
P28482|P46695
P28482|P49137
P28482|P49407
P28482|P49815
P28482|P50616
P28482|P62136
P28482|P67775
P28482|P84022
P28482|Q02750
P28482|Q05923
P28482|Q12772
P28482|Q13233
P28482|Q13541
P28482|Q15797
P28482|Q8N122
P28482|Q9UQC2
P28482|Q9Y6Q9
P28562|P0CG48
P28562|P27361
P28562|P28482
P28562|P45984
P28562|P61024
P28562|Q13309
P28702|O43791
P28702|P48552
P28702|P55055
P28715|P12004
P28749|P10244
P28749|P20248
P28749|Q01094
P28749|Q15329
P28827|O60716
P28827|P28827
P28827|P35222
P28907|P06239
P28908|O00463
P28908|P28908
P28908|Q12933
P28908|Q13077
P28908|Q13114
P29034|P04637
P29034|P29034
P29120|P00797
P29120|P10997
P29218|P29218
P29274|P14416
P29274|P29274
P29317|P29317
P29317|P52803
P29320|O14672
P29320|P20827
P29320|P52799
P29323|P01100
P29323|P0CG48
P29323|P20936
P29323|P29323
P29323|Q05397
P29323|Q9NRD5
P29350|O43707
P29350|P06213
P29350|P06239
P29350|P08575
P29350|P11274
P29350|P12931
P29350|P17181
P29350|P19235
P29350|P21854
P29350|P23458
P29350|P27986
P29350|P29350
P29350|P29597
P29350|P30874
P29350|P35222
P29350|P43405
P29350|P78324
P29350|Q13094
P29350|Q14289
P29350|Q86UP6
P29350|Q8WV28
P29353|O15162
P29353|O15357
P29353|O60674
P29353|O94973
P29353|O95782
P29353|P00519
P29353|P03372
P29353|P05067
P29353|P07949
P29353|P0CG48
P29353|P10912
P29353|P11274
P29353|P12318
P29353|P19174
P29353|P20963
P29353|P27986
P29353|P35968
P29353|P42229
P29353|P42680
P29353|P46108
P29353|P46940
P29353|Q05655
P29353|Q07954
P29353|Q08345
P29353|Q16288
P29353|Q16620
P29353|Q99062
P29353|Q99704
P29353|Q9UQC2
P29372|P52907
P29373|P0CG48
P29373|P29373
P29374|P06400
P29374|Q13547
P29375|Q92769
P29376|P27986
P29459|P29460
P29466|P01584
P29466|P02545
P29466|P29466
P29466|P49810
P29466|P55957
P29466|Q14116
P29466|Q9HC29
P29466|Q9NPP4
P29474|P29474
P29474|P30411
P29474|P31749
P29474|P62158
P29474|Q8IVI9
P29475|P0CG48
P29475|P78352
P29475|Q15700
P29508|P07711
P29590|O75376
P29590|O95405
P29590|P05412
P29590|P06730
P29590|P08047
P29590|P0CG48
P29590|P10242
P29590|P10276
P29590|P19793
P29590|P23497
P29590|P28482
P29590|P29590
P29590|P35222
P29590|P62877
P29590|P63165
P29590|P68400
P29590|Q00987
P29590|Q01826
P29590|Q05516
P29590|Q13526
P29590|Q13569
P29590|Q8NEV1
P29590|Q8WUI4
P29590|Q92547
P29590|Q92793
P29590|Q9UER7
P29590|Q9Y618
P29597|P0CG48
P29597|P23458
P29597|P29597
P29597|P42224
P29692|P29692
P29965|P25942
P29972|P29972
P29972|Q99750
P30041|P30041
P30048|P30048
P30048|Q96S38
P30050|P23396
P30084|P63104
P30101|P01891
P30101|P04439
P30101|P05067
P30101|P07237
P30101|Q96HE7
P30153|O43815
P30153|P07900
P30153|P30154
P30153|P60842
P30153|P63151
P30153|Q06190
P30153|Q13033
P30153|Q13136
P30153|Q13362
P30153|Q14738
P30153|Q15172
P30153|Q16537
P30153|Q5FBB7
P30153|Q66LE6
P30153|Q9Y570
P30153|Q9Y5P8
P30154|P62714
P30154|Q13033
P30260|O00762
P30260|O43684
P30260|O95996
P30260|P30260
P30260|Q13042
P30260|Q13257
P30260|Q8NHZ8
P30260|Q96DE5
P30260|Q9BS18
P30260|Q9H1A4
P30260|Q9NYG5
P30260|Q9UI95
P30260|Q9UJX2
P30260|Q9UJX3
P30260|Q9UJX4
P30260|Q9UJX6
P30260|Q9UM13
P30279|P06400
P30279|P24941
P30281|P11473
P30281|P11802
P30281|P24941
P30281|P38936
P30291|P0CG48
P30291|P31946
P30291|P68400
P30301|P02489
P30304|P14635
P30304|P24941
P30304|P62258
P30304|P63208
P30304|Q13616
P30305|P06493
P30305|P31946
P30305|P31947
P30305|P63104
P30305|Q04917
P30307|P06493
P30307|P12004
P30307|P14635
P30307|P31946
P30307|P63104
P30405|P12235
P30419|P12931
P30443|P01732
P30443|P0CG48
P30447|P01732
P30447|P0CG48
P30450|P01732
P30450|P0CG48
P30453|P01732
P30453|P0CG48
P30455|P01732
P30455|P0CG48
P30456|P01732
P30456|P0CG48
P30457|P01732
P30457|P0CG48
P30491|P61769
P30499|P0CG48
P30501|P0CG48
P30504|P0CG48
P30505|P0CG48
P30508|P0CG48
P30510|P0CG48
P30512|P01732
P30512|P0CG48
P30518|O95467
P30518|P0CG48
P30518|P63092
P30518|Q5JWF2
P30519|P54257
P30519|Q9P2H0
P30519|Q9Y2X7
P30530|O14672
P30530|P0CG48
P30533|P98155
P30533|Q14114
P30533|Q92673
P30556|O60674
P30556|P25098
P30556|P32121
P30556|P34947
P30556|P49407
P30626|P30626
P30679|P07550
P30685|P61769
P30793|P30793
P30874|Q9UPX8
P30876|P19387
P30876|P19388
P30876|P52434
P30989|P30990
P30990|O95665
P30990|Q99523
P31040|O14975
P31040|P21912
P31150|P62820
P31151|P31151
P31151|Q01469
P31151|Q92905
P31153|Q9NZL9
P31269|P40424
P31269|Q15654
P31314|O00470
P31314|P36873
P31323|P31323
P31431|P0CG48
P31431|P31431
P31689|P11142
P31749|O14746
P31749|O14920
P31749|O15111
P31749|O43524
P31749|O60437
P31749|P04049
P31749|P04792
P31749|P07437
P31749|P0CG48
P31749|P10275
P31749|P10636
P31749|P15056
P31749|P31749
P31749|P32121
P31749|P42345
P31749|P45985
P31749|P46527
P31749|P49840
P31749|P49841
P31749|P54253
P31749|P55072
P31749|P63104
P31749|P67775
P31749|P98177
P31749|Q04912
P31749|Q09472
P31749|Q12778
P31749|Q13043
P31749|Q13153
P31749|Q16539
P31749|Q8N668
P31749|Q92793
P31749|Q92934
P31749|Q96B36
P31749|Q9UNE7
P31749|Q9UQF2
P31751|O15111
P31751|P03372
P31751|P31749
P31751|Q7Z6J0
P31751|Q96B36
P31751|Q9UKG1
P31785|P05112
P31785|P0CG48
P31785|P23458
P31785|P24394
P31930|P22695
P31937|P0CG48
P31939|P31939
P31946|O14649
P31946|O15151
P31946|O75592
P31946|P00519
P31946|P08069
P31946|P11021
P31946|P15056
P31946|P19634
P31946|P31946
P31946|P33176
P31946|P40818
P31946|P46937
P31946|P55196
P31946|P68400
P31946|Q02241
P31946|Q02750
P31946|Q07866
P31946|Q12802
P31946|Q14C86
P31946|Q15287
P31946|Q53ET0
P31946|Q6PKG0
P31946|Q7Z401
P31946|Q86X27
P31946|Q8N3F8
P31946|Q8NEV1
P31946|Q8TEW0
P31946|Q8WYL5
P31946|Q92574
P31946|Q96JH8
P31946|Q96NE9
P31946|Q96Q42
P31946|Q96TC7
P31946|Q99570
P31946|Q99683
P31946|Q9H0H5
P31946|Q9UBF8
P31946|Q9UDY2
P31946|Q9UJ41
P31946|Q9UKV3
P31946|Q9Y2A7
P31946|Q9Y2J2
P31946|Q9Y2U5
P31946|Q9Y4H2
P31946|Q9Y6M7
P31947|O15151
P31947|P00519
P31947|P04049
P31947|P0CG48
P31947|P49815
P31947|P56524
P31947|Q00987
P31947|Q13049
P31947|Q8WUI4
P31947|Q92934
P31949|P31949
P31949|P60709
P31994|P29350
P31994|P29353
P31994|Q92835
P32004|O14594
P32004|P13591
P32004|P15311
P32121|P07550
P32121|P0CG48
P32121|P12931
P32121|P21333
P32121|P22087
P32121|P23528
P32121|P25963
P32121|P28482
P32121|P45985
P32121|P46934
P32121|P49407
P32121|P62330
P32121|P63010
P32121|P68400
P32121|Q00987
P32121|Q08499
P32121|Q14978
P32121|Q8TEY7
P32121|Q96CW1
P32121|Q96J02
P32121|Q99683
P32121|Q9Y4K3
P32238|P06307
P32241|P50148
P32243|Q9Y261
P32246|P13236
P32246|P13500
P32246|P80098
P32248|O00585
P32248|Q99731
P32297|P30926
P32321|P32321
P32322|P32322
P32455|P32455
P32519|P19838
P32780|P23025
P32780|P24928
P32780|P28715
P32780|P32780
P32780|P51946
P32780|P51948
P32780|Q01094
P32780|Q01831
P32780|Q92759
P32856|O00161
P32856|P60880
P32856|Q15833
P32927|P06239
P32927|P23458
P32927|P29350
P32927|P29353
P32927|P32927
P32927|P63104
P32927|Q06124
P32942|P26038
P32969|P23396
P32970|P26842
P32971|P28908
P33076|Q92769
P33151|O60716
P33151|P14923
P33151|P35221
P33151|P35222
P33176|Q07866
P33552|P06493
P33552|P14635
P33552|P24941
P33981|P30260
P33991|O00311
P33991|P33991
P33991|P33993
P33991|P49736
P33991|Q13416
P33991|Q14566
P33991|Q9Y5N6
P33992|P33991
P33992|P33993
P33992|P42224
P33992|P49736
P33992|Q14566
P33993|O00311
P33993|P06400
P33993|P08238
P33993|P33993
P33993|Q13416
P33993|Q14683
P33993|Q9BTE3
P33993|Q9UBD5
P33993|Q9UBU7
P34130|P34130
P34130|Q16620
P34741|O00560
P34741|O14936
P34741|P34741
P34820|P12644
P34913|P34913
P34925|P0CG48
P34932|O60260
P34932|P0CG48
P34932|P11142
P34932|P55072
P34932|Q99497
P34947|P08100
P34947|P37840
P34981|P20396
P34981|P34981
P34981|P49407
P34982|P34982
P34998|P55089
P35030|P01009
P35070|P00533
P35080|P50552
P35221|P18206
P35221|P35221
P35222|O00255
P35222|O14686
P35222|O15111
P35222|O15169
P35222|O60264
P35222|O60716
P35222|O95996
P35222|P00519
P35222|P0CG48
P35222|P10275
P35222|P11388
P35222|P14923
P35222|P15884
P35222|P15923
P35222|P27986
P35222|P35221
P35222|P35813
P35222|P36402
P35222|P49773
P35222|P49841
P35222|P63104
P35222|P63208
P35222|Q03164
P35222|Q09472
P35222|Q13547
P35222|Q13616
P35222|Q15078
P35222|Q15291
P35222|Q8WUI4
P35222|Q92729
P35222|Q92793
P35222|Q92830
P35222|Q96L91
P35222|Q9GZV5
P35222|Q9HB71
P35222|Q9HCK8
P35222|Q9HCS4
P35222|Q9NQB0
P35222|Q9UBL3
P35222|Q9UJU2
P35222|Q9Y297
P35222|Q9Y3M2
P35222|Q9Y4A5
P35227|O00257
P35227|P35227
P35227|P78364
P35227|Q06587
P35227|Q14781
P35227|Q99496
P35227|Q9HC52
P35228|P07900
P35228|P0CG48
P35228|P35228
P35228|P63000
P35228|Q93034
P35228|Q96A44
P35228|Q96BD6
P35228|Q99619
P35228|Q9Y5K5
P35232|P03372
P35232|P04049
P35232|P04637
P35232|P06400
P35232|P08238
P35232|P51531
P35232|P51532
P35232|P60709
P35232|Q01094
P35232|Q13547
P35240|O14745
P35240|P0CG48
P35240|P35240
P35240|Q16531
P35240|Q9Y4B6
P35244|P15927
P35244|P27694
P35247|P35247
P35249|P40937
P35250|P0CG48
P35250|P10644
P35250|P35249
P35250|P40937
P35250|P40938
P35251|O75943
P35251|P12004
P35251|P35249
P35251|P35250
P35251|P40937
P35268|P60520
P35346|P35346
P35354|Q03135
P35372|P0CG48
P35372|P41143
P35372|Q5JY77
P35372|Q5T9L3
P35372|Q96S59
P35398|P62195
P35442|P35442
P35462|O14908
P35520|P35520
P35520|P42858
P35555|P35556
P35558|P0CG48
P35568|O00459
P35568|O14543
P35568|O15524
P35568|P0CG48
P35568|P17480
P35568|P42336
P35568|P42345
P35568|P46108
P35568|P62993
P35568|Q07666
P35568|Q92569
P35568|Q9UM73
P35573|P0CG48
P35579|P24844
P35579|P26447
P35579|P60660
P35580|P35579
P35606|O14579
P35606|P35606
P35606|P48444
P35606|P49755
P35606|P53621
P35606|P61923
P35606|Q9Y678
P35609|P35609
P35611|P62158
P35612|P35612
P35613|P0CG48
P35613|P53985
P35626|P0CG48
P35638|P01100
P35638|P05412
P35638|P17676
P35638|P18847
P35638|P35638
P35658|P57740
P35658|Q15796
P35658|Q99567
P35670|O00244
P35670|P10909
P35813|O15169
P35858|P17936
P35858|P24593
P35869|O00170
P35869|O75444
P35869|P03372
P35869|P07900
P35869|P20226
P35869|P35869
P35869|Q15596
P35869|Q15788
P35916|O43915
P35916|P29353
P35916|P35916
P35916|P35968
P35916|P49767
P35916|P62993
P35968|P06241
P35968|P0CG48
P35968|P16333
P35968|P19174
P35968|P29350
P35968|P33151
P35968|P35968
P35968|P49767
P35968|P62993
P35968|P98077
P35968|Q03135
P35998|O00231
P35998|O00232
P35998|O43242
P35998|P17980
P35998|P28074
P35998|P35998
P35998|P48556
P35998|P55036
P35998|P62195
P35998|P62333
P35998|Q16401
P35998|Q99460
P36383|Q07157
P36404|Q9BTW9
P36404|Q9Y2Y0
P36405|O43924
P36405|Q13432
P36406|P36406
P36406|P51965
P36507|P04049
P36507|P10398
P36507|P27361
P36507|P28482
P36507|P36507
P36507|Q92905
P36542|P00533
P36543|O75348
P36575|O14641
P36873|P02745
P36873|P11142
P36873|P41236
P36873|P49750
P36873|P51955
P36873|P60709
P36873|Q13625
P36873|Q5SWA1
P36873|Q5UIP0
P36873|Q6PJW8
P36873|Q96KQ4
P36873|Q96S59
P36873|Q96S65
P36873|Q9Y2W2
P36888|P0CG48
P36894|P12643
P36894|P22004
P36894|P36894
P36894|Q15797
P36896|O15105
P36896|P0CG48
P36896|P27037
P36896|P62942
P36896|Q9HCE7
P36897|O43318
P36897|P01137
P36897|P0CG48
P36897|P10600
P36897|P17813
P36897|P37173
P36897|P61812
P36897|Q12931
P36897|Q13485
P36897|Q15796
P36897|Q15797
P36897|Q9HCE7
P36941|O00463
P36941|P36941
P36941|Q12933
P36941|Q13114
P36956|O43513
P36956|O60244
P36956|O75448
P36956|P08047
P36956|P0CG48
P36956|P36956
P36956|P49336
P36956|Q15648
P36956|Q71SY5
P36956|Q93074
P36956|Q96RN5
P36956|Q9NVC6
P36956|Q9UHV7
P36957|P0CG48
P37023|P01137
P37023|P36897
P37023|P37173
P37088|P0CG48
P37088|P46934
P37088|Q96PU5
P37173|P01137
P37173|P17813
P37173|P37173
P37173|P61812
P37173|Q03167
P37198|Q7Z3B4
P37198|Q9NVV9
P37231|O15379
P37231|P08047
P37231|P0CG48
P37231|P17096
P37231|P37231
P37231|P48552
P37231|P63165
P37231|Q13547
P37231|Q15596
P37231|Q15648
P37231|Q15788
P37231|Q9UBK2
P37231|Q9Y618
P37231|Q9Y6Q9
P37288|P01185
P37840|O43768
P37840|P02511
P37840|P04792
P37840|P11142
P37840|P17600
P37840|P17980
P37840|P21796
P37840|P25098
P37840|P28482
P37840|P31645
P37840|P34932
P37840|P37840
P37840|P68363
P37840|Q01082
P37840|Q01959
P37840|Q5S007
P37840|Q92934
P38159|P38919
P38159|P61978
P38398|O14867
P38398|O15360
P38398|O60934
P38398|O75604
P38398|O75925
P38398|P01106
P38398|P03372
P38398|P04637
P38398|P06400
P38398|P06401
P38398|P07602
P38398|P08047
P38398|P10275
P38398|P11802
P38398|P11940
P38398|P14635
P38398|P16104
P38398|P16220
P38398|P20585
P38398|P23258
P38398|P24385
P38398|P24928
P38398|P27694
P38398|P31749
P38398|P38398
P38398|P40692
P38398|P43246
P38398|P49959
P38398|P51532
P38398|P51668
P38398|P51965
P38398|P52292
P38398|P52701
P38398|P61077
P38398|P61086
P38398|P61088
P38398|P62837
P38398|P63165
P38398|P63279
P38398|P68036
P38398|P78396
P38398|Q00536
P38398|Q01094
P38398|Q04206
P38398|Q06609
P38398|Q13085
P38398|Q13363
P38398|Q14192
P38398|Q15596
P38398|Q7Z569
P38398|Q8N2W9
P38398|Q92547
P38398|Q92560
P38398|Q92769
P38398|Q92878
P38398|Q96B02
P38398|Q96LR5
P38398|Q96RL1
P38398|Q99708
P38398|Q99728
P38398|Q9NVC6
P38398|Q9Y6Q9
P38484|O60674
P38570|P26010
P38606|P21281
P38646|P04637
P38919|P07910
P38919|P62280
P38919|P62847
P38919|Q13243
P38919|Q13573
P38919|Q15287
P38919|Q86V81
P38919|Q9Y2W1
P38936|P09874
P38936|P0CG48
P38936|P11802
P38936|P12004
P38936|P24864
P38936|P24941
P38936|P30279
P38936|P45983
P38936|P46379
P38936|P78396
P38936|Q00534
P38936|Q00535
P38936|Q00987
P38936|Q01105
P38936|Q13547
P38936|Q16531
P38936|Q8NFF5
P38936|Q9NZJ0
P38936|Q9P287
P39019|P11441
P39019|P15880
P39019|P23396
P39019|P46781
P39019|P46782
P39019|P60866
P39019|P61247
P39019|P62081
P39019|P62241
P39019|P62266
P39019|P62753
P39019|P62847
P39019|P62851
P39019|P62854
P39019|P62857
P39060|P19338
P39060|P39060
P39086|Q86YM7
P39086|Q9NRD5
P39748|O60671
P40126|P40126
P40189|O14543
P40189|P0CG48
P40189|P13725
P40189|P26441
P40189|P26992
P40189|P40189
P40189|Q06124
P40189|Q99650
P40199|P31997
P40222|Q9NUQ3
P40225|P40238
P40238|P29353
P40259|P43405
P40306|P49720
P40337|P02462
P40337|P02751
P40337|P04637
P40337|P08047
P40337|P08572
P40337|P0CG48
P40337|P11142
P40337|P14174
P40337|P17844
P40337|P17987
P40337|P21333
P40337|P23396
P40337|P24928
P40337|P33993
P40337|P40337
P40337|P42771
P40337|P48643
P40337|P49368
P40337|P60709
P40337|P61247
P40337|P62244
P40337|P62877
P40337|Q01955
P40337|Q02543
P40337|Q05513
P40337|Q13617
P40337|Q15843
P40337|Q16665
P40337|Q6IE81
P40337|Q71U36
P40337|Q8N726
P40337|Q8TEY7
P40337|Q93062
P40337|Q96EY1
P40337|Q99814
P40337|Q99832
P40337|Q9GZT9
P40394|P40394
P40424|P55347
P40426|Q6RW13
P40616|P53365
P40616|Q8IWJ2
P40692|O95831
P40692|P0CG48
P40692|P54132
P40692|P54278
P40692|P62328
P40692|Q9BX63
P40692|Q9Y2M0
P40763|O15379
P40763|O43318
P40763|P06401
P40763|P08631
P40763|P09769
P40763|P0CG48
P40763|P17706
P40763|P28482
P40763|P40763
P40763|P42224
P40763|Q04206
P40763|Q09472
P40763|Q13547
P40763|Q9P0J0
P40763|Q9Y6X2
P40818|P40818
P40818|P62993
P40818|Q7LBR1
P40818|Q92783
P40818|Q96CF2
P40818|Q9HD42
P40855|O00623
P40855|O43808
P40855|O60683
P40855|O75192
P40855|O75381
P40855|O96011
P40855|P28288
P40855|P33897
P40855|P56589
P40855|Q01453
P40855|Q92968
P40855|Q9UBJ2
P40926|O75390
P40933|P31785
P40938|P12004
P40938|P35249
P40938|P35251
P40939|Q9Y4K3
P40967|P40967
P41002|O43303
P41002|Q13616
P41134|P15172
P41134|P15923
P41134|P55036
P41143|P0CG48
P41143|P27824
P41143|Q5JY77
P41146|Q13519
P41161|Q8NHY2
P41181|P41181
P41182|O75376
P41182|P41182
P41182|P56524
P41182|Q96ST3
P41182|Q9H165
P41182|Q9UKV0
P41182|Q9UQL6
P41182|Q9Y618
P41208|A8K8P3
P41212|P41212
P41212|P63165
P41212|Q96ST3
P41220|O60260
P41220|P07858
P41220|P11142
P41220|P14314
P41220|P50148
P41220|P63167
P41220|Q08345
P41220|Q9Y2X7
P41229|Q71DI3
P41235|O60244
P41235|P41235
P41235|P53999
P41235|Q12772
P41235|Q14686
P41235|Q15648
P41235|Q92786
P41235|Q96EB6
P41235|Q9UBK2
P41240|O15492
P41240|P05412
P41240|P06239
P41240|P06241
P41240|P09769
P41240|P12931
P41240|P29353
P41240|P41240
P41240|P49023
P41252|P41250
P41252|P47897
P41252|P56192
P41252|Q9P2J5
P41271|Q9UMX0
P41273|Q13077
P41279|P19838
P41279|Q02750
P41279|Q04206
P41279|Q12933
P41279|Q8NFZ5
P41594|P62158
P41595|P29992
P41597|P80098
P41597|Q99616
P41743|P02686
P41743|P07900
P41743|P0CG48
P41743|P60953
P41743|Q13501
P41743|Q6P1M3
P42081|P0CG48
P42081|P10747
P42224|P10914
P42224|P19525
P42224|P40189
P42224|P42224
P42224|P42345
P42224|P52294
P42224|P52630
P42224|Q05655
P42226|P42226
P42226|Q09472
P42226|Q15788
P42226|Q7KZF4
P42226|Q92793
P42229|O60674
P42229|P03372
P42229|P22681
P42229|P28482
P42229|P42229
P42261|P0CG48
P42261|P42262
P42261|Q86YM7
P42262|P42263
P42262|P46459
P42336|P01111
P42336|P01112
P42336|P22681
P42338|P08631
P42338|P27986
P42345|O43156
P42345|P40763
P42345|P42345
P42345|P61254
P42345|Q13541
P42345|Q6R327
P42345|Q8N122
P42345|Q8TB45
P42345|Q96B36
P42345|Q9BVC4
P42345|Q9Y265
P42566|O14964
P42566|O94973
P42566|O95782
P42566|P00533
P42566|P0CG48
P42566|P42566
P42566|P46108
P42566|P52594
P42566|P62993
P42568|O60563
P42568|O60583
P42568|P42568
P42568|P50750
P42568|Q9HB65
P42568|Q9UHB7
P42574|O00273
P42574|P05067
P42574|P05198
P42574|P06396
P42574|P06400
P42574|P08670
P42574|P09874
P42574|P0CG48
P42574|P10415
P42574|P10636
P42574|P14317
P42574|P23588
P42574|P31749
P42574|P35251
P42574|P38936
P42574|P49810
P42574|P52566
P42574|P55211
P42574|P55212
P42574|P55957
P42574|Q00987
P42574|Q06609
P42574|Q13114
P42574|Q13177
P42574|Q14005
P42574|Q9UQ88
P42575|P18509
P42575|P42575
P42575|P55957
P42575|P78560
P42575|Q8WU39
P42575|Q9HB75
P42677|Q9UHY7
P42679|P07948
P42679|P10721
P42680|P07948
P42680|P10721
P42680|P15498
P42680|Q06187
P42680|Q99704
P42681|Q13094
P42684|P08631
P42695|Q86XI2
P42701|P29459
P42701|P29460
P42702|P13725
P42702|P15018
P42702|P26441
P42702|P26992
P42702|P40189
P42768|O43516
P42768|P14317
P42768|P16333
P42768|P42768
P42768|P50552
P42768|Q8TF74
P42768|Q9NZM3
P42771|O75928
P42771|P01106
P42771|P04637
P42771|P06748
P42771|P08238
P42771|P0CG48
P42771|P19338
P42771|P24385
P42771|P30279
P42771|P42771
P42771|P63261
P42771|Q00534
P42771|Q7Z6Z7
P42771|Q8N726
P42771|Q96JB5
P42773|P11802
P42773|Q00534
P42785|P01019
P42858|O75400
P42858|P04406
P42858|P07437
P42858|P42858
P42858|P55072
P42858|P61086
P42858|Q8IUH5
P42858|Q92793
P42858|Q96CV9
P42858|Q99963
P42858|Q9BVA6
P43026|O00238
P43026|P36894
P43026|Q13873
P43034|O43602
P43034|P07900
P43034|P30622
P43034|P43034
P43034|P68402
P43034|Q14204
P43034|Q9NXR1
P43034|Q9Y266
P43119|P50148
P43146|O43255
P43146|O95631
P43146|Q05397
P43220|P01275
P43235|P01042
P43246|O96017
P43246|P04637
P43246|P20585
P43246|P40692
P43246|P43246
P43246|P52701
P43246|P54132
P43246|Q13535
P43246|Q9UQ84
P43250|P07900
P43250|P08238
P43250|P43250
P43304|P04075
P43307|P27824
P43351|P35244
P43351|P43351
P43351|Q06609
P43354|P19793
P43354|P28702
P43357|Q13263
P43403|O43561
P43403|P07766
P43403|P0CG48
P43403|P19174
P43403|P29350
P43403|P29353
P43403|P43403
P43403|P62993
P43403|Q13094
P43405|O43561
P43405|O43914
P43405|P02730
P43405|P05107
P43405|P07766
P43405|P07948
P43405|P09769
P43405|P15498
P43405|P27986
P43405|P29353
P43405|P30273
P43405|P37840
P43405|P40763
P43405|P43405
P43405|P52735
P43405|P62158
P43405|P78314
P43405|Q13094
P43405|Q8TF42
P43405|Q9Y4K3
P43487|O14980
P43487|P18754
P43487|Q14974
P43489|O00463
P43489|P23510
P43489|Q12933
P43490|P43490
P43626|P04222
P43626|P10321
P43626|P30499
P43626|P30501
P43626|P30504
P43626|P30505
P43626|P30508
P43626|P30510
P43626|Q29960
P43626|Q29963
P43626|Q95604
P43631|O43914
P43686|O00231
P43686|O00232
P43686|O00487
P43686|O43242
P43686|P17980
P43686|P28074
P43686|P35998
P43686|P48556
P43686|P51665
P43686|P55036
P43686|P62191
P43686|P62195
P43686|P62333
P43686|Q13200
P43686|Q99460
P43694|P08047
P43694|P11831
P43694|P52952
P43694|Q8WW38
P43694|Q92833
P43699|P10276
P43699|Q15788
P43699|Q92793
P45378|P48788
P45452|P80098
P45844|P0CG48
P45983|O14733
P45983|O43318
P45983|O43521
P45983|P01106
P45983|P01112
P45983|P04150
P45983|P04637
P45983|P05067
P45983|P05412
P45983|P05787
P45983|P09211
P45983|P10415
P45983|P16104
P45983|P17275
P45983|P19419
P45983|P22736
P45983|P23443
P45983|P27986
P45983|P35568
P45983|P40763
P45983|P46108
P45983|P49023
P45983|Q8WYK2
P45983|Q92934
P45983|Q9NZC7
P45984|O14733
P45984|O43379
P45984|P05412
P45984|P15336
P45984|P17275
P45984|P17535
P45984|P19419
P45984|Q12968
P45984|Q8WYK2
P45984|Q9UQF2
P45985|O14733
P45985|P45983
P45985|P45984
P45985|P45985
P45985|P53779
P45985|Q16539
P45985|Q99683
P46020|P46020
P46060|P49792
P46060|P62826
P46063|P46063
P46092|P13500
P46092|Q9Y4X3
P46094|P47992
P46100|P84243
P46100|Q06609
P46100|Q71DI3
P46100|Q9UER7
P46108|A7KAX9
P46108|O14654
P46108|P04629
P46108|P07949
P46108|P11274
P46108|P12931
P46108|P17948
P46108|P22681
P46108|P27986
P46108|P35968
P46108|P42684
P46108|P43403
P46108|P49023
P46108|P51692
P46108|P62993
P46108|Q07889
P46108|Q07890
P46108|Q13480
P46108|Q13905
P46108|Q14185
P46108|Q8WU20
P46108|Q92918
P46108|Q9H792
P46108|Q9ULH1
P46109|P00519
P46109|P19235
P46109|P27986
P46109|P42229
P46109|P46109
P46109|P49023
P46109|P51692
P46109|Q06124
P46109|Q07889
P46109|Q13480
P46109|Q13905
P46109|Q14511
P46109|Q92918
P46379|P55072
P46459|P46459
P46459|Q9UNK0
P46527|O14980
P46527|O15131
P46527|P0CG48
P46527|P11802
P46527|P24385
P46527|P27348
P46527|P30281
P46527|P49815
P46527|P62258
P46527|P62993
P46527|P63208
P46527|P78396
P46527|Q00526
P46527|Q00534
P46527|Q00535
P46527|Q13616
P46527|Q13619
P46531|P46531
P46531|P49757
P46531|P78504
P46531|Q06330
P46531|Q13573
P46531|Q86Y01
P46531|Q969H0
P46531|Q96J02
P46531|Q96JK9
P46531|Q9UM47
P46734|P0CG48
P46734|Q16539
P46734|Q99683
P46736|P38398
P46736|Q6UWZ7
P46736|Q99728
P46736|Q9NWV8
P46777|P04637
P46777|P23396
P46777|P46777
P46777|P62266
P46777|P62913
P46778|P05388
P46778|P62424
P46778|P62750
P46778|Q9Y3U8
P46781|P08865
P46782|P08865
P46782|P62081
P46782|P62241
P46782|P62753
P46783|P15880
P46783|P23396
P46783|P39019
P46783|P54257
P46783|P61247
P46783|P62081
P46783|P62241
P46783|P62244
P46783|P62249
P46783|P62263
P46783|P62273
P46783|P62277
P46783|P62280
P46783|P62847
P46783|P62851
P46783|P62854
P46934|O00141
P46934|O14964
P46934|P04629
P46934|P05161
P46934|P24928
P46934|P31749
P46934|P42261
P46934|P42566
P46934|P46934
P46934|P51668
P46934|P55036
P46934|P60484
P46934|P62837
P46934|Q969T9
P46934|Q969W9
P46937|P0CG48
P46937|P28347
P46937|P35222
P46937|Q01196
P46937|Q9Y297
P46939|P46939
P46939|Q9Y4J8
P46940|P28482
P46940|P35222
P46940|P35968
P46940|P60709
P47211|P22466
P47756|P52907
P47870|O60296
P47872|P09683
P47874|Q9HBH7
P47914|Q02878
P47929|P47929
P47985|P08574
P47992|P47992
P48023|O43586
P48023|O75044
P48023|P06241
P48023|P12931
P48023|P14598
P48023|P19438
P48023|P62993
P48023|Q9UNF0
P48039|P04899
P48039|P08754
P48039|P49286
P48050|O14936
P48050|Q12959
P48050|Q13424
P48050|Q9NUP9
P48051|Q92806
P48061|P48061
P48061|P51679
P48145|Q8N729
P48145|Q8NG41
P48146|Q8N729
P48200|P0CG48
P48357|O60674
P48357|P41159
P48357|P48357
P48357|Q06124
P48431|O14497
P48431|O15379
P48431|O60884
P48431|O75376
P48431|P39880
P48431|P48431
P48431|Q09028
P48431|Q12824
P48431|Q13330
P48431|Q86YP4
P48431|Q9P2D1
P48431|Q9P2K5
P48444|P49755
P48444|P53618
P48444|P61923
P48506|P48507
P48509|P05556
P48509|P0CG48
P48509|P26006
P48546|P09681
P48549|P48051
P48549|P48544
P48549|P62873
P48551|P01563
P48551|P17181
P48551|P23458
P48551|P32881
P48551|P42224
P48551|P52630
P48551|P63244
P48552|O15379
P48552|P11474
P48552|P19793
P48552|P56545
P48552|P62508
P48552|Q13363
P48552|Q13547
P48552|Q8NHQ1
P48637|P48637
P48643|P04637
P48643|P50990
P48643|P55072
P48643|Q99832
P48729|O75689
P48729|P07900
P48729|P08238
P48729|P17931
P48729|P20333
P48729|P26583
P48729|P27348
P48729|P35222
P48729|P37840
P48729|P63104
P48729|Q04917
P48729|Q12968
P48729|Q96A00
P48730|O15055
P48730|P04637
P48730|P35222
P48730|P37840
P48730|P49810
P48788|P13805
P48995|Q03135
P48995|Q13507
P48995|Q13586
P48995|Q14573
P49005|P28340
P49023|P05556
P49023|P13612
P49023|P18206
P49023|P23258
P49023|Q05397
P49023|Q06124
P49023|Q13418
P49023|Q14289
P49023|Q9ULH1
P49023|Q9Y490
P49069|O14836
P49116|O15379
P49116|P08238
P49116|Q15750
P49137|P04792
P49137|P07101
P49137|P09917
P49137|P11831
P49137|P27361
P49137|P49137
P49137|Q16539
P49146|P01303
P49281|P0CG48
P49281|Q9BT67
P49321|P62805
P49321|P68431
P49327|O75604
P49327|P0CG48
P49336|O43513
P49336|O60244
P49336|O75448
P49336|P24863
P49336|P49336
P49336|Q13503
P49336|Q15648
P49336|Q93074
P49336|Q96RN5
P49336|Q9NVC6
P49336|Q9UHV7
P49336|Q9Y2X0
P49354|O75365
P49354|P32455
P49354|P62745
P49356|O75365
P49356|P01112
P49356|P32455
P49356|P49354
P49366|P49366
P49366|P63241
P49368|P40227
P49368|Q99832
P49407|O00459
P49407|O14964
P49407|P08069
P49407|P0CG48
P49407|P21333
P49407|P23528
P49407|P25963
P49407|P36575
P49407|P41240
P49407|P62330
P49407|Q00610
P49407|Q08499
P49407|Q14749
P49407|Q14978
P49407|Q7Z4V5
P49407|Q99683
P49407|Q9Y4K3
P49418|P49418
P49418|Q00610
P49418|Q99962
P49427|P0CG48
P49427|P25963
P49427|P46527
P49427|P49427
P49427|P67870
P49427|Q13616
P49427|Q13618
P49427|Q9Y297
P49427|Q9Y2D1
P49450|O75367
P49450|P06748
P49450|P62805
P49450|Q71F23
P49450|Q96BT3
P49450|Q96H22
P49450|Q9H3R5
P49450|Q9NSP4
P49450|Q9Y265
P49458|P37108
P49459|P04637
P49459|Q00987
P49459|Q5VTR2
P49593|Q13153
P49593|Q9UQM7
P49639|P49639
P49662|P01584
P49662|P05067
P49662|P42574
P49662|Q14116
P49674|O14640
P49674|O14641
P49674|O15055
P49674|P08238
P49674|P25054
P49674|P49674
P49674|P56645
P49674|Q04917
P49674|Q16526
P49674|Q1W6H9
P49674|Q96C92
P49674|Q9H4H8
P49682|O14625
P49682|P02778
P49682|P49682
P49682|Q07325
P49683|P49683
P49711|P09874
P49711|P67809
P49711|P84022
P49711|Q15022
P49715|P04150
P49715|P06400
P49715|P0CG48
P49715|P11802
P49715|P17947
P49715|P49715
P49715|Q09472
P49715|Q8TCU5
P49720|Q15008
P49721|P28062
P49721|P28070
P49721|P28072
P49721|P28074
P49721|P49720
P49721|Q99436
P49736|P33993
P49736|P49736
P49736|Q14566
P49736|Q7L590
P49757|O95782
P49757|P04637
P49757|P05067
P49757|P42566
P49757|Q16555
P49758|O14775
P49760|P18031
P49760|Q8IYD8
P49763|P15692
P49763|P49763
P49768|O60716
P49768|P14923
P49768|P21333
P49768|P35222
P49768|P46531
P49768|P49768
P49768|P49810
P49768|Q00535
P49768|Q15011
P49768|Q96BI3
P49768|Q99569
P49768|Q9NZ42
P49770|Q13144
P49770|Q9NR50
P49770|Q9UI10
P49771|P36888
P49773|P49773
P49789|P10809
P49789|P22570
P49789|P49789
P49790|P49790
P49792|P33176
P49792|P62826
P49792|P63165
P49792|Q14974
P49795|P04899
P49795|P08754
P49795|P09471
P49795|P19086
P49795|P63096
P49796|P27348
P49796|P29992
P49796|P31946
P49796|P49796
P49798|P50148
P49798|P63096
P49810|P07384
P49810|P0CG48
P49810|P49810
P49810|Q9Y2W7
P49815|P03372
P49815|P0CG48
P49815|P20339
P49815|P31749
P49815|P31946
P49815|P49841
P49815|P62158
P49815|P63104
P49815|Q04917
P49815|Q13131
P49815|Q15418
P49815|Q92574
P49840|P10636
P49840|P17612
P49840|Q13144
P49841|O15169
P49841|O75474
P49841|P04637
P49841|P07900
P49841|P08670
P49841|P0CG48
P49841|P10275
P49841|P10636
P49841|P10644
P49841|P13807
P49841|P15941
P49841|P16220
P49841|P17612
P49841|P24385
P49841|P24864
P49841|P25054
P49841|P34932
P49841|P36873
P49841|P41236
P49841|P49768
P49841|P49841
P49841|P53396
P49841|P54252
P49841|P84022
P49841|Q13144
P49841|Q13418
P49841|Q8N4C6
P49841|Q92837
P49841|Q9UKA4
P49841|Q9Y3F4
P49848|P21675
P49848|Q15542
P49848|Q15545
P49848|Q16514
P49917|Q8IW19
P49918|P12004
P49918|Q13309
P49959|P49959
P49959|Q92878
P49959|Q9BXW9
P50052|P01019
P50053|P50053
P50148|Q9NPQ8
P50150|O14775
P50150|P16520
P50150|P62879
P50150|Q9HAV0
P50213|P51553
P50281|P08253
P50281|P18827
P50281|P80098
P50281|Q07021
P50395|P20338
P50395|P62820
P50402|O75531
P50402|P02545
P50402|P20700
P50402|P51858
P50402|P60709
P50542|O14734
P50542|O15228
P50542|O75521
P50542|P21549
P50542|P43155
P50542|P51659
P50542|Q08426
P50542|Q13011
P50542|Q15067
P50542|Q86WA8
P50542|Q9BTZ2
P50542|Q9BY49
P50542|Q9NUI1
P50542|Q9UJ83
P50542|Q9Y2Q3
P50552|P68133
P50552|Q15942
P50553|P50553
P50553|Q02078
P50570|P49418
P50570|P62993
P50570|Q15811
P50570|Q96B97
P50570|Q99962
P50591|O00300
P50591|O14763
P50591|O15519
P50591|P50591
P50591|Q13158
P50591|Q14790
P50591|Q92851
P50591|Q9UBN6
P50613|O00267
P50613|P03372
P50613|P04637
P50613|P08238
P50613|P18074
P50613|P24928
P50613|P24941
P50613|P28715
P50613|P32780
P50613|P50613
P50613|P50750
P50613|P51946
P50613|P51948
P50613|Q13889
P50613|Q92759
P50616|P11940
P50616|P84022
P50616|Q9UIV1
P50748|O43264
P50748|Q9H900
P50750|O00267
P50750|O15194
P50750|O60583
P50750|O60934
P50750|O75909
P50750|O95789
P50750|P02686
P50750|P05023
P50750|P07900
P50750|P08238
P50750|P0CG48
P50750|P10809
P50750|P11021
P50750|P23193
P50750|P24928
P50750|P36873
P50750|P48643
P50750|P49368
P50750|P50750
P50750|P50990
P50750|P50991
P50750|P62701
P50750|P68371
P50750|Q13263
P50750|Q13309
P50750|Q13503
P50750|Q13616
P50750|Q15078
P50750|Q16543
P50750|Q8N163
P50750|Q96MH2
P50750|Q9NYV4
P50750|Q9Y5B0
P50990|P40227
P50991|P40227
P50991|P49368
P50991|Q99832
P50995|P06703
P50995|Q9H553
P51114|P51114
P51149|P20338
P51149|P20339
P51149|P24386
P51149|P62491
P51149|Q96NA2
P51151|P20749
P51159|Q4VX76
P51159|Q8IYJ3
P51159|Q8TDW5
P51159|Q96C24
P51159|Q9HCH5
P51159|Q9UNE2
P51168|P0CG48
P51168|P37088
P51168|P46934
P51168|P51170
P51168|Q96PU5
P51170|P0CG48
P51170|P46934
P51170|Q96PU5
P51172|P0CG48
P51398|P03372
P51398|Q13158
P51452|P27361
P51452|P28482
P51460|Q8WXD0
P51531|O14497
P51531|O96019
P51531|P24928
P51531|P51608
P51531|Q09028
P51531|Q13547
P51531|Q15532
P51531|Q6STE5
P51531|Q8TAQ2
P51531|Q92769
P51531|Q92785
P51531|Q92922
P51531|Q92925
P51531|Q969G3
P51531|Q96GM5
P51531|Q96ST3
P51532|O14497
P51532|O14744
P51532|O96019
P51532|P03372
P51532|P11831
P51532|P17275
P51532|P17676
P51532|P24928
P51532|P42224
P51532|P51531
P51532|P60709
P51532|P68431
P51532|Q14839
P51532|Q15233
P51532|Q15532
P51532|Q8TAQ2
P51532|Q92769
P51532|Q92785
P51532|Q92793
P51532|Q92922
P51532|Q92925
P51532|Q969G3
P51532|Q96ST3
P51532|Q9P2K5
P51572|P01891
P51572|P01892
P51572|P04439
P51572|P05534
P51572|P10314
P51572|P10316
P51572|P13746
P51572|P16189
P51572|P18462
P51572|P27824
P51572|P30443
P51572|P30447
P51572|P30450
P51572|P30453
P51572|P30455
P51572|P30456
P51572|P30457
P51572|P30512
P51572|P35580
P51572|P51572
P51572|P63261
P51572|Q07817
P51572|Q09160
P51572|Q14790
P51587|O15287
P51587|O43542
P51587|P04637
P51587|P0CG48
P51587|P38398
P51587|P46736
P51587|P60896
P51587|Q06609
P51587|Q14565
P51587|Q8NEM0
P51587|Q92831
P51587|Q99728
P51587|Q9P0W2
P51608|P17947
P51608|P67809
P51608|Q12824
P51608|Q13547
P51608|Q71DI3
P51608|Q96ST3
P51610|O15047
P51610|O15294
P51610|P08047
P51610|P51610
P51610|P61964
P51610|P62136
P51610|Q15291
P51610|Q96ST3
P51617|O14920
P51617|O15111
P51617|O43187
P51617|P51617
P51636|P20936
P51636|Q03135
P51665|O00231
P51665|O00232
P51665|O43242
P51665|P17980
P51665|P35998
P51665|P48556
P51665|P55036
P51665|P62191
P51665|P62195
P51665|P62333
P51665|Q13200
P51665|Q16401
P51665|Q99460
P51665|Q9Y4B6
P51668|O15344
P51668|O60291
P51668|P04637
P51668|P0CG48
P51668|P14373
P51668|P61960
P51668|P78317
P51668|P98170
P51668|Q00987
P51668|Q05086
P51668|Q14258
P51668|Q6PCD5
P51668|Q6ZNA4
P51668|Q969V5
P51668|Q96EP1
P51668|Q9BV68
P51668|Q9BZY9
P51668|Q9C040
P51668|Q9HCM9
P51668|Q9UKV5
P51668|Q9Y508
P51671|P51681
P51677|P10147
P51677|P13501
P51677|P51671
P51677|P80098
P51679|P13501
P51679|Q92583
P51681|O60674
P51681|P40763
P51681|P51681
P51681|P80075
P51684|P78556
P51692|O60674
P51692|P04150
P51692|P51692
P51693|P51693
P51787|P0CG48
P51787|P15382
P51809|O00161
P51809|O14617
P51809|Q12846
P51811|P23276
P51812|P03372
P51812|P05114
P51812|P05783
P51812|P10636
P51812|P16220
P51812|P27361
P51812|P28482
P51812|Q15831
P51817|P10644
P51911|P06753
P51911|P09493
P51911|P62158
P51911|P68133
P51946|P18074
P51946|P24941
P51946|P51948
P51946|Q08379
P51946|Q92759
P51948|P38398
P51955|P51955
P51959|P04637
P51959|P0CG48
P51959|Q15025
P51965|O15344
P51965|P0CG48
P51965|P46934
P51965|Q6ZNA4
P51965|Q99942
P51965|Q9H6Y7
P51965|Q9HCM9
P51965|Q9UBS8
P52179|P52179
P52179|Q8WZ42
P52292|P52292
P52292|Q04206
P52294|P40763
P52294|Q13620
P52294|Q14974
P52298|Q09161
P52333|O14543
P52333|O60674
P52333|P14784
P52333|P23458
P52333|P31785
P52333|P40763
P52333|P42229
P52333|P52333
P52434|O14802
P52435|O15514
P52435|P19388
P52435|P30876
P52435|P62487
P52435|Q68E01
P52435|Q9Y5B0
P52564|P0CG48
P52564|P52564
P52564|Q16539
P52565|P15153
P52565|P15311
P52565|P35241
P52565|P52565
P52565|P60953
P52565|P61586
P52565|P63000
P52565|P63165
P52630|Q09472
P52701|P12004
P52701|P40692
P52701|P54132
P52732|P52732
P52735|P00533
P52735|Q8WZ42
P52756|Q9UMS4
P52798|P29317
P52798|P54756
P52798|P54764
P52799|P54760
P52803|P29320
P52803|Q15375
P52815|P52815
P52815|Q9BZE1
P52907|Q96B97
P52926|P06748
P52945|P52945
P52948|P52948
P52948|P78406
P52948|Q14974
P52948|Q99567
P52952|Q99593
P53041|P07900
P53041|P08238
P53041|P10636
P53041|P53041
P53041|Q9UHD1
P53350|O96017
P53350|P04637
P53350|P0CG48
P53350|P14635
P53350|P30307
P53350|P35222
P53350|P51587
P53350|P53350
P53350|Q2NKX8
P53350|Q92844
P53350|Q99640
P53350|Q9H0H5
P53350|Q9NS56
P53350|Q9UKT4
P53355|P53355
P53355|Q86YT6
P53365|P53365
P53365|P62330
P53396|P53396
P53567|P01100
P53567|P0CG48
P53567|P15336
P53567|P18848
P53567|P35638
P53567|P53567
P53597|Q96I99
P53609|P62745
P53618|O14579
P53618|P24390
P53618|P35606
P53618|P49755
P53618|P53618
P53618|P61923
P53618|P84077
P53618|Q9Y678
P53621|P48444
P53621|P49755
P53621|P53618
P53621|P53621
P53621|P61923
P53634|P53634
P53667|P23528
P53667|P53667
P53667|Q9Y281
P53778|P10636
P53778|P52564
P53779|P05412
P53779|P32121
P53779|P49407
P53779|P61978
P53805|Q08209
P53990|P0CG48
P53990|Q7LBR1
P53992|Q15436
P53999|P53999
P54105|P14678
P54105|P62306
P54105|Q9BQA1
P54132|P15927
P54132|P27694
P54132|P35244
P54132|P39748
P54132|Q13472
P54132|Q15554
P54136|P47897
P54198|Q9Y6J0
P54252|O95155
P54252|P0CG48
P54252|P54252
P54252|P54725
P54252|P54727
P54252|P55072
P54252|P63165
P54252|Q92793
P54252|Q9UNE7
P54253|O15273
P54253|O43251
P54253|P32243
P54253|P46108
P54253|P54253
P54253|P62258
P54253|P63104
P54253|Q03989
P54253|Q9NRR5
P54253|Q9UNE7
P54257|P34932
P54257|P42858
P54257|P54257
P54257|Q14203
P54259|O00308
P54259|P54259
P54259|Q8IUQ4
P54259|Q9H0M0
P54259|Q9UQB8
P54274|O95271
P54274|P15531
P54274|P54274
P54274|Q13315
P54274|Q14974
P54274|Q9UKT5
P54274|Q9UNE7
P54277|P0CG48
P54277|P40692
P54278|P0CG48
P54278|P12004
P54278|P43246
P54278|P52701
P54278|Q9BX63
P54278|Q9Y2M0
P54284|Q13936
P54368|P0CG48
P54368|P11926
P54368|P54368
P54578|O00232
P54578|O00487
P54578|P17980
P54578|P43686
P54578|P51665
P54578|P55036
P54578|P62195
P54578|P62333
P54578|Q9UNM6
P54619|P54646
P54619|Q13131
P54619|Q9UGJ0
P54646|O00418
P54646|O00763
P54646|O43741
P54646|O60825
P54646|Q13085
P54646|Q13131
P54646|Q15654
P54652|Q99759
P54725|P04637
P54725|P0CG48
P54725|P35998
P54725|P54725
P54725|P54727
P54725|P55036
P54725|P62195
P54725|Q05086
P54725|Q13501
P54725|Q99460
P54727|P35998
P54727|P55036
P54727|Q99460
P54762|P0CG48
P54762|P52799
P54762|P54762
P54762|P98172
P54764|P52799
P54764|P52803
P54764|Q15768
P54792|O15169
P54920|P46459
P54920|P63027
P54920|Q86Y82
P55001|P15502
P55036|O14818
P55036|O15205
P55036|O43396
P55036|O60260
P55036|P48556
P55036|P55036
P55036|P62195
P55036|Q13200
P55036|Q99460
P55036|Q9BYM8
P55036|Q9NRR5
P55036|Q9UHD9
P55036|Q9UNE7
P55040|P36406
P55042|P15531
P55055|P01303
P55055|P19793
P55055|P48443
P55055|Q99750
P55058|P02647
P55060|P52292
P55064|Q99750
P55072|P0CG48
P55072|P25963
P55072|P27824
P55072|P55072
P55072|P63104
P55072|P68543
P55072|Q13617
P55072|Q14CS0
P55072|Q86TM6
P55072|Q92890
P55072|Q9BUN8
P55072|Q9NV58
P55072|Q9UNN5
P55072|Q9UNZ2
P55075|P11362
P55085|P0CG48
P55196|P11274
P55196|Q15223
P55196|Q93008
P55196|Q9BX66
P55196|Q9NQS3
P55209|P55209
P55210|P06400
P55210|P08670
P55210|P0CG48
P55210|P19438
P55210|P49810
P55210|P55210
P55210|Q06609
P55211|P08670
P55211|P0CG48
P55211|P43146
P55211|P55211
P55211|P98170
P55211|Q96CA5
P55211|Q9C000
P55212|P02545
P55212|P05198
P55212|P08670
P55212|P20700
P55212|P49810
P55212|P55212
P55212|Q14790
P55265|O14980
P55265|P55265
P55285|P55285
P55285|Q13634
P55317|P10275
P55327|P55327
P55735|O94979
P55735|P57740
P55773|P32246
P55957|P0CG48
P55957|P55957
P55957|Q14790
P55957|Q16548
P55957|Q16611
P55957|Q92851
P56159|P39905
P56159|Q99748
P56192|P47897
P56199|P27658
P56279|P31749
P56279|P31751
P56282|Q07864
P56282|Q9NRF9
P56524|O14593
P56524|O15379
P56524|O75376
P56524|P25490
P56524|P27348
P56524|P31946
P56524|P56524
P56524|P67775
P56524|Q02078
P56524|Q04917
P56524|Q06413
P56524|Q12888
P56524|Q13761
P56524|Q14814
P56524|Q9UGL1
P56524|Q9Y618
P56545|P37275
P56545|P56545
P56545|Q00987
P56545|Q09472
P56545|Q13363
P56545|Q15583
P56545|Q8IX07
P56545|Q8WW38
P56545|Q96KQ7
P56945|A7KAX9
P56945|O15259
P56945|P00519
P56945|P06241
P56945|P10586
P56945|P16333
P56945|P18031
P56945|P46108
P56945|P46109
P56945|P49023
P56945|Q05397
P56945|Q9Y5K6
P57075|P00533
P57075|P22681
P57087|O00254
P57087|Q9BX67
P57105|P60709
P57105|Q13705
P57105|Q15311
P57735|O75154
P57735|Q7L804
P57735|Q9BXF6
P57740|P49790
P57740|P52948
P57740|Q12769
P57740|Q8WUM0
P57740|Q9BW27
P57775|P63208
P57775|Q13616
P58400|Q8N2Q7
P58753|O00206
P58753|O43187
P58753|P0CG48
P58753|Q06187
P58753|Q99836
P58753|Q9Y4K3
P59665|P59666
P59768|O14775
P59768|P16520
P59768|P62879
P59768|Q06187
P59780|O14617
P60033|P05556
P60033|P0CG48
P60033|P21926
P60174|P60174
P60468|O43681
P60468|P00533
P60468|P46379
P60484|O00308
P60484|O14745
P60484|P04637
P60484|P09619
P60484|P0CG48
P60484|P31749
P60484|P49023
P60484|P98170
P60484|Q05397
P60510|O75663
P60510|P17987
P60510|P30153
P60510|P40227
P60510|P46379
P60510|P48643
P60510|P49368
P60510|P50990
P60510|P50991
P60510|P78318
P60510|P78371
P60510|Q14738
P60510|Q5MIZ7
P60510|Q8TF05
P60510|Q99832
P60510|Q9NY27
P60520|O75143
P60520|O75323
P60520|P15880
P60520|P63104
P60520|Q13501
P60520|Q13685
P60520|Q14596
P60520|Q8IYT8
P60520|Q8TD19
P60520|Q9GZZ9
P60520|Q9NT62
P60520|Q9Y4P1
P60568|P31785
P60604|Q9UKV5
P60660|Q14164
P60709|P11142
P60709|P14598
P60709|P60709
P60709|P78371
P60709|Q9Y281
P60842|O43432
P60842|P06730
P60842|Q04637
P60842|Q53EL6
P60866|P08865
P60866|P15880
P60866|P23396
P60866|P61247
P60866|P62241
P60866|P62266
P60866|P62280
P60866|P62753
P60866|P62851
P60866|P62854
P60866|P62857
P60880|O75558
P60880|P63027
P60880|Q16623
P60896|O00231
P60896|O00232
P60896|O00487
P60896|O43242
P60896|P35998
P60896|P48556
P60896|P51665
P60896|P55036
P60896|P62191
P60896|P62195
P60896|P62333
P60896|Q13200
P60896|Q15008
P60896|Q5JVF3
P60896|Q99460
P60896|Q9UNM6
P60900|O00487
P60900|O14818
P60900|P20618
P60900|P24941
P60900|P25788
P60900|P28062
P60900|P28070
P60900|P28074
P60900|P49720
P60900|P49721
P60900|P51665
P60900|P55036
P60900|P62191
P60900|Q06323
P60900|Q13616
P60900|Q15008
P60900|Q99436
P60900|Q99460
P60903|P07355
P60903|P0CG48
P60903|P60903
P60953|B2RTY4
P60953|O14613
P60953|O15085
P60953|O75914
P60953|P0CG48
P60953|P15498
P60953|P22681
P60953|P42768
P60953|P46940
P60953|P60953
P60953|Q00587
P60953|Q07960
P60953|Q13576
P60953|Q14155
P60953|Q15052
P60953|Q16584
P60953|Q5S007
P60953|Q5VT25
P60953|Q6NZY7
P60953|Q9BYG5
P60953|Q9NQU5
P60953|Q9NRR8
P60953|Q9UKI2
P60981|P63261
P61019|Q08379
P61024|P06493
P61024|P14635
P61024|P20248
P61024|P46527
P61024|P63208
P61024|Q00526
P61024|Q13616
P61073|P0CG48
P61073|P48061
P61073|P51681
P61073|P61073
P61073|Q92783
P61073|Q96J02
P61077|O15344
P61077|P14373
P61077|P46934
P61077|P78317
P61077|P98170
P61077|Q00987
P61077|Q05086
P61077|Q13619
P61077|Q14258
P61077|Q68DV7
P61077|Q6PCD5
P61077|Q6ZNA4
P61077|Q8IUQ4
P61077|Q969V5
P61077|Q96FW1
P61077|Q99496
P61077|Q99728
P61077|Q99942
P61077|Q9BV68
P61077|Q9BYV6
P61077|Q9BZY9
P61077|Q9HCM9
P61077|Q9NS56
P61077|Q9UKV5
P61077|Q9Y4K3
P61081|P05067
P61081|Q13564
P61081|Q8TBC4
P61086|P04637
P61086|Q00987
P61086|Q99496
P61088|O15344
P61088|O76064
P61088|Q13404
P61088|Q13546
P61088|Q86YT6
P61088|Q96EP1
P61088|Q9UJV3
P61088|Q9UKV5
P61088|Q9UNE7
P61158|O15143
P61158|O15144
P61158|O15145
P61158|O15511
P61158|P59998
P61158|P61160
P61160|O15144
P61160|O15511
P61160|P59998
P61163|Q13561
P61163|Q9NZ32
P61201|P04637
P61201|P05412
P61201|P61201
P61201|P68400
P61201|Q13617
P61201|Q13618
P61201|Q8NEV1
P61201|Q96ST3
P61204|P53365
P61204|P53367
P61225|Q9Y4G8
P61247|P07900
P61247|P08865
P61247|P23396
P61247|P46781
P61247|P46782
P61247|P62241
P61247|P62701
P61247|P62753
P61254|P18621
P61254|Q00987
P61289|P04637
P61289|P61289
P61289|Q00987
P61296|O96004
P61313|P39023
P61313|P46778
P61313|P62424
P61313|P62750
P61313|P83731
P61457|P61457
P61586|O14578
P61586|O60610
P61586|P0CG48
P61586|P61586
P61586|Q03135
P61586|Q13017
P61586|Q13464
P61586|Q16512
P61586|Q16513
P61586|Q86UP2
P61586|Q8IUC4
P61586|Q9HCE7
P61586|Q9NRY4
P61586|Q9NZN5
P61601|Q86UW9
P61619|P60468
P61764|P05067
P61764|P32856
P61764|Q02410
P61764|Q16623
P61764|Q99767
P61769|P02786
P61769|P55899
P61769|P61769
P61769|Q30201
P61812|P01137
P61812|Q03167
P61923|P49755
P61923|P61923
P61964|O14686
P61964|O15047
P61964|Q03164
P61964|Q16695
P61964|Q9HCK8
P61964|Q9UMN6
P61968|P38398
P61968|Q86U70
P61978|O43639
P61978|O60506
P61978|P04637
P61978|P06241
P61978|P11940
P61978|P15498
P61978|P26368
P61978|P61978
P61978|P67809
P61978|Q99873
P61981|O00273
P61981|O14757
P61981|O15151
P61981|O43491
P61981|O60282
P61981|O60333
P61981|O60825
P61981|O75044
P61981|O75592
P61981|O75643
P61981|O95544
P61981|O96013
P61981|P00519
P61981|P04049
P61981|P04637
P61981|P05783
P61981|P08069
P61981|P10398
P61981|P11940
P61981|P15056
P61981|P17812
P61981|P18583
P61981|P21580
P61981|P22681
P61981|P26045
P61981|P27986
P61981|P30291
P61981|P31947
P61981|P33176
P61981|P40818
P61981|P46937
P61981|P49760
P61981|P49815
P61981|P49840
P61981|P54274
P61981|P55081
P61981|P55196
P61981|P56524
P61981|P61981
P61981|P62258
P61981|Q00536
P61981|Q00537
P61981|Q02241
P61981|Q04917
P61981|Q12802
P61981|Q13009
P61981|Q13627
P61981|Q14978
P61981|Q15276
P61981|Q15287
P61981|Q53ET0
P61981|Q6P597
P61981|Q6PKG0
P61981|Q6UUV7
P61981|Q7KZI7
P61981|Q7L804
P61981|Q7L8J4
P61981|Q7Z401
P61981|Q7Z460
P61981|Q86X27
P61981|Q8IUD2
P61981|Q8N3F8
P61981|Q8N9M5
P61981|Q8ND76
P61981|Q8NEB9
P61981|Q8NEM2
P61981|Q8NHQ8
P61981|Q8TEW0
P61981|Q8WUI4
P61981|Q92538
P61981|Q92574
P61981|Q92625
P61981|Q92934
P61981|Q92974
P61981|Q96NE9
P61981|Q96TC7
P61981|Q99459
P61981|Q9BPZ7
P61981|Q9H0B6
P61981|Q9H0H5
P61981|Q9H4A3
P61981|Q9HC77
P61981|Q9NYF8
P61981|Q9NYL2
P61981|Q9NZQ3
P61981|Q9P0V3
P61981|Q9P2M7
P61981|Q9UBF8
P61981|Q9UDY2
P61981|Q9UHX1
P61981|Q9UJ41
P61981|Q9UJF2
P61981|Q9UKV3
P61981|Q9UMS4
P61981|Q9UQB8
P61981|Q9Y2A7
P61981|Q9Y2J2
P61981|Q9Y2W1
P61981|Q9Y4H2
P61981|Q9Y6A4
P62068|O60346
P62068|Q8TAF3
P62070|P04049
P62070|P55196
P62070|Q12967
P62070|Q13671
P62072|Q9Y5J7
P62081|P04637
P62081|P46781
P62081|P62241
P62081|Q00987
P62136|O95405
P62136|P06400
P62136|P10415
P62136|P11802
P62136|P31749
P62136|P38398
P62136|P41236
P62136|P49750
P62136|P49841
P62136|P51955
P62136|P60709
P62136|Q13625
P62136|Q14678
P62136|Q5SWA1
P62136|Q6PJW8
P62136|Q7Z699
P62136|Q8NG31
P62136|Q8WUF5
P62136|Q96KQ4
P62136|Q96S59
P62136|Q9H175
P62136|Q9HCH5
P62136|Q9UD71
P62136|Q9Y2W2
P62140|Q15435
P62158|P01116
P62158|P07900
P62158|P11233
P62158|P17844
P62158|P30301
P62158|P35228
P62158|P37840
P62158|P40145
P62158|P46940
P62158|P53355
P62158|P55042
P62158|P62158
P62158|Q13555
P62158|Q13936
P62158|Q14164
P62166|Q86UW9
P62166|Q9UBF8
P62191|O00231
P62191|O00232
P62191|O14818
P62191|O43242
P62191|P25786
P62191|P25787
P62191|P25788
P62191|P28074
P62191|P35998
P62191|P48556
P62191|P55036
P62191|Q16401
P62195|O00231
P62195|O00232
P62195|O00487
P62195|O43242
P62195|P01100
P62195|P04637
P62195|P08047
P62195|P28074
P62195|P33076
P62195|P48556
P62195|P62191
P62195|P62333
P62195|Q06323
P62195|Q13200
P62195|Q9Y4K3
P62241|P08865
P62241|P46781
P62244|P15880
P62244|P23396
P62244|P39019
P62244|P46782
P62244|P60866
P62244|P61247
P62244|P62081
P62244|P62241
P62244|P62249
P62244|P62266
P62244|P62701
P62244|P62753
P62244|P62847
P62244|P62854
P62244|P63220
P62249|P08865
P62249|P15880
P62249|P23396
P62249|P39019
P62249|P46781
P62249|P46782
P62249|P60866
P62249|P61247
P62249|P62081
P62249|P62241
P62249|P62266
P62249|P62273
P62249|P62753
P62249|P62847
P62249|P62851
P62249|P62854
P62249|P62857
P62249|P62861
P62249|P63220
P62258|O15151
P62258|O43896
P62258|P00519
P62258|P06748
P62258|P27348
P62258|P30305
P62258|P30307
P62258|P31946
P62258|P35568
P62258|P48729
P62258|P49815
P62258|P56524
P62258|P62258
P62258|P62805
P62258|P68431
P62258|Q04917
P62258|Q13233
P62258|Q92574
P62258|Q9GZV5
P62258|Q9UKV0
P62258|Q9Y2U5
P62258|Q9Y4H2
P62263|P15880
P62263|P23396
P62263|P39019
P62263|P46781
P62263|P46782
P62263|P61247
P62263|P62081
P62263|P62241
P62263|P62244
P62263|P62249
P62263|P62266
P62263|P62273
P62263|P62753
P62263|P62847
P62263|P62851
P62263|P62854
P62266|P08865
P62266|P15880
P62266|P23396
P62266|P46781
P62266|P46782
P62266|P61247
P62266|P62081
P62266|P62241
P62266|P62273
P62266|P62701
P62266|P62753
P62266|P62847
P62266|P62851
P62266|P62854
P62266|P62857
P62266|P62861
P62269|P46781
P62273|P23396
P62273|P46781
P62273|P62241
P62277|P08865
P62277|P15880
P62277|P23396
P62277|P39019
P62277|P46781
P62277|P46782
P62277|P60866
P62277|P61247
P62277|P62081
P62277|P62241
P62277|P62244
P62277|P62249
P62277|P62263
P62277|P62266
P62277|P62753
P62277|P62847
P62277|P62851
P62277|P62854
P62277|P62857
P62277|P62861
P62277|P63220
P62277|Q71UM5
P62280|P15880
P62280|P23396
P62280|P25398
P62280|P39019
P62280|P62081
P62280|P62249
P62280|P62263
P62280|P62266
P62280|P62847
P62280|P62854
P62280|P63220
P62314|O14744
P62314|P54105
P62324|Q99873
P62324|Q9UIV1
P62328|P68133
P62330|O75154
P62330|P0CG48
P62330|Q02241
P62333|O00231
P62333|O43242
P62333|P17980
P62333|P25786
P62333|P48556
P62333|P54727
P62333|P55036
P62333|P62191
P62333|P62333
P62333|Q13200
P62333|Q99460
P62424|P05388
P62491|O75154
P62491|Q6WKZ4
P62491|Q9BXF6
P62495|P15170
P62495|Q8IYD1
P62508|P62508
P62508|Q15466
P62508|Q9UBK2
P62701|P08708
P62701|P08865
P62701|P15880
P62701|P23396
P62701|P25398
P62701|P39019
P62701|P46781
P62701|P46782
P62701|P46783
P62701|P60866
P62701|P62081
P62701|P62241
P62701|P62249
P62701|P62263
P62701|P62269
P62701|P62277
P62701|P62280
P62701|P62753
P62701|P63220
P62714|O43815
P62714|P10636
P62714|P17987
P62714|P30153
P62714|P40227
P62714|P48643
P62714|P49368
P62714|P50990
P62714|P50991
P62714|P63151
P62714|P78318
P62714|P78371
P62714|Q13033
P62714|Q14738
P62714|Q5FBB7
P62714|Q5VSL9
P62714|Q99832
P62714|Q9P2B4
P62750|O00410
P62750|O95373
P62750|P05388
P62750|P42766
P62750|P62280
P62750|P62424
P62750|P83731
P62750|Q9Y3U8
P62753|P46781
P62753|P62081
P62753|P62241
P62805|O14929
P62805|P0CG48
P62805|P24522
P62805|P35659
P62805|P39687
P62805|Q09028
P62805|Q13547
P62805|Q15573
P62805|Q16576
P62805|Q9UER7
P62805|Q9Y294
P62805|Q9Y618
P62820|Q08379
P62826|O14980
P62826|O95373
P62826|P03372
P62826|P43487
P62826|P55060
P62826|P62826
P62826|Q15796
P62826|Q9HAV4
P62829|P05387
P62829|P23396
P62829|P46777
P62829|P62753
P62829|P62913
P62834|P04049
P62834|P49815
P62834|P55196
P62834|P62834
P62834|Q12967
P62837|O15344
P62837|O43164
P62837|P0CG48
P62837|P14373
P62837|P22681
P62837|P46527
P62837|P62837
P62837|P78317
P62837|P98170
P62837|Q00987
P62837|Q05086
P62837|Q13618
P62837|Q14258
P62837|Q68DV7
P62837|Q6PCD5
P62837|Q6ZNA4
P62837|Q8IUQ4
P62837|Q969V5
P62837|Q96EP1
P62837|Q96PU5
P62837|Q99942
P62837|Q9BV68
P62837|Q9BZR9
P62837|Q9BZY9
P62837|Q9C035
P62837|Q9HCM9
P62837|Q9NZS9
P62837|Q9UKV5
P62837|Q9UNE7
P62837|Q9Y297
P62837|Q9Y4L5
P62841|P08708
P62841|P15880
P62841|P39019
P62841|P62273
P62841|P62851
P62847|P15880
P62847|P23396
P62847|P46781
P62847|P46782
P62847|P61247
P62847|P62081
P62847|P62241
P62847|P62701
P62847|P62753
P62847|P62851
P62847|P62854
P62851|P15880
P62851|P23396
P62851|P46781
P62851|P61247
P62851|P62081
P62851|P62241
P62851|P62701
P62851|P62753
P62851|P62854
P62851|P62857
P62854|P15880
P62854|P23396
P62854|P46782
P62854|P61247
P62854|P62241
P62854|P62701
P62854|P62753
P62854|P62861
P62857|P08865
P62857|P15880
P62857|P23396
P62857|P46781
P62857|P62241
P62857|P62263
P62857|P62701
P62857|P62753
P62861|P46781
P62861|P62753
P62873|P04899
P62873|P08754
P62873|P50150
P62873|P50151
P62873|P59768
P62873|P61952
P62873|P63096
P62873|Q13371
P62873|Q9UBI6
P62877|P49427
P62877|P51668
P62877|P61077
P62877|P61081
P62877|P62837
P62877|Q13309
P62877|Q13617
P62877|Q13618
P62877|Q13619
P62877|Q13620
P62877|Q14999
P62877|Q15843
P62877|Q8NFZ0
P62877|Q92990
P62877|Q9Y297
P62879|P50151
P62888|P62280
P62913|P04637
P62913|P23396
P62937|P05067
P62942|P36897
P62942|P42345
P62942|P62942
P62942|Q08209
P62942|Q15413
P62942|Q8N122
P62942|Q92990
P62945|P67870
P62979|Q00987
P62993|O00459
P62993|O14490
P62993|O15056
P62993|O43150
P62993|O43426
P62993|O43516
P62993|O75083
P62993|O75369
P62993|O75674
P62993|P02751
P62993|P04629
P62993|P05787
P62993|P07355
P62993|P07437
P62993|P07949
P62993|P08238
P62993|P09619
P62993|P09917
P62993|P0CG48
P62993|P10747
P62993|P10809
P62993|P10912
P62993|P11021
P62993|P11137
P62993|P11142
P62993|P12268
P62993|P14868
P62993|P17600
P62993|P19338
P62993|P19438
P62993|P21333
P62993|P27986
P62993|P29350
P62993|P29353
P62993|P34931
P62993|P35579
P62993|P42336
P62993|P42768
P62993|P43405
P62993|P45984
P62993|P46940
P62993|P52735
P62993|P56945
P62993|P60866
P62993|P61978
P62993|P62805
P62993|P62993
P62993|P68371
P62993|P98082
P62993|Q00839
P62993|Q01082
P62993|Q04695
P62993|Q04912
P62993|Q05193
P62993|Q05397
P62993|Q06124
P62993|Q06187
P62993|Q07666
P62993|Q07889
P62993|Q07890
P62993|Q08209
P62993|Q09472
P62993|Q13094
P62993|Q13424
P62993|Q13480
P62993|Q14118
P62993|Q14185
P62993|Q14247
P62993|Q15109
P62993|Q6ZUJ8
P62993|Q7L591
P62993|Q8IVH8
P62993|Q8N1I0
P62993|Q8NFH8
P62993|Q8TF74
P62993|Q8WUM4
P62993|Q92734
P62993|Q92835
P62993|Q92918
P62993|Q96B97
P62993|Q96P48
P62993|Q99062
P62993|Q99816
P62993|Q9BYB0
P62993|Q9H3S7
P62993|Q9H706
P62993|Q9H939
P62993|Q9NZQ3
P62993|Q9UJM3
P62993|Q9UKW4
P62993|Q9ULH1
P62993|Q9UQ16
P62993|Q9UQC2
P62993|Q9Y265
P62993|Q9Y2X7
P62993|Q9Y4K4
P62993|Q9Y5K6
P63000|O15056
P63000|O75914
P63000|P0CG48
P63000|P15498
P63000|P17252
P63000|P27986
P63000|P46940
P63000|P52306
P63000|P52566
P63000|P53365
P63000|P63000
P63000|Q01105
P63000|Q03135
P63000|Q13177
P63000|Q13576
P63000|Q14155
P63000|Q14185
P63000|Q2M1Z3
P63000|Q7Z6J0
P63000|Q92556
P63000|Q92558
P63000|Q92608
P63000|Q9Y2A7
P63000|Q9Y613
P63000|Q9Y6R4
P63010|Q9BXS5
P63027|Q9BV40
P63092|P63092
P63092|Q5JWF2
P63096|O43566
P63098|Q08209
P63104|O00273
P63104|O00571
P63104|O15151
P63104|O60825
P63104|O95544
P63104|O96013
P63104|P00519
P63104|P04049
P63104|P04637
P63104|P04792
P63104|P05067
P63104|P05388
P63104|P05783
P63104|P06576
P63104|P06733
P63104|P06748
P63104|P07101
P63104|P07305
P63104|P07355
P63104|P07910
P63104|P08670
P63104|P11274
P63104|P12956
P63104|P15056
P63104|P18206
P63104|P19338
P63104|P20941
P63104|P23396
P63104|P25705
P63104|P29353
P63104|P30304
P63104|P31327
P63104|P31947
P63104|P33176
P63104|P35579
P63104|P35749
P63104|P38919
P63104|P40818
P63104|P41743
P63104|P46777
P63104|P49796
P63104|P53667
P63104|P56524
P63104|P60709
P63104|P60842
P63104|P61978
P63104|P61981
P63104|P62158
P63104|P62258
P63104|P62805
P63104|P63104
P63104|P63261
P63104|P67809
P63104|P68431
P63104|P98177
P63104|Q02241
P63104|Q02878
P63104|Q04637
P63104|Q04917
P63104|Q05513
P63104|Q05655
P63104|Q08211
P63104|Q13094
P63104|Q13111
P63104|Q14978
P63104|Q16658
P63104|Q6PKG0
P63104|Q7KZI7
P63104|Q86X27
P63104|Q8TEW0
P63104|Q8WXG6
P63104|Q92905
P63104|Q92934
P63104|Q96PU5
P63104|Q9GZV5
P63104|Q9H0B6
P63104|Q9HC77
P63104|Q9P0L2
P63104|Q9UDY2
P63104|Q9UQB8
P63104|Q9Y2J2
P63104|Q9Y4H2
P63146|P0CG48
P63146|P12004
P63146|Q5VTR2
P63146|Q8IWV8
P63151|P30154
P63151|P67775
P63165|O14647
P63165|O15151
P63165|O43290
P63165|O75925
P63165|O75928
P63165|O95714
P63165|P01100
P63165|P02545
P63165|P04406
P63165|P04637
P63165|P06576
P63165|P06748
P63165|P07355
P63165|P07437
P63165|P07900
P63165|P08238
P63165|P08670
P63165|P08865
P63165|P09874
P63165|P0CG48
P63165|P10275
P63165|P11387
P63165|P11388
P63165|P12814
P63165|P13639
P63165|P14618
P63165|P14625
P63165|P17844
P63165|P17980
P63165|P18146
P63165|P22087
P63165|P23246
P63165|P23396
P63165|P25445
P63165|P25705
P63165|P26599
P63165|P28360
P63165|P31942
P63165|P36956
P63165|P39023
P63165|P42858
P63165|P46060
P63165|P46776
P63165|P51991
P63165|P54886
P63165|P55072
P63165|P56524
P63165|P61978
P63165|P62269
P63165|P62805
P63165|P62917
P63165|P63165
P63165|P68032
P63165|P78317
P63165|Q00613
P63165|Q00839
P63165|Q00987
P63165|Q01082
P63165|Q02880
P63165|Q07666
P63165|Q08945
P63165|Q13263
P63165|Q13838
P63165|Q14164
P63165|Q14191
P63165|Q14240
P63165|Q16236
P63165|Q8N2W9
P63165|Q92769
P63165|Q92841
P63165|Q99459
P63165|Q99814
P63165|Q9BQE3
P63165|Q9C0J8
P63165|Q9H2X6
P63165|Q9UBE0
P63165|Q9UKL3
P63165|Q9UQ80
P63167|O14576
P63167|O43521
P63167|P29475
P63167|P63167
P63167|P78352
P63167|Q9Y4I1
P63172|P63172
P63208|P20248
P63208|P25963
P63208|P41002
P63208|P51668
P63208|P62877
P63208|P63208
P63208|Q13616
P63208|Q969H0
P63208|Q969U6
P63208|Q9H469
P63208|Q9UKT4
P63211|P62873
P63215|P16520
P63215|P62873
P63215|P62879
P63215|Q9HAV0
P63218|P16520
P63218|P62873
P63218|P62879
P63218|Q9HAV0
P63220|P08865
P63220|P15880
P63220|P23396
P63220|P46782
P63220|P61247
P63220|P62241
P63220|P62857
P63220|Q71UM5
P63241|O14980
P63244|P06241
P63244|P23396
P63244|P28827
P63244|P42224
P63244|P62873
P63244|P63167
P63244|P63244
P63244|Q02156
P63244|Q71UM5
P63261|P14598
P63261|P60709
P63261|P62328
P63261|P63261
P63279|O75925
P63279|O75928
P63279|P04637
P63279|P11166
P63279|P14373
P63279|P23497
P63279|P29590
P63279|P35227
P63279|P42224
P63279|P46060
P63279|P49792
P63279|P56524
P63279|P61086
P63279|P61978
P63279|P63165
P63279|P63279
P63279|P78317
P63279|Q06265
P63279|Q13233
P63279|Q14526
P63279|Q15047
P63279|Q6ZNA4
P63279|Q8N2W9
P63279|Q9BYV6
P63279|Q9H2X6
P63279|Q9UER7
P63279|Q9UKL3
P63279|Q9Y6X2
P63316|P0CG48
P63316|P13805
P63316|P19237
P63316|P45379
P67775|O14920
P67775|O43815
P67775|O75663
P67775|P0CG48
P67775|P10415
P67775|P10636
P67775|P17987
P67775|P24941
P67775|P30153
P67775|P30154
P67775|P40227
P67775|P48643
P67775|P49368
P67775|P50990
P67775|P50991
P67775|P78318
P67775|P78371
P67775|Q06190
P67775|Q13033
P67775|Q13136
P67775|Q13362
P67775|Q13541
P67775|Q14738
P67775|Q15172
P67775|Q15173
P67775|Q15645
P67775|Q16537
P67775|Q5FBB7
P67775|Q66LE6
P67775|Q99832
P67775|Q9Y570
P67775|Q9Y5P8
P67809|P04637
P67809|Q13616
P67870|O60763
P67870|P10398
P67870|P19784
P67870|P25963
P67870|P46777
P67870|P62158
P67870|P67870
P67870|Q16539
P67870|Q9UNN5
P68032|Q8WXH0
P68036|P46934
P68036|P54252
P68036|Q05086
P68036|Q7Z419
P68036|Q8IWT3
P68036|Q9BYM8
P68106|Q92736
P68133|P11532
P68133|P24855
P68133|P68133
P68363|Q13509
P68366|P07437
P68366|P68371
P68366|Q13885
P68371|P07437
P68400|O00170
P68400|O15379
P68400|O75379
P68400|P01106
P68400|P04637
P68400|P06127
P68400|P06493
P68400|P07910
P68400|P11831
P68400|P14317
P68400|P14598
P68400|P16949
P68400|P17096
P68400|P17931
P68400|P18031
P68400|P18858
P68400|P18887
P68400|P19338
P68400|P25788
P68400|P25963
P68400|P29692
P68400|P35222
P68400|P37840
P68400|P40337
P68400|P46777
P68400|P47710
P68400|P49795
P68400|P49810
P68400|P53999
P68400|P55042
P68400|P60484
P68400|P60983
P68400|P62158
P68400|P67870
P68400|P68400
P68400|Q08945
P68400|Q13541
P68400|Q13547
P68400|Q16543
P68400|Q16623
P68400|Q8NEV1
P68400|Q8WVC0
P68400|Q92598
P68400|Q92769
P68400|Q9UNN5
P68400|Q9UQ88
P68431|O14929
P68431|P09874
P68431|P0CG48
P68431|P12956
P68431|P13010
P68431|P35659
P68431|P39687
P68431|P49450
P68431|P61964
P68431|P62805
P68431|P68431
P68431|P78527
P68431|Q03164
P68431|Q09028
P68431|Q12873
P68431|Q13112
P68431|Q16576
P68431|Q96KQ7
P68431|Q9H9B1
P68431|Q9UPP1
P68431|Q9Y232
P68431|Q9Y294
P68431|Q9Y6K1
P68871|P68871
P69905|P68871
P69905|P69905
P78314|O43561
P78314|P15498
P78314|P19174
P78314|P22681
P78314|P43403
P78314|P52735
P78314|Q9UKW4
P78317|P03372
P78317|P08047
P78317|P20226
P78317|P29590
P78317|P78317
P78317|Q9HBE1
P78318|O00743
P78318|O15344
P78318|Q9UJV3
P78324|Q08722
P78344|P60842
P78347|P01106
P78348|Q9NRD5
P78352|O14514
P78352|O15399
P78352|P08588
P78352|P16389
P78352|P48050
P78352|P78352
P78352|P78559
P78352|P98164
P78352|Q09470
P78352|Q14957
P78352|Q9P1A6
P78357|P06241
P78357|P61586
P78362|P26368
P78362|P31946
P78362|Q13243
P78362|Q13247
P78364|O00257
P78364|Q96GD3
P78364|Q9HC52
P78371|P40227
P78371|P48643
P78371|P49368
P78371|P50990
P78371|P55072
P78371|Q99832
P78380|P78380
P78395|P62877
P78395|P78395
P78395|Q13617
P78396|P06493
P78396|P10244
P78396|P16401
P78396|P24941
P78396|P27694
P78396|P33991
P78396|P78396
P78396|Q13309
P78423|P49238
P78504|P0CG48
P78504|Q04721
P78509|P98155
P78509|Q14114
P78527|O14757
P78527|P04637
P78527|P12956
P78527|P15927
P78527|P16104
P78527|P23025
P78527|P27694
P78527|P31749
P78527|P31751
P78527|P45984
P78527|P49917
P78527|P63104
P78527|P78527
P78527|Q13315
P78527|Q14191
P78527|Q96SD1
P78527|Q99828
P78536|P01375
P78536|P46531
P78543|P0CG48
P78543|Q13309
P78543|Q99873
P78552|P24394
P78552|P35225
P78559|P46821
P78559|P68133
P78559|P68366
P80075|P41597
P80188|P80188
P80511|P80511
P81133|P27540
P81274|P04899
P81274|Q14980
P81277|P49683
P82094|P10275
P83436|P83436
P83731|Q71UM5
P84022|O43524
P84022|O60315
P84022|O95405
P84022|P01100
P84022|P03372
P84022|P04150
P84022|P05412
P84022|P12755
P84022|P12757
P84022|P17275
P84022|P17676
P84022|P17844
P84022|P19532
P84022|P25490
P84022|P30304
P84022|P34932
P84022|P35222
P84022|P36897
P84022|P38398
P84022|P46934
P84022|P48730
P84022|P84022
P84022|Q01196
P84022|Q13485
P84022|Q13501
P84022|Q13547
P84022|Q13616
P84022|Q13761
P84022|Q13950
P84022|Q15796
P84022|Q15797
P84022|Q92831
P84022|Q93009
P84022|Q96RT1
P84022|Q99814
P84022|Q9H0M0
P84022|Q9HAU4
P84022|Q9HCE7
P84022|Q9UPN9
P84022|Q9Y297
P84022|Q9Y4E8
P84077|P84077
P84077|Q5T5U3
P84085|O75154
P84085|P53365
P84095|P52735
P84095|Q86UP2
P84098|P05388
P84098|P61353
P84098|P62750
P84243|O14929
P84243|O60264
P84243|P09874
P84243|P49321
P84243|P54198
P84243|P62805
P84243|Q08945
P84243|Q09028
P84243|Q86X55
P84243|Q92831
P84243|Q96KQ7
P84243|Q9NVP2
P84243|Q9UER7
P84243|Q9Y294
P84243|Q9Y5B9
P85299|P42345
P98077|P04629
P98077|Q16620
P98082|Q96CW1
P98095|P35555
P98155|O75553
P98155|P02649
P98155|Q8WY64
P98160|P02751
P98160|P14543
P98160|P98095
P98160|Q14112
P98161|Q13563
P98164|O14908
P98164|O75553
P98164|P02768
P98164|P30533
P98164|P98164
P98164|Q13387
P98164|Q9UQF2
P98170|O15392
P98170|O43353
P98170|O95831
P98170|P0CG48
P98170|P42574
P98170|P51965
P98170|P52565
P98170|P55210
P98170|P98170
P98170|Q6GPH4
P98170|Q9NR28
P98172|P98172
P98177|P35222
P98177|Q93009
P99999|O14727
P99999|P00167
Q00005|P30153
Q00005|P67775
Q00059|Q9H5Q4
Q00526|P06400
Q00526|P38936
Q00526|Q8TDN4
Q00534|P06400
Q00534|P24385
Q00534|P30279
Q00534|P30281
Q00534|P55273
Q00535|O43427
Q00535|O43602
Q00535|O75553
Q00535|P05067
Q00535|P10636
Q00535|P14635
Q00535|P30279
Q00535|P30281
Q00535|P48681
Q00535|P49418
Q00535|Q00535
Q00535|Q05193
Q00535|Q15078
Q00535|Q86YS7
Q00535|Q8TDN4
Q00535|Q9GZM8
Q00536|P63104
Q00536|Q04917
Q00577|P67809
Q00577|Q96QR8
Q00597|O15360
Q00597|P06493
Q00597|P09211
Q00597|P11142
Q00597|P14625
Q00597|P19525
Q00597|P34932
Q00597|P42224
Q00597|Q13813
Q00597|Q9HB96
Q00597|Q9NW38
Q00597|Q9Y2Y4
Q00604|Q00604
Q00604|Q9ULV1
Q00610|O14964
Q00610|O75061
Q00610|O94973
Q00610|P32121
Q00610|P36575
Q00610|P63010
Q00610|Q00610
Q00610|Q92783
Q00613|P11142
Q00613|P34932
Q00613|P51532
Q00613|P62258
Q00613|Q02790
Q00613|Q15185
Q00613|Q16594
Q00613|Q9UNE7
Q00613|Q9Y3D8
Q00653|O00231
Q00653|O15111
Q00653|P0CG48
Q00653|P20749
Q00653|Q00653
Q00653|Q01201
Q00653|Q04206
Q00653|Q04864
Q00653|Q969H0
Q00653|Q9Y297
Q00653|Q9Y6K9
Q00796|Q00796
Q00839|P24928
Q00839|P26599
Q00839|P35249
Q00839|P38919
Q00839|P50613
Q00839|P62750
Q00839|P62753
Q00839|P67809
Q00839|Q7KZF4
Q00839|Q9Y297
Q00872|Q8WZ42
Q00978|P42224
Q00978|P52630
Q00987|O14818
Q00987|O15273
Q00987|O15350
Q00987|O43524
Q00987|O60934
Q00987|P04637
Q00987|P06748
Q00987|P07437
Q00987|P07900
Q00987|P08069
Q00987|P11142
Q00987|P17980
Q00987|P18847
Q00987|P20226
Q00987|P21675
Q00987|P25098
Q00987|P25490
Q00987|P27348
Q00987|P31749
Q00987|P42771
Q00987|P46531
Q00987|P46777
Q00987|P48729
Q00987|P48730
Q00987|P49407
Q00987|P49757
Q00987|P55036
Q00987|P60866
Q00987|P61978
Q00987|P62263
Q00987|P62829
Q00987|P62913
Q00987|P98177
Q00987|Q00987
Q00987|Q01094
Q00987|Q13263
Q00987|Q16665
Q00987|Q8N726
Q00987|Q92831
Q00987|Q96DY7
Q01081|P26368
Q01081|P78362
Q01081|Q15287
Q01081|Q96SB4
Q01082|P0CG48
Q01094|P08047
Q01094|P0CG48
Q01094|P20226
Q01094|P20248
Q01094|P24941
Q01094|P48552
Q01094|P50613
Q01094|P78396
Q01094|Q00526
Q01094|Q13547
Q01094|Q14188
Q01094|Q92793
Q01094|Q9Y4A5
Q01105|P12544
Q01105|P39687
Q01105|P68431
Q01105|Q01105
Q01105|Q15257
Q01105|Q15573
Q01196|O43439
Q01196|O75081
Q01196|P01100
Q01196|P05412
Q01196|P0CG48
Q01196|P29590
Q01196|Q01196
Q01196|Q09472
Q01196|Q13951
Q01196|Q15723
Q01196|Q92769
Q01196|Q92793
Q01196|Q92794
Q01196|Q99607
Q01196|Q9Y618
Q01201|Q01201
Q01201|Q04206
Q01201|Q92785
Q01344|P32927
Q01518|P63261
Q01538|P06493
Q01543|P15976
Q01638|Q99836
Q01718|Q8TCY5
Q01826|O00257
Q01826|O75925
Q01826|P55212
Q01826|P63165
Q01826|P63279
Q01826|Q01826
Q01826|Q13547
Q01826|Q8N2W9
Q01826|Q9NS56
Q01826|Q9Y6X2
Q01831|P0CG48
Q01831|P41208
Q01831|P54725
Q01831|P54727
Q01831|Q92466
Q01860|O00308
Q01860|P09429
Q01860|P0CG48
Q01860|P19338
Q01959|P0CG48
Q01959|P46934
Q01968|P20339
Q01968|P20340
Q01968|P61006
Q01968|Q00610
Q02078|P15172
Q02078|P28347
Q02078|P63165
Q02078|Q09472
Q02078|Q14814
Q02078|Q8WUI4
Q02078|Q9UQL6
Q02156|P08238
Q02156|P35606
Q02156|P63104
Q02156|P68133
Q02156|Q02156
Q02156|Q8NER1
Q02218|P36957
Q02224|Q02224
Q02224|Q9BZD4
Q02241|Q9H0H5
Q02246|O14920
Q02246|O15111
Q02246|Q09472
Q02363|P0CG48
Q02363|P15923
Q02363|Q02363
Q02363|Q99081
Q02410|O14936
Q02410|P49768
Q02410|Q00975
Q02413|P14923
Q02447|P04637
Q02447|P08047
Q02447|Q09028
Q02447|Q13547
Q02447|Q92769
Q02487|Q14126
Q02535|P15884
Q02535|Q02535
Q02548|P14921
Q02548|Q04727
Q02556|P0CG48
Q02556|P10914
Q02556|P61201
Q02641|P0CG48
Q02643|P01286
Q02750|P04049
Q02750|P10398
Q02750|P15056
Q02750|P19419
Q02750|P27361
Q02750|Q02750
Q02750|Q13233
Q02750|Q86Y07
Q02750|Q9UHA4
Q02763|O15123
Q02763|P23467
Q02763|P62993
Q02763|Q02763
Q02763|Q15389
Q02763|Q9Y264
Q02790|P04150
Q02790|P07900
Q02928|P00167
Q02952|P13861
Q02978|Q02978
Q03013|Q03013
Q03060|P0CG48
Q03112|P84022
Q03112|Q13547
Q03113|P07900
Q03113|Q9NZN5
Q03135|O14939
Q03135|O75955
Q03135|P0CG48
Q03135|P12931
Q03135|P29474
Q03135|P41240
Q03135|P67775
Q03135|Q13393
Q03154|Q03154
Q03164|O00255
Q03164|O60563
Q03164|P42568
Q03164|P50750
Q03164|Q03164
Q03164|Q13309
Q03164|Q16695
Q03164|Q8TEK3
Q03164|Q9UBL3
Q03164|Q9UHB7
Q03167|P01137
Q03167|P10600
Q03181|O15379
Q03181|O75376
Q03181|P12931
Q03181|Q03181
Q03181|Q09472
Q03393|Q03393
Q03403|Q03403
Q03405|P00749
Q03405|P23458
Q03405|P29597
Q03468|P0CG48
Q03468|P23025
Q03468|P24928
Q03468|P28715
Q03468|Q13216
Q03468|Q16531
Q03518|P01891
Q03518|P01892
Q03518|P04439
Q03518|P05534
Q03518|P10314
Q03518|P10316
Q03518|P13746
Q03518|P16189
Q03518|P18462
Q03518|P30101
Q03518|P30443
Q03518|P30447
Q03518|P30450
Q03518|P30453
Q03518|P30455
Q03518|P30456
Q03518|P30457
Q03518|P30512
Q03518|Q03519
Q03518|Q09160
Q03692|Q03692
Q04206|O00255
Q04206|O15379
Q04206|O15524
Q04206|O75832
Q04206|O95571
Q04206|P05412
Q04206|P09874
Q04206|P20226
Q04206|P35869
Q04206|P62158
Q04206|P62829
Q04206|P67775
Q04206|Q04206
Q04206|Q08117
Q04206|Q13547
Q04206|Q13617
Q04206|Q15650
Q04206|Q15672
Q04206|Q86X55
Q04206|Q8WUF5
Q04206|Q92769
Q04206|Q96EY1
Q04637|P11940
Q04637|Q09161
Q04656|O00244
Q04695|P00533
Q04724|O43711
Q04724|Q04724
Q04724|Q13547
Q04724|Q9UJU2
Q04759|O14920
Q04759|O15111
Q04759|O43318
Q04759|O95999
Q04759|P06239
Q04759|P26038
Q04759|Q04759
Q04759|Q9BXL7
Q04771|P08476
Q04771|P27037
Q04771|Q15797
Q04771|Q99717
Q04837|P11441
Q04864|O00221
Q04864|P25963
Q04864|P41279
Q04864|P62158
Q04864|Q04206
Q04864|Q04864
Q04864|Q15653
Q04912|P0CG48
Q04912|P12931
Q04912|P27348
Q04912|P31946
Q04912|P31947
Q04912|P62258
Q04912|P63104
Q04912|Q04917
Q04917|P00519
Q04917|P04049
Q04917|P10398
Q04917|P30307
Q04917|P33176
Q04917|P41743
Q04917|Q02241
Q04917|Q04917
Q04917|Q6P597
Q04917|Q8NHQ8
Q04917|Q96B36
Q04917|Q96L34
Q05066|Q15599
Q05086|O14933
Q05086|O95714
Q05086|P10275
Q05086|P10276
Q05086|P13569
Q05086|P34932
Q05086|P49815
Q05086|P55036
Q05086|Q05086
Q05086|Q14160
Q05086|Q6IE81
Q05193|O00499
Q05193|P12931
Q05193|P49418
Q05193|Q05193
Q05193|Q15811
Q05193|Q9BY11
Q05193|Q9Y5X1
Q05397|O14543
Q05397|O43294
Q05397|O60674
Q05397|O60711
Q05397|P00533
Q05397|P04626
Q05397|P04637
Q05397|P06241
Q05397|P06756
Q05397|P07947
Q05397|P07948
Q05397|P0CG48
Q05397|P12931
Q05397|P17948
Q05397|P27986
Q05397|P42224
Q05397|P43405
Q05397|P46108
Q05397|P62140
Q05397|Q05397
Q05397|Q06124
Q05397|Q9ULH1
Q05513|O14920
Q05513|P02686
Q05513|P07900
Q05513|P0CG48
Q05513|P14598
Q05513|P17252
Q05513|P31749
Q05513|P31946
Q05513|Q04206
Q05513|Q05513
Q05513|Q05655
Q05513|Q96IZ0
Q05516|P08047
Q05516|P11473
Q05516|P56524
Q05516|P63165
Q05516|P63279
Q05516|Q05516
Q05516|Q13547
Q05516|Q96ST3
Q05516|Q9UQL6
Q05586|P27824
Q05586|P35609
Q05586|P62158
Q05586|P78352
Q05586|Q05586
Q05586|Q13224
Q05586|Q13813
Q05586|Q8TCU5
Q05586|Q99996
Q05655|O15530
Q05655|P00533
Q05655|P05198
Q05655|P06241
Q05655|P07900
Q05655|P08047
Q05655|P0CG48
Q05655|P10636
Q05655|P12931
Q05655|P14598
Q05655|P16401
Q05655|P18433
Q05655|P19086
Q05655|P35568
Q05655|P35611
Q05655|P35612
Q05655|P40763
Q05655|P48050
Q05655|P49840
Q05655|Q05655
Q05655|Q09472
Q05655|Q16236
Q05655|Q16658
Q05682|P62158
Q05925|Q04724
Q06124|O14543
Q06124|O60674
Q06124|P08581
Q06124|P10721
Q06124|P10912
Q06124|P19174
Q06124|P23458
Q06124|P27361
Q06124|P35568
Q06124|P42229
Q06124|Q07960
Q06124|Q14764
Q06124|Q9UKJ0
Q06124|Q9UQC2
Q06187|O14986
Q06187|O60331
Q06187|P05771
Q06187|P07948
Q06187|P15391
Q06187|P16885
Q06187|P17252
Q06187|P22681
Q06187|P42229
Q06187|P42768
Q06187|P43405
Q06187|P48426
Q06187|P78347
Q06187|P78356
Q06187|Q02156
Q06187|Q05513
Q06187|Q06187
Q06187|Q07666
Q06187|Q8TBX8
Q06187|Q8WV28
Q06187|Q99755
Q06187|Q9P2D0
Q06323|Q06323
Q06323|Q9UL46
Q06330|Q7KZF4
Q06330|Q96T58
Q06330|Q9Y618
Q06413|Q09472
Q06413|Q8WUI4
Q06413|Q9UKV0
Q06413|Q9UQL6
Q06418|Q14393
Q06481|Q06481
Q06520|Q06520
Q06546|Q09472
Q06587|O00257
Q06587|P78364
Q06587|Q8N488
Q06587|Q99496
Q06587|Q9HC52
Q06609|O43502
Q06609|P04637
Q06609|P27694
Q06609|P54132
Q06609|P63165
Q06609|P63279
Q06609|Q06609
Q06609|Q14191
Q06609|Q8NEM0
Q06609|Q96B01
Q06710|P43699
Q06830|P32119
Q06830|Q06830
Q07011|P41273
Q07011|Q13077
Q07011|Q13114
Q07020|P05388
Q07020|P62750
Q07020|P83731
Q07021|O00221
Q07021|Q05513
Q07157|O95049
Q07157|P17302
Q07157|Q07157
Q07157|Q14247
Q07666|P06239
Q07666|P07947
Q07666|P07948
Q07666|P08631
Q07666|P09769
Q07666|P15498
Q07666|P20936
Q07666|P46108
Q07666|P61978
Q07666|Q07666
Q07666|Q96B97
Q07666|Q99873
Q07812|P0CG48
Q07812|P12956
Q07812|P21796
Q07812|P55957
Q07812|Q07812
Q07812|Q07820
Q07812|Q9Y371
Q07817|O00198
Q07817|O14727
Q07817|P04637
Q07817|P0CG48
Q07817|P10415
Q07817|P10909
Q07817|P21796
Q07817|P55957
Q07817|P62136
Q07817|Q07812
Q07817|Q07817
Q07817|Q13323
Q07817|Q13625
Q07817|Q13794
Q07817|Q14318
Q07817|Q14457
Q07817|Q16611
Q07817|Q96LC9
Q07817|Q9C000
Q07820|O00198
Q07820|P0CG48
Q07820|P10415
Q07820|P34932
Q07820|P55957
Q07820|Q07817
Q07820|Q07820
Q07820|Q13323
Q07820|Q16611
Q07820|Q92934
Q07820|Q93008
Q07820|Q96LC9
Q07820|Q9UMX3
Q07866|O60282
Q07866|P05067
Q07866|Q12840
Q07866|Q9H0B6
Q07869|O75376
Q07869|P07900
Q07869|P19793
Q07869|P48552
Q07869|Q07869
Q07869|Q09472
Q07869|Q15788
Q07869|Q9Y618
Q07889|P00533
Q07889|P01112
Q07889|P06241
Q07889|P08631
Q07889|P0CG48
Q07889|P11274
Q07889|P27986
Q07889|P29353
Q07889|Q06124
Q07889|Q15811
Q07889|Q8IZP0
Q07889|Q8WU20
Q07889|Q9NZM3
Q07890|P00519
Q07890|P00533
Q07890|P29353
Q07912|P07900
Q07912|P08631
Q07912|P0CG48
Q07912|P16333
Q07912|P60953
Q07912|P62993
Q07912|Q00610
Q07912|Q07912
Q07954|O00213
Q07954|O75553
Q07954|P01023
Q07954|P05067
Q07954|P27797
Q07954|P30533
Q07954|Q9UQF2
Q07960|P61586
Q07960|Q07960
Q08043|P35609
Q08117|Q04724
Q08209|Q14206
Q08209|Q9Y6J0
Q08211|P11388
Q08211|P13010
Q08211|P24928
Q08211|P38398
Q08211|Q00839
Q08211|Q04206
Q08211|Q07666
Q08211|Q08211
Q08211|Q08945
Q08211|Q9UKV8
Q08334|P22301
Q08379|O60763
Q08379|Q15363
Q08379|Q9H8Y8
Q08397|Q9UBX5
Q08499|P0CG48
Q08499|P63244
Q08722|P05556
Q08722|P07996
Q08722|Q02094
Q08752|P05067
Q08752|P08238
Q08752|P11142
Q08752|P12235
Q08881|P06241
Q08881|P0CG48
Q08881|P10747
Q08881|P19174
Q08881|P42768
Q08881|P62993
Q08881|Q06187
Q08881|Q07666
Q08881|Q08881
Q08945|P25205
Q08945|P33991
Q08945|P33992
Q08945|P33993
Q08945|P49736
Q08945|Q14566
Q08945|Q8TD19
Q08945|Q9Y5B9
Q08999|P0CG48
Q08999|P20248
Q08999|P28749
Q08999|P67775
Q08999|Q02363
Q08999|Q13309
Q08999|Q13547
Q08999|Q5TKA1
Q08999|Q6MZP7
Q08999|Q96GY3
Q08J23|Q99471
Q09013|O14974
Q09028|O15379
Q09028|P49450
Q09028|Q13547
Q09028|Q16576
Q09028|Q86YP4
Q09028|Q92769
Q09160|P01732
Q09160|P0CG48
Q09428|Q14654
Q09472|O15379
Q09472|O43474
Q09472|O43524
Q09472|O60934
Q09472|O95644
Q09472|P01100
Q09472|P03372
Q09472|P05412
Q09472|P09874
Q09472|P12004
Q09472|P12956
Q09472|P14921
Q09472|P15036
Q09472|P18146
Q09472|P20823
Q09472|P24928
Q09472|P24941
Q09472|P25490
Q09472|P35869
Q09472|P36956
Q09472|P37231
Q09472|P38398
Q09472|P39748
Q09472|P40337
Q09472|P42224
Q09472|P42229
Q09472|P43268
Q09472|P43694
Q09472|P46379
Q09472|P46531
Q09472|P48436
Q09472|P51692
Q09472|P55209
Q09472|P62805
Q09472|P68431
Q09472|P84022
Q09472|Q00987
Q09472|Q02447
Q09472|Q04206
Q09472|Q09472
Q09472|Q13105
Q09472|Q13309
Q09472|Q13485
Q09472|Q13547
Q09472|Q13950
Q09472|Q15796
Q09472|Q15797
Q09472|Q16531
Q09472|Q16665
Q09472|Q92831
Q09472|Q92878
Q09472|Q99717
Q09472|Q99814
Q09472|Q99967
Q09472|Q9H160
Q09472|Q9UBN7
Q09472|Q9Y3R0
Q09472|Q9Y6B2
Q0JRZ9|P42566
Q0WX57|Q9H7L9
Q10471|P15941
Q10588|Q10588
Q10589|P0CG48
Q10589|Q10589
Q10589|Q9Y297
Q12756|Q12756
Q12768|A8K0Z3
Q12770|Q12772
Q12772|P63165
Q12772|P63279
Q12772|Q12772
Q12778|O95352
Q12778|P41235
Q12778|Q13309
Q12778|Q8IXJ6
Q12778|Q92793
Q12778|Q96EB6
Q12791|Q12791
Q12797|Q13061
Q12802|P61586
Q12802|P63104
Q12802|Q03113
Q12809|Q12809
Q12824|O14497
Q12824|O96019
Q12824|P01106
Q12824|P24928
Q12824|P51531
Q12824|P51532
Q12824|Q12824
Q12824|Q15532
Q12824|Q8TAQ2
Q12824|Q8TDY2
Q12824|Q92769
Q12824|Q92922
Q12824|Q969G3
Q12824|Q96ST3
Q12829|Q93034
Q12834|O14965
Q12834|O43684
Q12834|O60566
Q12834|O75496
Q12834|O95997
Q12834|P0CG48
Q12834|P14635
Q12834|P30260
Q12834|P53350
Q12834|P78396
Q12834|Q00613
Q12834|Q12834
Q12834|Q13042
Q12834|Q13257
Q12834|Q92793
Q12834|Q9H1A4
Q12834|Q9NS23
Q12834|Q9UJX2
Q12834|Q9UJX4
Q12834|Q9UJX5
Q12834|Q9UJX6
Q12834|Q9UM13
Q12841|P08571
Q12846|O00161
Q12846|O00186
Q12846|P60880
Q12846|P63027
Q12846|Q15836
Q12846|Q9BV40
Q12851|Q13233
Q12860|P23467
Q12860|P51168
Q12860|Q12860
Q12860|Q92752
Q12866|Q12866
Q12873|P04637
Q12873|P63165
Q12873|Q09028
Q12873|Q12873
Q12873|Q16891
Q12873|Q5JVS0
Q12879|P78352
Q12879|Q12959
Q12879|Q14289
Q12879|Q92796
Q12888|O76064
Q12888|P04150
Q12888|P16104
Q12888|P38398
Q12888|P62805
Q12888|P68431
Q12888|Q16666
Q12888|Q6ZW49
Q12888|Q8IYW5
Q12899|Q12899
Q12904|O43324
Q12904|P14868
Q12904|P41252
Q12904|P46940
Q12904|P47897
Q12904|P54136
Q12904|P56192
Q12904|Q13155
Q12904|Q15046
Q12913|O60716
Q12913|P00533
Q12913|P08581
Q12913|P09619
Q12913|P27361
Q12913|P35222
Q12913|Q12913
Q12923|P25054
Q12923|P25445
Q12923|P25963
Q12923|P48023
Q12929|P68133
Q12929|Q07889
Q12929|Q12929
Q12929|Q8IZP0
Q12933|O14920
Q12933|O15519
Q12933|O43318
Q12933|O60260
Q12933|O75460
Q12933|P0CG48
Q12933|P25942
Q12933|P54725
Q12933|P61088
Q12933|Q03135
Q12933|Q07011
Q12933|Q12933
Q12933|Q13114
Q12933|Q13158
Q12933|Q13233
Q12933|Q13546
Q12933|Q5VWQ8
Q12933|Q6FIF0
Q12933|Q99683
Q12933|Q9NQC7
Q12933|Q9NR28
Q12933|Q9Y6K9
Q12934|Q12934
Q12959|O14490
Q12959|O14936
Q12959|P0CG48
Q12959|P22001
Q12959|P42261
Q12959|Q13002
Q12962|O75529
Q12962|O94864
Q12962|P21675
Q12962|P49848
Q12962|Q15542
Q12962|Q15545
Q12962|Q16514
Q12962|Q5VWG9
Q12962|Q6P1X5
Q12962|Q7Z7C8
Q12962|Q92830
Q12962|Q92831
Q12962|Q9H0E3
Q12962|Q9Y4A5
Q12962|Q9Y6J9
Q12967|P61224
Q12981|P0CG48
Q12982|P10415
Q12982|P60953
Q12982|Q07960
Q12982|Q12982
Q12983|Q12983
Q13002|O00560
Q13002|P42261
Q13002|P78352
Q13002|Q16478
Q13002|Q92796
Q13002|Q9NRD5
Q13002|Q9Y3R0
Q13009|P63000
Q13009|Q13009
Q13018|O15496
Q13033|P62158
Q13042|O00762
Q13042|O95997
Q13042|P14635
Q13042|Q9UJX2
Q13042|Q9UJX3
Q13043|P04637
Q13043|P42574
Q13043|P46821
Q13043|P50749
Q13043|Q13043
Q13043|Q86WH2
Q13043|Q9H2L5
Q13043|Q9H4B6
Q13043|Q9NS23
Q13045|Q9Y608
Q13049|P14373
Q13049|P51668
Q13049|P51965
Q13049|P61077
Q13049|P61088
Q13049|P62837
Q13049|Q13049
Q13061|O14958
Q13077|O15111
Q13077|O15519
Q13077|P0CG48
Q13077|P12931
Q13077|P43489
Q13077|Q12933
Q13077|Q13077
Q13077|Q13546
Q13077|Q15628
Q13077|Q92844
Q13077|Q9Y4K3
Q13087|P27797
Q13087|Q96HE7
Q13094|P16333
Q13094|P19174
Q13094|P27986
Q13094|Q08881
Q13094|Q9UKW4
Q13098|P61201
Q13098|Q13619
Q13105|P01106
Q13105|Q92547
Q13111|P12004
Q13111|P62805
Q13111|P68431
Q13111|Q01831
Q13111|Q09028
Q13111|Q13111
Q13111|Q13263
Q13111|Q15047
Q13111|Q71DI3
Q13111|Q9UIS9
Q13111|Q9Y294
Q13112|Q13111
Q13112|Q9Y294
Q13114|O60763
Q13114|P0CG48
Q13114|P12931
Q13114|P43489
Q13114|Q13114
Q13114|Q13489
Q13114|Q13490
Q13114|Q7Z434
Q13114|Q8TDR0
Q13114|Q9UHD2
Q13115|P27361
Q13115|P28482
Q13115|P45983
Q13115|Q16539
Q13123|Q96FV9
Q13127|O75182
Q13127|P51532
Q13127|Q96ST3
Q13127|Q9UKL0
Q13131|O00418
Q13131|O43741
Q13131|O60825
Q13131|P04049
Q13131|P05141
Q13131|P07900
Q13131|P08238
Q13131|P11021
Q13131|P13569
Q13131|P42766
Q13131|P62258
Q13131|P67775
Q13131|Q13002
Q13131|Q13085
Q13131|Q13131
Q13131|Q15831
Q13131|Q16543
Q13131|Q9Y478
Q13133|P48443
Q13133|P48552
Q13136|Q13332
Q13136|Q9C0E4
Q13136|Q9NS73
Q13136|Q9Y2X7
Q13144|P20042
Q13148|P0CG48
Q13148|Q13148
Q13148|Q9UBN7
Q13153|P03372
Q13153|P04049
Q13153|P35240
Q13153|P53667
Q13153|P60953
Q13153|P61981
Q13153|P63000
Q13153|P63167
Q13153|Q12778
Q13153|Q13153
Q13153|Q14155
Q13153|Q14161
Q13153|Q7L0Q8
Q13153|Q92934
Q13153|Q9Y2X7
Q13155|O43324
Q13155|P07814
Q13155|P0CG48
Q13155|P14868
Q13155|P41252
Q13155|P47897
Q13155|P54136
Q13155|P56192
Q13155|Q13643
Q13155|Q15046
Q13158|O14763
Q13158|O60936
Q13158|O75618
Q13158|P0CG48
Q13158|P19438
Q13158|P48023
Q13158|P53355
Q13158|Q13158
Q13158|Q15628
Q13158|Q99836
Q13158|Q9Y572
Q13162|Q06830
Q13163|P41743
Q13164|P04406
Q13164|P08238
Q13164|P17302
Q13164|P62258
Q13164|Q02078
Q13164|Q06413
Q13164|Q14814
Q13177|O60504
Q13177|P01106
Q13177|P08670
Q13177|P12931
Q13177|P16333
Q13177|P17600
Q13177|P60953
Q13177|Q04637
Q13177|Q13177
Q13177|Q14155
Q13177|Q15746
Q13177|Q9Y2X7
Q13188|O95835
Q13188|P31749
Q13188|P50749
Q13188|Q13043
Q13188|Q13188
Q13188|Q86WH2
Q13188|Q9H2L5
Q13188|Q9H4B6
Q13190|O14653
Q13190|O15155
Q13190|P46379
Q13190|P54920
Q13190|P55072
Q13190|Q9UNZ2
Q13191|P10721
Q13191|P15498
Q13191|P27986
Q13191|P43403
Q13191|P43405
Q13191|P62993
Q13200|P35998
Q13200|P48556
Q13200|P62191
Q13200|Q00987
Q13200|Q16401
Q13200|Q9Y4K3
Q13216|Q13619
Q13216|Q13620
Q13216|Q9UNS2
Q13217|P19525
Q13219|P22692
Q13224|P06241
Q13224|P78352
Q13224|Q12959
Q13224|Q13554
Q13224|Q13557
Q13224|Q15700
Q13227|O60907
Q13232|P15531
Q13232|P22392
Q13233|O14733
Q13233|O14920
Q13233|O15111
Q13233|O15169
Q13233|P45983
Q13233|P45984
Q13233|P45985
Q13233|P61586
Q13233|Q13233
Q13237|Q03393
Q13239|P09619
Q13241|P13747
Q13241|P26715
Q13241|P26717
Q13241|Q07444
Q13253|P12643
Q13253|P12644
Q13255|P25098
Q13255|Q13255
Q13257|P78536
Q13257|Q13042
Q13257|Q13257
Q13257|Q15013
Q13257|Q9Y6D9
Q13261|P31785
Q13261|P40933
Q13263|O00716
Q13263|O15164
Q13263|P04150
Q13263|P04637
Q13263|P23760
Q13263|P26358
Q13263|P42224
Q13263|Q01094
Q13263|Q12873
Q13263|Q13263
Q13263|Q15047
Q13263|Q9H4L7
Q13277|O00161
Q13277|P60880
Q13277|P61764
Q13277|Q13277
Q13277|Q15833
Q13277|Q15836
Q13283|Q04637
Q13283|Q13283
Q13285|P35222
Q13285|P48552
Q13285|P51843
Q13286|O14980
Q13286|P04844
Q13286|P39656
Q13286|P50416
Q13286|P78527
Q13286|Q02978
Q13286|Q16891
Q13286|Q53GQ0
Q13286|Q7KZN9
Q13286|Q92621
Q13286|Q9H936
Q13286|Q9UBX3
Q13287|Q13287
Q13291|Q06124
Q13291|Q13291
Q13291|Q92835
Q13309|O60729
Q13309|P01106
Q13309|P0CG48
Q13309|P12830
Q13309|P15923
Q13309|P20248
Q13309|P24941
Q13309|P31749
Q13309|P38936
Q13309|P46527
Q13309|P49427
Q13309|P52294
Q13309|P61024
Q13309|P63208
Q13309|Q01094
Q13309|Q12834
Q13309|Q13616
Q13309|Q93034
Q13309|Q9NS23
Q13309|Q9UM11
Q13315|O14757
Q13315|O15151
Q13315|O60934
Q13315|O75943
Q13315|O96017
Q13315|P00519
Q13315|P04637
Q13315|P15336
Q13315|P15927
Q13315|P16104
Q13315|P16220
Q13315|P38398
Q13315|P40337
Q13315|P49959
Q13315|P54132
Q13315|Q00987
Q13315|Q12888
Q13315|Q13315
Q13315|Q13541
Q13315|Q14191
Q13315|Q14683
Q13315|Q15831
Q13315|Q7Z6Z7
Q13315|Q92993
Q13315|Q99638
Q13315|Q99708
Q13315|Q9BXW9
Q13315|Q9NUW8
Q13315|Q9Y6K9
Q13322|P00519
Q13322|P00533
Q13322|P04049
Q13322|P06213
Q13322|P08069
Q13322|P09619
Q13322|P35568
Q13322|P46934
Q13324|P55089
Q13324|Q13324
Q13324|Q969E3
Q13326|Q14315
Q13330|P03372
Q13330|Q09028
Q13330|Q12873
Q13330|Q14839
Q13330|Q16576
Q13330|Q92769
Q13330|Q99497
Q13349|P05107
Q13351|Q12824
Q13351|Q13547
Q13352|P10827
Q13362|P30154
Q13363|P0CG48
Q13363|P37275
Q13363|Q03112
Q13363|Q09472
Q13363|Q13363
Q13363|Q13422
Q13363|Q92769
Q13363|Q92793
Q13363|Q92831
Q13363|Q99708
Q13387|O15264
Q13387|P45983
Q13387|P46734
Q13387|Q13387
Q13393|P0CG48
Q13393|P61586
Q13393|P61764
Q13393|Q15121
Q13404|P0CG48
Q13404|Q13049
Q13404|Q13546
Q13404|Q9UNE7
Q13415|O43913
Q13415|O43929
Q13415|P0CG48
Q13415|Q13416
Q13416|O43913
Q13416|O43929
Q13416|P25205
Q13416|P49736
Q13416|Q7L590
Q13416|Q9UBD5
Q13416|Q9UBU7
Q13418|O14974
Q13418|O60762
Q13418|P06702
Q13418|P08238
Q13418|P22087
Q13418|P26373
Q13418|P31749
Q13418|P48059
Q13418|Q13085
Q13418|Q13418
Q13418|Q15404
Q13418|Q16531
Q13418|Q7Z4I7
Q13418|Q8N1F7
Q13418|Q92598
Q13418|Q96T76
Q13418|Q9HBI1
Q13418|Q9NVI1
Q13422|Q14839
Q13422|Q92769
Q13422|Q9UKT9
Q13424|P01135
Q13424|P11532
Q13424|P22459
Q13424|P25100
Q13424|P29475
Q13424|P35499
Q13424|P46939
Q13424|Q9UI32
Q13426|P0CG48
Q13426|P49917
Q13426|P78527
Q13426|Q13426
Q13426|Q9H9Q4
Q13432|P36404
Q13438|P11021
Q13438|P14625
Q13438|Q13438
Q13438|Q86TM6
Q13438|Q9GZP9
Q13438|Q9GZT9
Q13438|Q9UBV2
Q13439|P40616
Q13444|P06239
Q13444|P12931
Q13444|P16333
Q13444|P62993
Q13444|Q5TCZ1
Q13444|Q9UKS6
Q13464|O14974
Q13464|P14136
Q13464|P15311
Q13464|P26038
Q13464|P53667
Q13464|Q16555
Q13469|Q13469
Q13480|P07949
Q13480|P08581
Q13480|P19174
Q13480|P29353
Q13480|Q06124
Q13480|Q07889
Q13480|Q12913
Q13485|O14964
Q13485|O15105
Q13485|O43524
Q13485|O43541
Q13485|O75925
Q13485|P0CG48
Q13485|P12755
Q13485|P12757
Q13485|P17275
Q13485|P17676
Q13485|P19532
Q13485|P31749
Q13485|P63165
Q13485|P63279
Q13485|Q13309
Q13485|Q13485
Q13485|Q15796
Q13485|Q99717
Q13485|Q9UNE7
Q13485|Q9Y4E8
Q13489|O43353
Q13489|O95999
Q13489|P0CG48
Q13489|P42574
Q13489|P51668
Q13489|P55210
Q13489|P55211
Q13489|P61077
Q13489|P62837
Q13489|Q12933
Q13489|Q13077
Q13489|Q13489
Q13489|Q9Y6K9
Q13490|O15392
Q13490|O43464
Q13490|O95999
Q13490|P0CG48
Q13490|P42574
Q13490|P51668
Q13490|P55210
Q13490|P55211
Q13490|P61077
Q13490|P62837
Q13490|P98170
Q13490|Q12933
Q13490|Q13077
Q13490|Q13490
Q13490|Q16763
Q13490|Q9NR28
Q13490|Q9Y3I1
Q13490|Q9Y6K9
Q13501|P04629
Q13501|P37840
Q13501|P51617
Q13501|Q05513
Q13501|Q13148
Q13501|Q13163
Q13501|Q13501
Q13501|Q14596
Q13501|Q8IZQ1
Q13501|Q969Q1
Q13501|Q9BXW4
Q13503|O60244
Q13507|P19174
Q13507|P29992
Q13507|Q9Y210
Q13526|P04637
Q13526|P0CG48
Q13526|P10636
Q13526|P14618
Q13526|P24928
Q13526|P30260
Q13526|P30307
Q13526|P53350
Q13526|P84022
Q13526|Q15233
Q13526|Q15796
Q13526|Q99640
Q13535|O14757
Q13535|O60934
Q13535|O75943
Q13535|O96017
Q13535|P00519
Q13535|P04637
Q13535|P16104
Q13535|P23025
Q13535|P27694
Q13535|P38398
Q13535|P49760
Q13535|Q13315
Q13535|Q13330
Q13535|Q14191
Q13541|P06730
Q13546|O14920
Q13546|O43318
Q13546|P07900
Q13546|P19438
Q13546|P21580
Q13546|P78560
Q13546|Q13158
Q13546|Q13489
Q13546|Q13490
Q13546|Q13546
Q13546|Q5VWQ8
Q13546|Q86VP1
Q13546|Q9NQC7
Q13546|Q9NWF9
Q13546|Q9NYJ8
Q13546|Q9Y6K9
Q13547|O15105
Q13547|O15350
Q13547|O60341
Q13547|O75182
Q13547|O94776
Q13547|O96028
Q13547|P01106
Q13547|P03372
Q13547|P0CG48
Q13547|P11388
Q13547|P14373
Q13547|P15172
Q13547|P17844
Q13547|P17947
Q13547|P19838
Q13547|P24385
Q13547|P25490
Q13547|P25963
Q13547|P28749
Q13547|P29590
Q13547|P36873
Q13547|P40337
Q13547|P41182
Q13547|P51532
Q13547|Q00613
Q13547|Q00987
Q13547|Q01196
Q13547|Q02246
Q13547|Q02880
Q13547|Q03181
Q13547|Q12873
Q13547|Q13127
Q13547|Q13263
Q13547|Q13330
Q13547|Q13363
Q13547|Q13422
Q13547|Q13547
Q13547|Q14839
Q13547|Q15181
Q13547|Q15233
Q13547|Q15583
Q13547|Q16576
Q13547|Q16665
Q13547|Q86YP4
Q13547|Q8N108
Q13547|Q92769
Q13547|Q92793
Q13547|Q92841
Q13547|Q96KQ7
Q13547|Q96PU4
Q13547|Q96ST3
Q13547|Q9C0J9
Q13547|Q9HCU9
Q13547|Q9NP66
Q13547|Q9NRZ9
Q13547|Q9P0W2
Q13547|Q9UER7
Q13547|Q9UK53
Q13547|Q9Y618
Q13554|Q13554
Q13555|O60266
Q13555|P00533
Q13555|P07101
Q13555|P21817
Q13555|P42224
Q13555|P42261
Q13555|P55042
Q13555|Q13224
Q13555|Q13555
Q13555|Q15121
Q13555|Q15746
Q13557|P08670
Q13557|P56524
Q13557|Q13554
Q13557|Q13557
Q13561|O75935
Q13561|P24522
Q13563|Q13563
Q13564|Q8TBC4
Q13568|P0CG48
Q13568|Q13098
Q13568|Q13568
Q13568|Q14164
Q13568|Q9UHD2
Q13569|P63165
Q13569|Q13569
Q13573|O60563
Q13573|O75376
Q13573|O75643
Q13573|P07437
Q13573|P10276
Q13573|P11021
Q13573|P12755
Q13573|P23246
Q13573|P26368
Q13573|P43246
Q13573|P50750
Q13573|P84022
Q13573|Q00839
Q13573|Q01081
Q13573|Q06330
Q13573|Q15788
Q13573|Q15796
Q13573|Q7KZF4
Q13573|Q8TAD8
Q13573|Q99459
Q13573|Q9H4B7
Q13573|Q9NYF8
Q13573|Q9UER7
Q13573|Q9Y2W1
Q13573|Q9Y618
Q13576|Q13576
Q13586|Q13586
Q13596|O60749
Q13596|P00533
Q13616|O14757
Q13616|P07900
Q13616|P08238
Q13616|P20248
Q13616|P24941
Q13616|P28070
Q13616|P34932
Q13616|P61081
Q13616|P61201
Q13616|P62877
Q13616|P78396
Q13616|Q01094
Q13616|Q13098
Q13616|Q13616
Q13616|Q15843
Q13616|Q16531
Q13616|Q86VP6
Q13616|Q92990
Q13616|Q969U6
Q13616|Q99459
Q13616|Q99627
Q13616|Q9H469
Q13616|Q9Y297
Q13617|O43521
Q13617|P07900
Q13617|P08238
Q13617|P14923
Q13617|P51668
Q13617|Q13098
Q13617|Q86VP6
Q13617|Q8N668
Q13618|O94844
Q13618|O94955
Q13618|P07900
Q13618|P08238
Q13618|P10809
Q13618|P34932
Q13618|P51668
Q13618|Q13098
Q13618|Q13200
Q13618|Q13618
Q13618|Q15843
Q13618|Q16236
Q13618|Q53GT1
Q13618|Q86VP6
Q13618|Q8NDN9
Q13618|Q9BSF8
Q13618|Q9P2J3
Q13618|Q9P2K6
Q13618|Q9P2N7
Q13618|Q9Y6Q9
Q13619|P07900
Q13619|P08238
Q13619|P0CG48
Q13619|P12004
Q13619|P35240
Q13619|P61201
Q13619|P63208
Q13619|Q00987
Q13619|Q13619
Q13619|Q13620
Q13619|Q15843
Q13619|Q16531
Q13619|Q86VP6
Q13619|Q8N5D0
Q13619|Q8NFQ8
Q13619|Q8TEL6
Q13619|Q8WWQ0
Q13619|Q92466
Q13619|Q96SW2
Q13619|Q99627
Q13619|Q9H211
Q13619|Q9NSI6
Q13619|Q9UNS2
Q13620|P07900
Q13620|P08238
Q13620|P11142
Q13620|Q16531
Q13620|Q86VP6
Q13620|Q8NHY2
Q13620|Q92466
Q13625|P10415
Q13625|Q04206
Q13625|Q13564
Q13627|P31946
Q13627|Q05193
Q13635|Q99835
Q13642|Q00872
Q13642|Q02952
Q13642|Q06330
Q13642|Q06587
Q13643|Q13643
Q13651|P22301
Q13651|P23458
Q13671|P00519
Q13671|P31946
Q13671|P42684
Q13671|P62258
Q13683|Q14192
Q13702|Q14118
Q13705|O14793
Q13705|P36896
Q13761|P0CG48
Q13761|Q13951
Q13769|Q86W42
Q13769|Q96FV9
Q13794|Q07820
Q13813|P07196
Q13813|P11277
Q13813|P68133
Q13813|Q01082
Q13813|Q9UI08
Q13829|Q13618
Q13838|Q13769
Q13838|Q13838
Q13838|Q86W42
Q13838|Q96FV9
Q13868|Q06265
Q13868|Q9NPD3
Q13873|O00238
Q13873|P12644
Q13873|P22004
Q13873|P36894
Q13873|P36897
Q13873|Q04771
Q13882|Q13882
Q13885|P07437
Q13885|P68371
Q13887|P0CG48
Q13887|P10276
Q13887|P49841
Q13887|Q09472
Q13888|P32780
Q13888|P50613
Q13888|Q6ZYL4
Q13888|Q92759
Q13889|P18074
Q13889|P32780
Q13889|Q13888
Q13889|Q92759
Q13905|P62993
Q13950|P01100
Q13950|P05412
Q13950|P0CG48
Q13950|P17480
Q13950|P56524
Q13950|Q13547
Q13950|Q15797
Q13950|Q8WUI4
Q13950|Q9HCE7
Q13950|Q9UQL6
Q13951|Q13951
Q13976|P16220
Q13976|P21817
Q13976|P50552
Q13976|Q14643
Q13976|Q9Y6F6
Q14005|Q14005
Q14008|Q13573
Q14008|Q14008
Q14008|Q9Y6A5
Q14012|P17600
Q14012|P29475
Q14012|P62158
Q14012|Q14012
Q14012|Q96RR4
Q14019|P68133
Q14031|P05067
Q14106|P11940
Q14114|O75553
Q14114|P78352
Q14118|P06241
Q14118|P16333
Q14118|P24043
Q14118|P46939
Q14118|Q14118
Q14126|P14923
Q14140|Q13263
Q14145|P0CG48
Q14145|P62495
Q14145|P62877
Q14145|Q04206
Q14145|Q06546
Q14145|Q13257
Q14145|Q13501
Q14145|Q13618
Q14145|Q14145
Q14145|Q14494
Q14145|Q16236
Q14145|Q96HS1
Q14145|Q9H2G2
Q14155|P16333
Q14155|P22681
Q14155|P61981
Q14155|Q13191
Q14160|Q14155
Q14160|Q9Y2X7
Q14161|P49023
Q14161|Q14155
Q14164|O00571
Q14164|P08238
Q14164|P0CG48
Q14164|P21580
Q14164|P25963
Q14164|P35580
Q14164|Q00610
Q14164|Q12933
Q14164|Q13114
Q14164|Q14164
Q14164|Q14653
Q14164|Q16543
Q14164|Q92844
Q14164|Q9NQC7
Q14181|P09884
Q14181|P49642
Q14181|P49643
Q14185|P0CG48
Q14185|P12931
Q14186|O00716
Q14186|O75461
Q14186|P0CG48
Q14186|Q01094
Q14186|Q14209
Q14186|Q16254
Q14188|O00716
Q14188|O75461
Q14190|P27540
Q14191|O60934
Q14191|P04637
Q14191|P09874
Q14191|P12956
Q14191|P13010
Q14191|P16104
Q14191|P27694
Q14191|P39748
Q14191|P43351
Q14191|P55072
Q14191|Q08211
Q14192|Q13643
Q14192|Q14192
Q14192|Q9Y4K3
Q14194|Q16555
Q14197|P09001
Q14197|P47985
Q14197|P51398
Q14197|P52815
Q14197|Q16540
Q14197|Q4U2R6
Q14197|Q7Z7F7
Q14197|Q7Z7H8
Q14197|Q8IXM3
Q14197|Q9BYD1
Q14197|Q9BYD3
Q14197|Q9NYK5
Q14197|Q9Y2Q9
Q14197|Q9Y676
Q14203|P0CG48
Q14203|P30622
Q14203|P43034
Q14203|Q14203
Q14203|Q14204
Q14207|P24941
Q14209|P08047
Q14209|Q00526
Q14209|Q14188
Q14232|P49770
Q14232|Q13144
Q14240|O43432
Q14240|P78344
Q14240|Q04637
Q14242|P16109
Q14242|P16581
Q14247|O00401
Q14247|P50570
Q14247|P61158
Q14247|P61160
Q14247|P68133
Q14247|Q14247
Q14247|Q9UBN7
Q14247|Q9ULH1
Q14258|O95786
Q14258|P03372
Q14258|Q13887
Q14258|Q14258
Q14258|Q99697
Q14289|P06241
Q14289|P0CG48
Q14289|P20936
Q14289|P22681
Q14289|P37840
Q14289|P56945
Q14289|P62993
Q14289|Q14289
Q14289|Q8WUM4
Q14289|Q9Y6R4
Q14315|Q9NP98
Q14318|P07900
Q14318|P62158
Q14318|P62191
Q14318|Q08209
Q14318|Q13200
Q14318|Q9GZT9
Q14344|P21731
Q14344|P25116
Q14344|Q9NZN5
Q14393|P30530
Q14397|P35557
Q14442|P37287
Q14444|Q13283
Q14451|P04626
Q14451|P10721
Q14451|P21860
Q14457|O95229
Q14457|P0CG48
Q14457|Q07820
Q14457|Q14457
Q14457|Q6ZNE5
Q14457|Q8NEB9
Q14457|Q99570
Q14457|Q9C0C7
Q14457|Q9P2Y5
Q14469|Q04724
Q14494|P0CG48
Q14494|Q969H0
Q14500|O14910
Q14500|O14936
Q14500|P78352
Q14500|Q02410
Q14500|Q12959
Q14500|Q9HAP6
Q14500|Q9NUP9
Q14511|P00519
Q14511|P0CG48
Q14511|P16333
Q14511|P46108
Q14511|P56945
Q14511|P84022
Q14511|Q05397
Q14511|Q13905
Q14511|Q14511
Q14512|P09038
Q14524|P0CG48
Q14524|P62158
Q14524|Q96PU5
Q14526|P56545
Q14526|Q13330
Q14526|Q13363
Q14526|Q14526
Q14526|Q96EB6
Q14527|P12004
Q14527|P61088
Q14527|Q149N8
Q14527|Q9NS91
Q14558|P60891
Q14558|Q14558
Q14563|O14786
Q14565|Q06609
Q14566|P33993
Q14566|Q14566
Q14566|Q7L590
Q14571|P48995
Q14573|Q13507
Q14573|Q9UBN4
Q14573|Q9Y210
Q14596|Q14596
Q14596|Q9BXW4
Q14596|Q9GZQ8
Q14596|Q9H0R8
Q14623|Q96QV1
Q14626|P20809
Q14627|P35225
Q14643|O94905
Q14643|P0CG48
Q14643|P62942
Q14643|Q13507
Q14643|Q9H4G0
Q14643|Q9NZU7
Q14643|Q9UBN4
Q14653|P07900
Q14653|P19474
Q14653|Q09472
Q14653|Q13568
Q14653|Q14653
Q14653|Q7Z434
Q14653|Q92793
Q14653|Q92985
Q14654|Q15842
Q14669|P42771
Q14669|P51668
Q14669|Q8N726
Q14676|O60934
Q14676|O96017
Q14676|P0CG48
Q14676|P16104
Q14676|P24928
Q14676|P30260
Q14676|P38398
Q14676|P49959
Q14676|Q00987
Q14676|Q12834
Q14676|Q12888
Q14676|Q13042
Q14676|Q13315
Q14676|Q14676
Q14676|Q92878
Q14676|Q9H1A4
Q14676|Q9UJX3
Q14676|Q9UJX4
Q14680|Q99459
Q14683|O60216
Q14683|Q14683
Q14683|Q9UQE7
Q14686|P03372
Q14686|P04150
Q14686|P10276
Q14686|P10827
Q14686|P10828
Q14686|P10912
Q14686|P12931
Q14686|P12956
Q14686|P13010
Q14686|P19793
Q14686|P37231
Q14686|P55055
Q14686|P61964
Q14686|P78527
Q14686|Q13133
Q14686|Q14686
Q14686|Q15291
Q14686|Q6ZW49
Q14686|Q8NEZ4
Q14686|Q92731
Q14686|Q92793
Q14686|Q9UBL3
Q14686|Q9UMN6
Q14694|P13569
Q14694|Q13283
Q14697|P14314
Q14721|Q14721
Q14721|Q8TAE7
Q14721|Q8TDN1
Q14738|P30154
Q14738|P30307
Q14749|Q14749
Q14765|Q14765
Q14765|Q99665
Q14766|P01137
Q14766|Q14766
Q14781|O00257
Q14781|Q06587
Q14781|Q14781
Q14781|Q99750
Q14790|O14763
Q14790|O15519
Q14790|O60936
Q14790|P08670
Q14790|P19438
Q14790|P42574
Q14790|P42575
Q14790|P48023
Q14790|P49810
Q14790|P55210
Q14790|P55211
Q14790|Q07817
Q14790|Q12933
Q14790|Q13077
Q14790|Q13158
Q14790|Q13490
Q14790|Q13501
Q14790|Q13546
Q14790|Q13618
Q14790|Q14790
Q14790|Q15311
Q14790|Q15628
Q14790|Q99558
Q14790|Q9NPP4
Q14790|Q9ULZ3
Q14790|Q9UNN5
Q14790|Q9Y572
Q14814|Q09472
Q14814|Q9UQL6
Q14814|Q9Y6J0
Q14831|P62158
Q14839|Q09028
Q14839|Q12873
Q14839|Q14839
Q14839|Q16576
Q14839|Q86YP4
Q14839|Q92922
Q14847|Q15645
Q14847|Q99750
Q14896|P35579
Q14896|Q14896
Q14896|Q969Q1
Q14943|O43914
Q14954|P10321
Q14974|O95373
Q14974|P37198
Q14974|P49790
Q14974|P52292
Q14974|P62826
Q14974|Q12772
Q14974|Q14974
Q14980|O95619
Q14995|Q13547
Q14999|P63208
Q14999|Q8IWT3
Q14CW9|O15265
Q14CW9|Q92830
Q14CW9|Q9UPT9
Q15003|O95347
Q15003|P40121
Q15003|Q9BPX3
Q15008|O00231
Q15008|O00232
Q15008|O00487
Q15008|O43242
Q15008|P17980
Q15008|P25787
Q15008|P28074
Q15008|P35998
Q15008|P43686
Q15008|P48556
Q15008|P51665
Q15008|P55036
Q15008|P62191
Q15008|P62195
Q15008|P62333
Q15008|Q13200
Q15008|Q99460
Q15008|Q9UNM6
Q15011|P0CG48
Q15011|Q86TM6
Q15013|Q12834
Q15013|Q15645
Q15013|Q9Y6D9
Q15014|O75182
Q15014|O96019
Q15014|Q13547
Q15014|Q16576
Q15014|Q52LR7
Q15014|Q86YC2
Q15014|Q92769
Q15014|Q92993
Q15014|Q9H0E9
Q15014|Q9H2F5
Q15014|Q9Y230
Q15014|Q9Y265
Q15019|Q14141
Q15019|Q16181
Q15019|Q9NVA2
Q15020|Q7L2J0
Q15021|O95347
Q15021|Q15003
Q15021|Q9BPX3
Q15021|Q9NTJ3
Q15022|Q09028
Q15022|Q9BQA1
Q15025|P19838
Q15025|P28482
Q15042|Q9H2M9
Q15047|P68431
Q15047|Q13547
Q15051|P62158
Q15052|Q13153
Q15052|Q14155
Q15054|P12004
Q15054|P28340
Q15054|P49005
Q15075|P61020
Q15075|Q15075
Q15075|Q15276
Q15075|Q9UJ41
Q15078|P48681
Q15078|Q96SN8
Q15109|P04271
Q15109|P23297
Q15118|P08559
Q15118|P23443
Q15118|Q15118
Q15118|Q16513
Q15119|O00330
Q15119|P08559
Q15119|P10515
Q15119|Q15119
Q15120|P08559
Q15121|P27361
Q15121|P28482
Q15121|Q13158
Q15121|Q14790
Q15131|P0CG48
Q15139|P05412
Q15139|Q02156
Q15139|Q15139
Q15149|P08670
Q15149|P23229
Q15149|Q13813
Q15154|Q8NFJ9
Q15154|Q9P209
Q15172|O15169
Q15172|P29474
Q15172|P30154
Q15185|O00170
Q15185|P04150
Q15185|P35869
Q15208|Q15208
Q15208|Q70IA6
Q15208|Q9H8S9
Q15223|Q15223
Q15223|Q9NQS3
Q15233|Q15233
Q15233|Q99497
Q15256|P27361
Q15256|P28482
Q15257|O15344
Q15257|P31749
Q15257|P67775
Q15262|Q15262
Q15276|P20338
Q15276|P20339
Q15276|Q15276
Q15287|P19784
Q15287|P78362
Q15287|Q08170
Q15287|Q96SB4
Q15287|Q9UKV3
Q15287|Q9Y2W1
Q15291|O14686
Q15291|P61964
Q15291|Q03164
Q15291|Q8NEZ4
Q15303|P04626
Q15303|P0CG48
Q15303|P21860
Q15303|P29353
Q15303|P42229
Q15303|P46937
Q15303|P78352
Q15303|Q12816
Q15303|Q15303
Q15303|Q92796
Q15303|Q96J02
Q15303|Q9NZC7
Q15306|P17947
Q15311|P11233
Q15311|P11234
Q15311|P78556
Q15311|Q86VP1
Q15326|Q9Y4K3
Q15327|Q86TC9
Q15329|Q08999
Q15329|Q09472
Q15329|Q14186
Q15334|P0CG48
Q15349|P16220
Q15349|P27361
Q15349|P28482
Q15349|Q15349
Q15349|Q92934
Q15363|P49755
Q15363|P55085
Q15375|P52798
Q15382|P04049
Q15382|P42345
Q15382|P49815
Q15382|Q8N122
Q15388|O96008
Q15388|Q9BXM7
Q15389|Q15389
Q15398|P0CG48
Q15404|P48059
Q15406|O75376
Q15406|Q15406
Q15406|Q96RL1
Q15418|O00418
Q15418|P01100
Q15418|P03372
Q15418|P08238
Q15418|P11831
Q15418|P16220
Q15418|P25963
Q15418|P27361
Q15418|P28482
Q15418|P32456
Q15418|P50549
Q15418|P50991
Q15418|P62753
Q15418|Q15418
Q15418|Q92934
Q15424|O75376
Q15424|P03372
Q15436|P55735
Q15438|P84077
Q15464|O43561
Q15464|P19174
Q15464|P62993
Q15465|P0CG48
Q15466|O15379
Q15466|P03372
Q15466|P04637
Q15466|P0CG48
Q15466|P10276
Q15466|P19793
Q15466|P41235
Q15466|P51531
Q15466|Q00987
Q15466|Q13547
Q15466|Q92731
Q15466|Q9Y6B2
Q15475|O00167
Q15542|P21675
Q15542|Q15545
Q15542|Q16514
Q15542|Q16594
Q15542|Q9Y3D8
Q15554|O60934
Q15554|P0CG48
Q15554|P13010
Q15554|P16104
Q15554|P49959
Q15554|P54274
Q15554|Q13415
Q15554|Q13416
Q15554|Q14191
Q15554|Q15554
Q15554|Q92878
Q15554|Q9NUX5
Q15554|Q9NYB0
Q15561|Q9GZV5
Q15562|P46937
Q15569|P23528
Q15569|Q15569
Q15572|P20226
Q15573|P20226
Q15573|Q53T94
Q15582|P02452
Q15582|P08123
Q15583|P29590
Q15583|P84022
Q15583|Q13363
Q15596|Q09472
Q15599|O00141
Q15599|Q9HBW0
Q15628|Q12933
Q15628|Q13546
Q15628|Q15628
Q15633|Q15633
Q15637|P03372
Q15637|P26368
Q15637|Q92841
Q15642|P42768
Q15642|P50570
Q15642|P60953
Q15642|Q15642
Q15645|Q15645
Q15648|O60244
Q15648|O75448
Q15648|P24863
Q15648|Q13503
Q15648|Q15648
Q15648|Q6P2C8
Q15648|Q92830
Q15648|Q93074
Q15648|Q96HR3
Q15648|Q96RN5
Q15648|Q9BWU1
Q15648|Q9NPJ6
Q15648|Q9NVC6
Q15648|Q9UHV7
Q15648|Q9Y2X0
Q15653|P19793
Q15653|Q04206
Q15654|P49639
Q15654|P56945
Q15654|Q12923
Q15654|Q9HBW0
Q15661|Q15661
Q15669|P52565
Q15669|P52566
Q15672|O94776
Q15672|P15923
Q15672|Q92769
Q15691|P07437
Q15691|P54274
Q15691|Q99570
Q15691|Q99661
Q15714|P51693
Q15714|Q15047
Q15714|Q15714
Q15717|O00571
Q15717|O43251
Q15717|O95758
Q15717|O96017
Q15717|P15692
Q15717|P15923
Q15717|P17252
Q15717|P19525
Q15717|P39687
Q15717|P40337
Q15717|P60520
Q15717|P98170
Q15717|Q01105
Q15717|Q14974
Q15717|Q15717
Q15717|Q86X55
Q15717|Q92688
Q15717|Q9UKV8
Q15744|P49715
Q15744|P53567
Q15746|P62158
Q15750|P98170
Q15750|Q16539
Q15750|Q8N5C8
Q15759|P02686
Q15759|P15336
Q15759|Q16539
Q15759|Q16644
Q15762|P15151
Q15762|Q92692
Q15788|P01100
Q15788|P05412
Q15788|P10826
Q15788|P19838
Q15788|P40763
Q15788|Q09472
Q15788|Q15596
Q15788|Q15788
Q15788|Q92731
Q15788|Q92831
Q15788|Q969G3
Q15788|Q9Y6Q9
Q15796|O15105
Q15796|O60315
Q15796|O95405
Q15796|P05412
Q15796|P08047
Q15796|P12755
Q15796|P25490
Q15796|P35222
Q15796|P48730
Q15796|P51532
Q15796|P62979
Q15796|Q12955
Q15796|Q13547
Q15796|Q13887
Q15796|Q15583
Q15796|Q15796
Q15796|Q15797
Q15796|Q8TAQ2
Q15796|Q92793
Q15796|Q92922
Q15796|Q96PU5
Q15796|Q96RT1
Q15796|Q9H0M0
Q15796|Q9H3D4
Q15796|Q9HAU4
Q15796|Q9HCE7
Q15796|Q9UPN9
Q15796|Q9Y2U8
Q15796|Q9Y4E8
Q15796|Q9Y6Q9
Q15797|O43541
Q15797|O60315
Q15797|P0CG48
Q15797|P12755
Q15797|P28070
Q15797|P31273
Q15797|P46934
Q15797|P46937
Q15797|P62979
Q15797|Q13485
Q15797|Q13547
Q15797|Q14511
Q15797|Q15797
Q15797|Q8N2W9
Q15797|Q9H0M0
Q15797|Q9HAU4
Q15797|Q9UNE7
Q15797|Q9Y2U8
Q15797|Q9Y4E8
Q15811|O00401
Q15811|O43426
Q15811|P42566
Q15811|P42768
Q15811|P60880
Q15811|P60953
Q15811|P63010
Q15811|Q15811
Q15819|P0CG48
Q15819|P61088
Q15831|P07900
Q15831|P51532
Q15831|Q15831
Q15831|Q16543
Q15831|Q7KZI7
Q15831|Q7RTN6
Q15831|Q8NFZ5
Q15831|Q9C0K7
Q15831|Q9P0L2
Q15831|Q9Y376
Q15833|Q16623
Q15835|P08100
Q15836|O43752
Q15843|O60260
Q15843|P0CG47
Q15843|P0CG48
Q15843|P23396
Q15843|P33991
Q15843|P33992
Q15843|P46777
Q15843|P60866
Q15843|P61081
Q15843|P61201
Q15843|P62241
Q15843|P62244
Q15843|P62249
Q15843|P62263
Q15843|P62266
Q15843|P62701
Q15843|P62899
Q15843|P62913
Q15843|P62917
Q15843|P63208
Q15843|Q01094
Q15843|Q02878
Q15843|Q05639
Q15843|Q13564
Q15843|Q13617
Q15843|Q13620
Q15843|Q15843
Q15843|Q93034
Q15843|Q9UNS2
Q15848|Q15848
Q15853|P22415
Q15853|Q15853
Q15907|O75154
Q15910|O15379
Q15910|O75530
Q15910|O95863
Q15910|P26358
Q15910|P35222
Q15910|P68431
Q15910|Q09028
Q15910|Q13547
Q15910|Q15022
Q15910|Q16695
Q15910|Q92769
Q15910|Q92833
Q15910|Q96EB6
Q15910|Q9UBC3
Q15942|O76041
Q15942|P12814
Q15942|Q14847
Q16099|Q13002
Q16236|O14682
Q16236|O15525
Q16236|P0CG48
Q16236|P18848
Q16236|Q16621
Q16254|O14980
Q16254|P28749
Q16254|Q08999
Q16254|Q13547
Q16254|Q14188
Q16288|P28482
Q16394|Q16394
Q16394|Q93063
Q16401|P55036
Q16478|P78352
Q16512|P10636
Q16512|P12814
Q16512|P29966
Q16512|Q16512
Q16520|P35638
Q16520|Q16520
Q16526|O15162
Q16531|P0CG48
Q16531|P61201
Q16531|P62877
Q16531|Q09028
Q16531|Q13098
Q16531|Q13216
Q16531|Q15843
Q16531|Q8N5D0
Q16531|Q8TEL6
Q16531|Q8WWQ0
Q16531|Q92830
Q16531|Q92905
Q16531|Q96SW2
Q16531|Q99627
Q16531|Q9C0C7
Q16531|Q9NZJ0
Q16531|Q9UNS2
Q16531|Q9Y4B6
Q16537|P30154
Q16539|O15105
Q16539|O43257
Q16539|O75147
Q16539|O75582
Q16539|O75676
Q16539|P00533
Q16539|P02686
Q16539|P05787
Q16539|P06400
Q16539|P15336
Q16539|P16220
Q16539|P17275
Q16539|P19419
Q16539|P21333
Q16539|P27361
Q16539|P28482
Q16539|P28562
Q16539|P30305
Q16539|P30307
Q16539|P35268
Q16539|P51617
Q16539|Q02078
Q16539|Q06413
Q16539|Q07352
Q16539|Q13501
Q16539|Q13541
Q16539|Q16539
Q16539|Q8IW41
Q16539|Q8NEM7
Q16539|Q8WYK2
Q16539|Q9BUB5
Q16539|Q9H0W5
Q16539|Q9H869
Q16539|Q9HBH9
Q16539|Q9UEW8
Q16539|Q9Y297
Q16539|Q9Y6Q9
Q16543|O60502
Q16543|Q00534
Q16543|Q00535
Q16543|Q13501
Q16548|Q13323
Q16548|Q92934
Q16566|P29475
Q16576|O14929
Q16576|P38398
Q16576|Q86YP4
Q16576|Q96ST3
Q16584|O14733
Q16584|P0CG48
Q16584|Q16584
Q16584|Q9UQF2
Q16594|O94864
Q16594|P05067
Q16594|P21675
Q16594|P22087
Q16594|P49848
Q16594|P51610
Q16594|P62263
Q16594|Q12962
Q16594|Q15545
Q16594|Q16514
Q16594|Q6P1X5
Q16594|Q92830
Q16594|Q9Y6J9
Q16602|O60894
Q16602|O60895
Q16602|O60896
Q16602|P01258
Q16602|P06881
Q16611|P21796
Q16611|P45880
Q16611|Q07812
Q16611|Q16611
Q16620|O14908
Q16620|P0CG48
Q16620|Q13501
Q16620|Q16620
Q16620|Q9NRF2
Q16621|Q16621
Q16623|O00161
Q16623|O14810
Q16623|P13569
Q16623|P23763
Q16623|P30531
Q16623|P37088
Q16623|P51168
Q16623|P51170
Q16623|P54920
Q16623|P63027
Q16623|Q01959
Q16623|Q14721
Q16623|Q16623
Q16623|Q5T5C0
Q16625|P0CG48
Q16625|P68133
Q16625|Q07157
Q16625|Q96J02
Q16627|P32246
Q16635|Q9Y297
Q16644|P04792
Q16644|P0CG48
Q16644|Q16539
Q16650|O14936
Q16654|P08559
Q16659|Q16659
Q16659|Q8IW41
Q16665|O14818
Q16665|P04637
Q16665|P08238
Q16665|P0CG48
Q16665|P13473
Q16665|P34932
Q16665|P40763
Q16665|P56524
Q16665|P63165
Q16665|P63244
Q16665|P84022
Q16665|Q13330
Q16665|Q13438
Q16665|Q13617
Q16665|Q92793
Q16665|Q96KS0
Q16665|Q9GZT9
Q16665|Q9H6Z9
Q16667|P24941
Q16667|Q16667
Q16695|O14929
Q16695|P0CG48
Q16695|P21675
Q16695|P33993
Q16695|P49848
Q16695|P62805
Q16695|Q09028
Q16695|Q15542
Q16695|Q16576
Q16695|Q16695
Q16695|Q5VWG9
Q16695|Q9NVP2
Q16695|Q9UPP1
Q16695|Q9Y294
Q16719|P52788
Q16760|Q16760
Q16763|Q16763
Q16763|Q9UM11
Q16787|Q13751
Q16816|P10636
Q16828|P27361
Q16828|P28482
Q16832|P12931
Q16836|Q16836
Q16851|Q16851
Q16873|P10620
Q16873|Q16873
Q16875|Q16875
Q16881|P27695
Q16881|Q9BRA2
Q16891|P0CG48
Q19AV6|O75771
Q29960|P0CG48
Q29963|P0CG48
Q29974|P0CG48
Q29RF7|O60216
Q29RF7|Q14683
Q29RF7|Q8N3U4
Q29RF7|Q8WVM7
Q2M1K9|P09874
Q2M1K9|Q13485
Q2M1K9|Q15797
Q2M1Z3|Q15811
Q30134|P0CG48
Q30167|P0CG48
Q30201|P02786
Q30201|Q9UP52
Q33E94|P03372
Q38SD2|P62993
Q38SD2|Q38SD2
Q3KQU3|P01106
Q3SYG4|Q8IWZ6
Q3SYG4|Q8N3I7
Q4LE39|Q13547
Q4LE39|Q92769
Q4VCS5|P35240
Q4VCS5|P46937
Q4VCS5|Q5T2T1
Q4VCS5|Q8N3R9
Q4VCS5|Q8NI35
Q4VCS5|Q96J02
Q52LA3|P10244
Q53EL6|P0CG48
Q53EL6|Q9Y297
Q53ET0|Q9H0K1
Q53EZ4|Q53EZ4
Q53G59|P0CG48
Q53G59|P21917
Q53G59|Q13618
Q53G59|Q92963
Q53GL7|P01106
Q53GT1|P53350
Q53H47|P11388
Q53H47|Q53H47
Q53HL2|O15392
Q53HL2|Q53HL2
Q53HL2|Q96GD4
Q53HL2|Q9NQS7
Q53T94|P20226
Q53T94|P62805
Q53T94|Q15572
Q53TQ3|O96019
Q53TQ3|Q6P4R8
Q53TQ3|Q6PI98
Q53TQ3|Q96EZ8
Q53TQ3|Q9Y5K5
Q562F6|Q14738
Q56NI9|Q9UKL0
Q56P42|Q9ULZ3
Q5EG05|O43353
Q5EG05|P29466
Q5FBB7|P30154
Q5FBB7|Q13362
Q5FBB7|Q14738
Q5FBB7|Q15172
Q5FBB7|Q15173
Q5FBB7|Q16537
Q5JQC9|P10644
Q5JTC6|O15169
Q5JTC6|Q14145
Q5JTV8|O14656
Q5JVS0|P63244
Q5JVS0|P67809
Q5JVS0|Q07021
Q5JWF2|Q5JWF2
Q5JY77|P08588
Q5JY77|P11229
Q5MJ70|P46527
Q5PSV4|Q13547
Q5RKV6|Q06265
Q5S007|O14733
Q5S007|P02686
Q5S007|P07437
Q5S007|P08238
Q5S007|P08670
Q5S007|P0CG48
Q5S007|P11142
Q5S007|P26038
Q5S007|P27348
Q5S007|P46734
Q5S007|P52564
Q5S007|P61981
Q5S007|P62258
Q5S007|P63104
Q5S007|P78527
Q5S007|Q04917
Q5S007|Q13541
Q5S007|Q16543
Q5S007|Q38SD2
Q5S007|Q5S007
Q5S007|Q71U36
Q5S007|Q8N6T3
Q5S007|Q9UKV8
Q5S007|Q9UL18
Q5S007|Q9UNE7
Q5SW96|P01130
Q5SW96|P63010
Q5T1C6|P31749
Q5T2W1|O76082
Q5T2W1|P13569
Q5T2W1|Q8WTV0
Q5T2W1|Q92887
Q5T2W1|Q9H015
Q5T4F4|Q14318
Q5T4W7|O60609
Q5T4W7|Q5T4W7
Q5TAT6|Q5TAT6
Q5TCQ9|O14514
Q5TKA1|P06400
Q5TKA1|P10244
Q5TKA1|Q09028
Q5TKA1|Q16254
Q5TKA1|Q52LA3
Q5TKA1|Q96GY3
Q5VSL9|P30153
Q5VSL9|P67775
Q5VT25|P53667
Q5VT25|Q5VT25
Q5VTR2|O75150
Q5VVJ2|P0CG48
Q5VVQ6|P0CG48
Q5VVX9|Q7Z419
Q5VWG9|Q15542
Q5VZM2|Q6IAA8
Q5VZM2|Q9HB90
Q5VZM2|Q9NQL2
Q5VZM2|Q9UHA4
Q5VZM2|Q9Y2Q5
Q5XUX0|P63208
Q5XUX0|Q13616
Q5Y7A7|P0CG48
Q66K74|Q9NS23
Q66K89|Q13547
Q676U5|Q676U5
Q676U5|Q9H1Y0
Q68CP9|P51532
Q68CP9|Q8TAQ2
Q68CP9|Q96GM5
Q68CZ6|Q7Z4H7
Q68DK7|Q9HCI7
Q68E01|Q96AH0
Q68E01|Q9BQ15
Q68E01|Q9NRY2
Q68EM7|Q4VCS5
Q68EM7|Q9BY11
Q693B1|Q13618
Q6IA86|Q96EB1
Q6IA86|Q9H9T3
Q6IAA8|Q9UHA4
Q6IAA8|Q9Y2Q5
Q6IBS0|P47755
Q6IBW4|P42695
Q6IBW4|Q86XI2
Q6IE81|Q9HAF1
Q6IPU0|Q71F23
Q6MZP7|P10244
Q6MZP7|Q09028
Q6MZP7|Q16254
Q6MZP7|Q52LA3
Q6MZP7|Q5TKA1
Q6MZP7|Q96GY3
Q6MZT1|O14775
Q6MZT1|O75916
Q6NUQ1|O43264
Q6NZ36|P0CG48
Q6P1J9|O00512
Q6P1J9|P24928
Q6P1J9|P35222
Q6P1J9|Q6PD62
Q6P1J9|Q8N7H5
Q6P1J9|Q8WVC0
Q6P1J9|Q9GZS3
Q6P1K2|Q16236
Q6P1X5|P49848
Q6P4R8|O96019
Q6PCD5|P15927
Q6PCD5|P27694
Q6PCD5|P35244
Q6PD62|Q92541
Q6PD62|Q9GZS3
Q6PEW1|Q15797
Q6PGQ7|P53350
Q6PGQ7|Q9Y297
Q6PI98|O96019
Q6PIZ9|P27986
Q6QNY0|P78537
Q6QNY1|O95295
Q6QNY1|P78537
Q6R327|P31749
Q6R327|P34932
Q6R327|P61254
Q6R327|P62258
Q6R327|Q6MZQ0
Q6R327|Q8TCU6
Q6R327|Q9BPZ7
Q6R327|Q9BVC4
Q6STE5|P51532
Q6UWZ7|P38398
Q6UWZ7|Q99728
Q6UXL0|Q9NYY1
Q6UXN9|Q9UPS6
Q6VVB1|O95278
Q6VVB1|P0CG48
Q6VVB1|Q9UQK1
Q6VY07|P11717
Q6VY07|P68400
Q6W2J9|P41182
Q6W2J9|P42568
Q6W2J9|Q13547
Q6W2J9|Q8N488
Q6W2J9|Q99496
Q6W2J9|Q9BSM1
Q6X4U4|P12643
Q6X4U4|P18075
Q6ZNA4|O15105
Q6ZNA4|P12755
Q6ZNA4|P12757
Q6ZNA4|P29590
Q6ZNA4|P63165
Q6ZNA4|P84022
Q6ZNA4|Q15796
Q6ZNA4|Q6ZNA4
Q6ZNE5|Q8NEB9
Q6ZRQ5|Q14566
Q6ZRQ5|Q6ZRQ5
Q6ZRQ5|Q96HA7
Q6ZRS2|Q09472
Q6ZRS2|Q15906
Q6ZRS2|Q92793
Q6ZTQ3|Q13188
Q6ZVK8|P22234
Q6ZVK8|P33316
Q6ZVK8|P49366
Q6ZVK8|P49902
Q6ZVK8|Q8TBN0
Q6ZVK8|Q96CN4
Q6ZVK8|Q96GX9
Q6ZW49|O14686
Q6ZW49|P61964
Q6ZW49|Q15291
Q6ZW49|Q8NEZ4
Q6ZW49|Q92878
Q6ZW49|Q9C005
Q6ZW49|Q9UBL3
Q6ZW61|Q9NPJ1
Q6ZWJ1|Q12846
Q6ZYL4|P19447
Q6ZYL4|P50613
Q71DI3|P0CG48
Q71DI3|Q92993
Q71DI3|Q96T88
Q71F23|P53350
Q71SY5|P49336
Q71SY5|Q15648
Q71SY5|Q96RN5
Q71SY5|Q9NVC6
Q71U36|P01106
Q71U36|P07437
Q71U36|P11137
Q71U36|P68366
Q71U36|Q9BUF5
Q71UM5|P0CG48
Q71UM5|P62241
Q71UM5|P62857
Q7KZI7|P31946
Q7KZI7|P41743
Q7KZI7|P46939
Q7KZI7|P62258
Q7KZI7|Q04917
Q7KZI7|Q7KZI7
Q7KZI7|Q92974
Q7KZI7|Q9NQT8
Q7KZI7|Q9Y4B5
Q7L2J0|P50750
Q7L2J0|Q86VP6
Q7L2Z9|Q71F23
Q7L523|Q6IAA8
Q7L523|Q9HB90
Q7L523|Q9NQL2
Q7L576|P63000
Q7L576|Q9Y2A7
Q7L590|O94972
Q7L590|P33993
Q7L591|P41240
Q7L591|Q92835
Q7L7X3|P46734
Q7L7X3|Q9P0L2
Q7L804|P62491
Q7L804|Q7L804
Q7L804|Q9ULV0
Q7L9L4|O95835
Q7L9L4|Q15208
Q7L9L4|Q9NRM7
Q7LBR1|Q7LBR1
Q7LG56|P04637
Q7RTS1|Q7RTS1
Q7RTS3|Q99081
Q7Z2E3|P09874
Q7Z2E3|P18887
Q7Z2E3|Q13426
Q7Z3B3|P61964
Q7Z3B3|Q9H7Z6
Q7Z406|O15111
Q7Z412|O43933
Q7Z412|Q13608
Q7Z434|O14920
Q7Z434|P0CG48
Q7Z434|Q12933
Q7Z434|Q14164
Q7Z434|Q8IWA4
Q7Z434|Q9BYX4
Q7Z434|Q9Y4K3
Q7Z434|Q9Y6K9
Q7Z465|P10415
Q7Z465|P14174
Q7Z465|Q07817
Q7Z4S6|Q14678
Q7Z4S6|Q9Y6D6
Q7Z4W1|Q7Z4W1
Q7Z569|Q7Z569
Q7Z569|Q8IVT5
Q7Z5K2|O60216
Q7Z5K2|Q14683
Q7Z5K2|Q29RF7
Q7Z5K2|Q8N3U4
Q7Z5K2|Q8WVM7
Q7Z5K2|Q9NTI5
Q7Z5Q5|P12004
Q7Z5Q5|Q9NS91
Q7Z5R6|P50552
Q7Z628|P0CG48
Q7Z628|Q96QZ7
Q7Z698|P0CG48
Q7Z698|P10721
Q7Z699|P0CG48
Q7Z6A9|P29350
Q7Z6A9|Q06124
Q7Z6A9|Q92956
Q7Z6B7|P61586
Q7Z6M4|Q96CB9
Q7Z6Z7|O75928
Q7Z6Z7|P01106
Q7Z6Z7|P51668
Q7Z6Z7|P68036
Q7Z6Z7|Q07820
Q7Z6Z7|Q7Z6Z7
Q7Z6Z7|Q93008
Q7Z7C8|P49848
Q7Z7C8|Q15542
Q7Z7C8|Q7Z7C8
Q7Z7H8|P52815
Q86TM6|O15354
Q86TM6|O75460
Q86TM6|P04637
Q86TM6|P0CG48
Q86TM6|P61077
Q86TM6|Q86TM6
Q86TM6|Q9BUN8
Q86U86|O96019
Q86U86|P51532
Q86U86|Q96GM5
Q86UE4|P0CG48
Q86UE8|Q9Y294
Q86UL8|P08588
Q86UL8|P35222
Q86UL8|Q86UL8
Q86UR1|P63000
Q86UR1|Q8NFA2
Q86V81|Q09161
Q86V81|Q13769
Q86V81|Q13838
Q86V81|Q86V81
Q86V81|Q86W42
Q86V81|Q96FV9
Q86V81|Q96T37
Q86VP1|P0CG48
Q86VP6|P62877
Q86VP6|P63208
Q86VP6|Q93034
Q86WB0|P0CG48
Q86WB0|P14635
Q86WB0|P63208
Q86WB0|Q13616
Q86WJ1|P09874
Q86WJ1|P12956
Q86WJ1|P13010
Q86WJ1|P15927
Q86WJ1|P78527
Q86WV6|P0CG48
Q86WV6|Q7Z434
Q86WV6|Q86WV6
Q86X55|P68431
Q86X55|Q09472
Q86X55|Q15596
Q86X55|Q15788
Q86X55|Q92793
Q86Y01|Q86Y01
Q86Y07|O43318
Q86Y22|Q86Y22
Q86Y82|P16452
Q86YB8|P07237
Q86YC2|P38398
Q86YC2|P51587
Q86YC2|Q06609
Q86YM7|P21817
Q86YN6|P03372
Q86YS3|P62491
Q8IUC6|O15455
Q8IUC6|P0CG48
Q8IUC6|Q12933
Q8IUC6|Q13077
Q8IUC6|Q13114
Q8IUC6|Q13546
Q8IUC6|Q86XR7
Q8IUC6|Q9UHD2
Q8IUC6|Q9Y4K3
Q8IUD2|P0CG48
Q8IUD2|Q9Y6K9
Q8IUQ4|P04406
Q8IUQ4|P0CG48
Q8IUQ4|P29692
Q8IUQ4|P37840
Q8IUQ4|P49757
Q8IUQ4|P51668
Q8IUQ4|P63279
Q8IUQ4|Q07912
Q8IUQ4|Q8IUQ4
Q8IUQ4|Q99933
Q8IUQ4|Q9HB71
Q8IUQ4|Q9UHX1
Q8IUX8|Q99962
Q8IVH4|P22033
Q8IVT5|P04049
Q8IVT5|P15056
Q8IVT5|P63104
Q8IVT5|Q02750
Q8IVT5|Q86Y07
Q8IW19|P12956
Q8IW19|P18887
Q8IW19|Q13426
Q8IW41|P04792
Q8IW41|P31152
Q8IW41|P47712
Q8IWJ2|Q8IWJ2
Q8IWQ3|P0CG48
Q8IWT3|P62877
Q8IWY4|Q8IWY4
Q8IWZ6|P78371
Q8IWZ6|Q6ZW61
Q8IWZ6|Q9NPJ1
Q8IX07|P15976
Q8IXI2|O60260
Q8IXI2|Q9BXM7
Q8IXI2|Q9UPV9
Q8IXJ6|P01106
Q8IXJ6|P07437
Q8IXJ6|Q09472
Q8IY18|Q96SB8
Q8IY92|P07992
Q8IY92|P43246
Q8IY92|P53350
Q8IY92|Q15554
Q8IY92|Q92889
Q8IY92|Q96AY2
Q8IY92|Q96NY9
Q8IY92|Q9BQ83
Q8IY92|Q9NYB0
Q8IYD8|O15287
Q8IYD8|O15360
Q8IYD8|P54132
Q8IYD8|Q00597
Q8IYD8|Q0VG06
Q8IYD8|Q13472
Q8IYD8|Q8IYD8
Q8IYD8|Q8N2Z9
Q8IYD8|Q8NB91
Q8IYD8|Q9BTP7
Q8IYD8|Q9HB96
Q8IYD8|Q9NPI8
Q8IYD8|Q9NW38
Q8IYI6|P11233
Q8IYI6|Q96KP1
Q8IYU2|P63000
Q8IYW5|P0CG47
Q8IYW5|P0CG48
Q8IYW5|P16104
Q8IYW5|P61077
Q8IYW5|P61088
Q8IZD9|P46108
Q8IZP0|P00519
Q8IZP0|P16333
Q8IZQ8|P11831
Q8IZQ8|Q8IZQ8
Q8N0X7|Q9H0M0
Q8N0X7|Q9HAU4
Q8N122|P23443
Q8N122|P35568
Q8N122|Q13541
Q8N122|Q5VZM2
Q8N122|Q6R327
Q8N122|Q7L523
Q8N122|Q8TB45
Q8N122|Q8TCU6
Q8N122|Q96B36
Q8N122|Q9HB90
Q8N140|Q8WV22
Q8N1L9|P05412
Q8N1L9|P17275
Q8N1W1|Q13501
Q8N264|P21333
Q8N2H9|O43318
Q8N2H9|P0CG48
Q8N2H9|P51617
Q8N2H9|Q9Y4K3
Q8N2Q7|P78352
Q8N2W9|O15105
Q8N2W9|P84022
Q8N2W9|Q13485
Q8N2W9|Q13547
Q8N2W9|Q15796
Q8N2Z9|A8MT69
Q8N3I7|Q8IWZ6
Q8N3R9|O14910
Q8N3R9|Q8NI35
Q8N3U4|Q14683
Q8N3U4|Q9NTI5
Q8N3U4|Q9UQE7
Q8N3Y1|P24385
Q8N3Y1|P62877
Q8N3Y1|P63208
Q8N3Y1|Q13616
Q8N3Y1|Q14999
Q8N423|P01889
Q8N423|P01891
Q8N423|P04439
Q8N423|P17693
Q8N423|P29350
Q8N488|P19784
Q8N488|P25490
Q8N488|Q8NHM5
Q8N488|Q99496
Q8N5C8|P0CG48
Q8N5C8|Q14457
Q8N5C8|Q9NYJ8
Q8N5C8|Q9Y4K3
Q8N5H7|P56945
Q8N5I3|P0CG48
Q8N5I3|Q8N5I3
Q8N5S9|Q14012
Q8N5S9|Q16566
Q8N5Y2|P62805
Q8N5Y2|Q68DK7
Q8N668|P25963
Q8N668|P35670
Q8N668|P51168
Q8N668|P51172
Q8N668|P98170
Q8N668|Q04206
Q8N668|Q13616
Q8N6T7|P08670
Q8N6T7|Q12873
Q8N726|O75928
Q8N726|P01106
Q8N726|P04637
Q8N726|P06748
Q8N726|P08238
Q8N726|P0CG48
Q8N726|P19338
Q8N726|P24385
Q8N726|P30279
Q8N726|P63261
Q8N726|Q00534
Q8N726|Q7Z6Z7
Q8N726|Q8N726
Q8N726|Q96JB5
Q8N7H5|P24928
Q8N7H5|Q6PD62
Q8N7H5|Q92541
Q8N7H5|Q9GZS3
Q8N7H5|Q9Y5B9
Q8N8D1|Q99689
Q8N8S7|Q14517
Q8N8S7|Q15942
Q8N8S7|Q8IZP0
Q8N9N5|P04637
Q8N9N5|P29590
Q8NB91|O15287
Q8NB91|P13726
Q8NB91|Q9NW38
Q8NBP7|P01130
Q8NBP7|Q8NBP7
Q8NBT2|Q9HBM1
Q8NBZ0|O96019
Q8NBZ0|P0C1Z6
Q8NBZ0|P25490
Q8NBZ0|Q53TQ3
Q8NBZ0|Q6P4R8
Q8NBZ0|Q6PI98
Q8NBZ0|Q96EZ8
Q8NBZ0|Q9C086
Q8NBZ0|Q9H981
Q8NBZ0|Q9H9F9
Q8NBZ0|Q9Y265
Q8NC51|Q12873
Q8NCD3|P49450
Q8NCD3|P62805
Q8NCM8|Q8TCX1
Q8NDV3|Q9UQE7
Q8NDV7|P11940
Q8NDV7|Q9UKV8
Q8NEB9|Q99570
Q8NEM0|Q01094
Q8NES3|P46531
Q8NEV1|O15379
Q8NEV1|P17096
Q8NEV1|P29692
Q8NEV1|P37840
Q8NEV1|P40337
Q8NEV1|P46777
Q8NEV1|P47710
Q8NEV1|P60484
Q8NEV1|P62158
Q8NEV1|P67870
Q8NEV1|Q08945
Q8NEV1|Q13547
Q8NEV1|Q8NEV1
Q8NEV1|Q8WVC0
Q8NEV1|Q92769
Q8NEZ4|P61964
Q8NEZ4|Q71DI3
Q8NFA2|P13498
Q8NFA2|Q8NFA2
Q8NFH3|P57740
Q8NFH4|P57740
Q8NFJ9|Q3SYG4
Q8NFJ9|Q8IWZ6
Q8NFJ9|Q8N3I7
Q8NFJ9|Q8TAM2
Q8NFJ9|Q9BXC9
Q8NFJ9|Q9H0F7
Q8NFQ8|O14656
Q8NFT6|O00311
Q8NFW9|Q13402
Q8NFZ0|P63208
Q8NFZ0|Q13616
Q8NFZ5|Q9Y6K9
Q8NGB9|Q8NGB9
Q8NHJ6|P29350
Q8NHJ6|Q06124
Q8NHL6|P17693
Q8NHM5|P63208
Q8NHU6|Q00537
Q8NHY2|P04637
Q8NHY2|P05412
Q8NHY2|P0CG48
Q8NHY2|P31947
Q8NHY2|P43268
Q8NHY2|P50549
Q8NHY2|P61201
Q8NHY2|P62837
Q8NHY2|P62877
Q8NHY2|Q13619
Q8NHY2|Q16531
Q8NHY2|Q8NHY2
Q8NHY2|Q99627
Q8NHZ8|Q13042
Q8NI17|P40189
Q8NI17|P42702
Q8NI22|P49257
Q8TAF3|O94782
Q8TAI7|P83876
Q8TAM2|Q8IWZ6
Q8TAP6|O15078
Q8TAP6|Q8IW35
Q8TAQ2|O96019
Q8TAQ2|Q86U86
Q8TAQ2|Q92922
Q8TAQ2|Q92925
Q8TAT6|P55072
Q8TAX0|P40337
Q8TAX0|Q9GZT9
Q8TB24|P51148
Q8TB45|Q9BVC4
Q8TBC4|Q15843
Q8TCU5|Q8TCU5
Q8TD16|P20340
Q8TD16|Q14203
Q8TD19|Q8TD19
Q8TD19|Q8TDX7
Q8TDB6|P51668
Q8TDB6|P61077
Q8TDB6|P62837
Q8TDD1|P03372
Q8TDH9|P78537
Q8TDY2|P04637
Q8TDY2|Q676U5
Q8TDY2|Q9BSB4
Q8TE12|Q8TE12
Q8TE68|P07766
Q8TEK3|P42568
Q8TEK3|Q71DI3
Q8TEL6|Q12933
Q8TEU7|P10114
Q8TEU7|P62834
Q8TEU7|Q12923
Q8TEW0|P0CG48
Q8TEW0|P41743
Q8TEW0|P57087
Q8TEW0|Q04917
Q8TEW0|Q13009
Q8TEW0|Q9BX67
Q8TEW0|Q9BYG4
Q8TEW0|Q9BYG5
Q8TEW0|Q9NPB6
Q8TEW0|Q9Y624
Q8TF42|P22681
Q8TF42|P62993
Q8WTR2|O14733
Q8WTS6|P04637
Q8WTS6|P62805
Q8WTS6|P68431
Q8WTS6|Q01094
Q8WTS6|Q04206
Q8WTS6|Q12962
Q8WTS6|Q15545
Q8WTS6|Q16695
Q8WTV0|P02647
Q8WU20|P22681
Q8WU20|P62993
Q8WU20|Q06124
Q8WUF5|Q8WUF5
Q8WUH2|P36897
Q8WUI4|O15379
Q8WUI4|O75376
Q8WUI4|P27348
Q8WUI4|P31946
Q8WUI4|P62258
Q8WUI4|P63104
Q8WUI4|Q04917
Q8WUI4|Q15139
Q8WUI4|Q8WUI4
Q8WUI4|Q9BZL6
Q8WUI4|Q9Y618
Q8WUM4|O75340
Q8WUM4|P0CG48
Q8WUM4|Q53EZ4
Q8WUM4|Q8WUM4
Q8WUM4|Q96HU1
Q8WUM4|Q99816
Q8WUM4|Q99961
Q8WUM4|Q99962
Q8WUM4|Q9BY43
Q8WUM4|Q9H444
Q8WUM4|Q9H553
Q8WUM4|Q9Y5K6
Q8WV22|Q8IY18
Q8WV22|Q96SB8
Q8WV24|Q99750
Q8WV28|P11912
Q8WV28|P16333
Q8WV28|P16885
Q8WV28|P43405
Q8WV28|P62993
Q8WV41|Q8WV41
Q8WV41|Q9Y5X1
Q8WVB6|P35249
Q8WVB6|P35250
Q8WVB6|P40938
Q8WVB6|Q9BVC3
Q8WVC0|Q6PD62
Q8WVC0|Q8N7H5
Q8WVC0|Q92541
Q8WVC0|Q9GZS3
Q8WVM7|O60216
Q8WVM7|Q14683
Q8WVM7|Q8N3U4
Q8WVM7|Q9NTI5
Q8WVM7|Q9UQE7
Q8WVM8|Q13190
Q8WW12|P0CG48
Q8WW43|P49768
Q8WW43|P49810
Q8WW43|Q92542
Q8WWL7|P24941
Q8WWR8|Q99750
Q8WWW0|P50749
Q8WWW0|P62834
Q8WWW0|Q13043
Q8WWW0|Q13188
Q8WWW0|Q8WWW0
Q8WWW0|Q9NS23
Q8WWW8|O75791
Q8WX93|P12814
Q8WXD0|P04090
Q8WXE1|P27694
Q8WXE1|Q13535
Q8WXE9|P21579
Q8WXE9|P42566
Q8WXE9|Q96CW1
Q8WXE9|Q9UBC2
Q8WXF7|Q8WXF7
Q8WXF8|O15519
Q8WXF8|O75618
Q8WXF8|Q14790
Q8WXF8|Q8WXF8
Q8WXH0|Q9UH99
Q8WY64|P01130
Q8WY64|P0CG48
Q8WY64|P51668
Q8WY64|Q8WY64
Q8WYA6|Q99459
Q8WYH8|P04637
Q8WYH8|P55201
Q8WYH8|Q14566
Q8WYH8|Q6IE81
Q8WYH8|Q92794
Q8WYH8|Q9HAF1
Q8WYJ6|Q96GD4
Q8WYK2|P05412
Q8WYK2|P15336
Q8WYK2|P17275
Q8WYK2|P17535
Q8WYL5|P23528
Q8WYP5|Q12769
Q8WYQ5|Q8WYQ5
Q8WYQ5|Q9NRR4
Q8WYR1|P48736
Q8WZ42|P20929
Q8WZ42|P35609
Q8WZ42|P62158
Q8WZ42|P68133
Q8WZ42|Q14896
Q8WZ42|Q15327
Q8WZ42|Q5VST9
Q8WZ42|Q8WZ42
Q8WZ42|Q969Q1
Q8WZ73|P04637
Q92187|Q92187
Q92466|P61201
Q92466|P62877
Q92466|Q09472
Q92466|Q13098
Q92466|Q16531
Q92466|Q99627
Q92466|Q9UNS2
Q92499|P49959
Q92529|P00533
Q92529|Q16620
Q92541|P0CG48
Q92541|Q6P1J9
Q92542|P49768
Q92542|P49810
Q92542|Q96BI3
Q92542|Q9NZ42
Q92547|Q01094
Q92547|Q8WXE1
Q92547|Q99638
Q92556|Q14185
Q92558|P00519
Q92558|P60953
Q92558|Q7L576
Q92558|Q8WUW1
Q92560|O14929
Q92560|O15294
Q92560|O75179
Q92560|P51610
Q92560|P85037
Q92560|Q01167
Q92560|Q76L83
Q92560|Q8IXJ9
Q92560|Q8NB78
Q92565|P62834
Q92569|P42336
Q92572|O14617
Q92574|P0CG48
Q92574|P31749
Q92574|Q04917
Q92574|Q92574
Q92583|P51685
Q92583|Q92583
Q92585|P46531
Q92585|Q06330
Q92585|Q09472
Q92585|Q99466
Q92597|P00338
Q92611|Q9UBV2
Q92621|Q8N1F7
Q92629|Q14315
Q92630|P07900
Q92630|P0CG48
Q92636|P19438
Q92643|O43292
Q92643|Q969N2
Q92692|P55196
Q92692|Q92692
Q92692|Q9NQS3
Q92731|O15164
Q92731|O60244
Q92731|O75448
Q92731|P03372
Q92731|P08047
Q92731|P0CG48
Q92731|P48552
Q92731|Q09472
Q92731|Q15596
Q92731|Q15648
Q92731|Q92731
Q92731|Q93074
Q92731|Q9NVC6
Q92731|Q9UBK2
Q92731|Q9Y2X0
Q92734|Q14258
Q92734|Q92734
Q92736|Q13023
Q92738|Q12929
Q92743|Q92743
Q92747|O15144
Q92747|O15511
Q92769|O15105
Q92769|O60341
Q92769|O75367
Q92769|P03372
Q92769|P06400
Q92769|P25490
Q92769|P26358
Q92769|P29590
Q92769|P40337
Q92769|P78347
Q92769|Q00613
Q92769|Q12873
Q92769|Q13573
Q92769|Q14202
Q92769|Q14839
Q92769|Q15022
Q92769|Q15796
Q92769|Q16576
Q92769|Q86YP4
Q92769|Q8N108
Q92769|Q92766
Q92769|Q92769
Q92769|Q96ST3
Q92769|Q9NP66
Q92769|Q9NRZ9
Q92769|Q9P0W2
Q92769|Q9UER7
Q92777|Q92777
Q92783|O95630
Q92783|P0CG48
Q92783|P52333
Q92785|P19838
Q92785|Q04206
Q92785|Q8TAQ2
Q92785|Q92922
Q92785|Q96GM5
Q92793|O14920
Q92793|O15111
Q92793|O15350
Q92793|O43474
Q92793|P01100
Q92793|P01106
Q92793|P04637
Q92793|P05412
Q92793|P08047
Q92793|P09629
Q92793|P0CG48
Q92793|P10071
Q92793|P10242
Q92793|P10275
Q92793|P12931
Q92793|P12956
Q92793|P15172
Q92793|P15336
Q92793|P16220
Q92793|P17096
Q92793|P19784
Q92793|P20823
Q92793|P30260
Q92793|P31269
Q92793|P36956
Q92793|P38398
Q92793|P40763
Q92793|P41235
Q92793|P42224
Q92793|P52630
Q92793|P52948
Q92793|P62805
Q92793|P68400
Q92793|P68431
Q92793|P84022
Q92793|P98177
Q92793|Q00987
Q92793|Q02246
Q92793|Q03164
Q92793|Q04206
Q92793|Q07666
Q92793|Q09472
Q92793|Q12772
Q92793|Q12824
Q92793|Q13351
Q92793|Q13469
Q92793|Q13568
Q92793|Q13569
Q92793|Q14676
Q92793|Q15418
Q92793|Q15596
Q92793|Q15788
Q92793|Q15797
Q92793|Q16236
Q92793|Q8NEV1
Q92793|Q92769
Q92793|Q92793
Q92793|Q92831
Q92793|Q99961
Q92793|Q9UBC0
Q92793|Q9UBE8
Q92793|Q9UER7
Q92793|Q9UHV2
Q92793|Q9Y6K9
Q92794|P55201
Q92794|P62805
Q92794|Q16695
Q92794|Q92793
Q92796|Q13224
Q92796|Q9P021
Q92796|Q9Y2T3
Q92800|O75530
Q92800|Q15022
Q92800|Q15910
Q92830|O75529
Q92830|O75717
Q92830|P0CG48
Q92830|P12956
Q92830|P13010
Q92830|P62805
Q92830|Q92830
Q92830|Q9NVC6
Q92830|Q9Y2X0
Q92830|Q9Y4A5
Q92831|O75478
Q92831|O75486
Q92831|O75529
Q92831|P04637
Q92831|P15172
Q92831|P24941
Q92831|P48552
Q92831|P62805
Q92831|P68431
Q92831|Q02246
Q92831|Q03112
Q92831|Q04206
Q92831|Q15672
Q92831|Q15796
Q92831|Q16594
Q92831|Q16665
Q92831|Q71DI3
Q92831|Q92831
Q92831|Q9Y3D8
Q92831|Q9Y4A5
Q92831|Q9Y6J9
Q92831|Q9Y6Q9
Q92833|Q15022
Q92834|O43924
Q92834|Q96KN7
Q92835|P0CG48
Q92835|P29353
Q92835|Q06124
Q92835|Q99704
Q92838|Q9HAV5
Q92838|Q9UNE0
Q92841|Q09472
Q92841|Q92841
Q92843|O43521
Q92843|P55957
Q92843|Q07812
Q92843|Q13323
Q92843|Q13625
Q92843|Q92934
Q92844|P0CG48
Q92844|Q12933
Q92844|Q13114
Q92844|Q13490
Q92844|Q92844
Q92851|O14763
Q92851|O15519
Q92851|P19438
Q92851|P42574
Q92851|P48023
Q92851|Q13158
Q92851|Q13546
Q92851|Q14790
Q92851|Q92851
Q92851|Q99558
Q92854|O43157
Q92854|P08575
Q92854|P21854
Q92854|Q92854
Q92870|P05067
Q92878|Q6NUQ1
Q92888|Q03113
Q92888|Q14344
Q92889|Q13813
Q92890|Q8TAT6
Q92900|P11940
Q92900|P15170
Q92900|P38919
Q92900|Q13868
Q92900|Q8IYD1
Q92904|Q9NQZ3
Q92905|P04637
Q92905|P05412
Q92905|P0CG48
Q92905|P10599
Q92905|P11021
Q92905|P19838
Q92905|P22087
Q92905|P24941
Q92905|P34931
Q92905|P36873
Q92905|P40337
Q92905|P46527
Q92905|P55072
Q92905|P61201
Q92905|P62877
Q92905|P63244
Q92905|Q13098
Q92905|Q13216
Q92905|Q13309
Q92905|Q13485
Q92905|Q13616
Q92905|Q13617
Q92905|Q13618
Q92905|Q13619
Q92905|Q13620
Q92905|Q15843
Q92905|Q16665
Q92905|Q53GT1
Q92905|Q6TFL4
Q92905|Q86VP6
Q92905|Q8NEZ5
Q92905|Q8NFQ8
Q92905|Q92466
Q92905|Q92905
Q92905|Q9NZJ0
Q92905|Q9P2J3
Q92905|Q9P2K6
Q92905|Q9P2N7
Q92905|Q9UNS2
Q92905|Q9Y4B6
Q92908|P08047
Q92918|P0CG48
Q92918|P16333
Q92918|Q16584
Q92918|Q92918
Q92922|Q86U86
Q92934|P10415
Q92934|P27348
Q92934|P31946
Q92934|P62136
Q92934|P62258
Q92934|Q04917
Q92934|Q07812
Q92934|Q07817
Q92956|O00463
Q92956|P01374
Q92956|Q12933
Q92968|O75381
Q92968|P50542
Q92974|P61586
Q92974|P63000
Q92974|P63104
Q92985|P0CG48
Q92985|P51617
Q92985|Q92985
Q92990|Q02790
Q92993|O00213
Q92993|P01106
Q92993|P03372
Q92993|P05067
Q92993|P10275
Q92993|P17480
Q92993|P46531
Q92993|P60709
Q92993|P62805
Q92993|Q00987
Q92993|Q13547
Q92993|Q15906
Q92993|Q92993
Q92993|Q93009
Q92993|Q96EB6
Q92993|Q96PM5
Q92993|Q9H0E9
Q92993|Q9H2F5
Q92993|Q9Y230
Q92993|Q9Y4A5
Q92995|Q92890
Q92997|P0CG48
Q92997|P35222
Q92997|P35813
Q92997|Q53G59
Q93008|P35222
Q93009|P26358
Q93009|P29590
Q93009|P49915
Q93009|Q00987
Q93009|Q06587
Q93009|Q2YD98
Q93009|Q5VTB9
Q93009|Q93009
Q93009|Q96T88
Q93009|Q99496
Q93009|Q9BUZ4
Q93009|Q9BZR9
Q93009|Q9H992
Q93009|Q9Y4K3
Q93034|P07900
Q93034|P24928
Q93034|P34932
Q93034|P61201
Q93034|P62877
Q93034|Q13098
Q93034|Q13951
Q93034|Q92905
Q93034|Q96S21
Q93034|Q99627
Q93034|Q9UNS2
Q93038|Q12933
Q93038|Q15628
Q93063|Q93063
Q93074|O60244
Q93074|O75448
Q93074|Q13503
Q93074|Q6P2C8
Q93074|Q71SY5
Q93074|Q96RN5
Q93074|Q9BWU1
Q93074|Q9NPJ6
Q93074|Q9UHV7
Q93074|Q9Y2X0
Q93088|Q93088
Q93096|Q93096
Q95604|P0CG48
Q95IE3|P0CG48
Q969F8|Q969F8
Q969G3|O14497
Q969G3|O96019
Q969G3|P03372
Q969G3|P12931
Q969G3|P60709
Q969G3|Q68CP9
Q969G3|Q6STE5
Q969G3|Q86U86
Q969G3|Q8TAQ2
Q969G3|Q92785
Q969G3|Q92922
Q969G3|Q92925
Q969G3|Q96GM5
Q969G3|Q9NPI1
Q969G9|P30153
Q969G9|P67775
Q969G9|Q06190
Q969H0|O14965
Q969H0|P01106
Q969H0|P24864
Q969H0|P36956
Q969H0|P49427
Q969H0|P62877
Q969H0|Q13616
Q969H0|Q13887
Q969H0|Q969H0
Q969H4|P04049
Q969H4|P61586
Q969H4|Q9NS23
Q969N2|O43292
Q969Q1|O15273
Q969Q1|P06732
Q969Q1|P11177
Q969Q1|P13805
Q969Q1|P14618
Q969Q1|P20929
Q969Q1|P31930
Q969Q1|P48788
Q969Q1|P55036
Q969Q1|P68133
Q969Q1|Q969Q1
Q969Q1|Q9BYV2
Q969Q1|Q9BYV6
Q969Q4|Q15645
Q969S2|P0CG48
Q969U6|Q13619
Q969U6|Q16531
Q969V1|P20382
Q969V6|P0CG48
Q969V6|P11831
Q96A26|P45880
Q96A56|P04637
Q96A65|P78352
Q96A65|Q8IYI6
Q96A83|Q96A83
Q96A98|Q96A98
Q96AD5|P36955
Q96AP0|P54274
Q96AP0|Q15554
Q96AT9|Q96AT9
Q96AV8|Q96AV8
Q96AX1|Q9H269
Q96AX1|Q9P253
Q96AX9|P0CG48
Q96B02|P78317
Q96B02|P98170
Q96B02|Q6ZNA4
Q96B02|Q9NW38
Q96B02|Q9UKV5
Q96B67|O14964
Q96B67|P46934
Q96B97|O15056
Q96B97|O43426
Q96B97|P22681
Q96B97|P56945
Q96B97|P78314
Q96B97|P98082
Q96B97|Q13191
Q96B97|Q68EM7
Q96B97|Q8WUM4
Q96B97|Q8WV28
Q96B97|Q92835
Q96B97|Q96B97
Q96B97|Q99962
Q96B97|Q9ULH1
Q96B97|Q9ULZ2
Q96B97|Q9Y5K6
Q96B97|Q9Y6R4
Q96BA8|Q68CJ9
Q96BA8|Q96BA8
Q96BD8|O14777
Q96BD8|Q8WVK7
Q96BI3|P49810
Q96BK5|O14746
Q96BK5|P54274
Q96BR1|P49840
Q96BR1|P49841
Q96BT3|Q5EE01
Q96C24|P20336
Q96C24|P61006
Q96C24|P61764
Q96C24|Q16623
Q96CA5|P42574
Q96CA5|P62837
Q96CA5|Q13490
Q96CA5|Q96CA5
Q96CF2|Q8WUM4
Q96CF2|Q9H444
Q96CG3|Q12933
Q96CS2|O94927
Q96CS2|Q68CZ6
Q96CS2|Q7Z4H7
Q96CS2|Q99871
Q96CS2|Q9BT25
Q96CS2|Q9H6D7
Q96CS2|Q9NVX0
Q96CV9|P02786
Q96CV9|P0CG47
Q96CV9|P61006
Q96CV9|Q13546
Q96CV9|Q15025
Q96CV9|Q96CV9
Q96CV9|Q9UHD2
Q96CV9|Q9UM54
Q96CW1|P16410
Q96CW1|P63010
Q96CW1|Q96CW1
Q96CW5|Q96RT8
Q96D31|Q13586
Q96D31|Q96D31
Q96DX5|P12277
Q96DX5|Q93034
Q96DX5|Q9NWT6
Q96E17|Q9UNE2
Q96EB6|O15516
Q96EB6|O43463
Q96EB6|O60477
Q96EB6|O75376
Q96EB6|P04637
Q96EB6|P05412
Q96EB6|P06400
Q96EB6|P07900
Q96EB6|P10275
Q96EB6|P26358
Q96EB6|P36956
Q96EB6|P56524
Q96EB6|P68400
Q96EB6|Q01094
Q96EB6|Q04206
Q96EB6|Q09472
Q96EB6|Q14191
Q96EB6|Q15022
Q96EB6|Q8IXJ6
Q96EB6|Q8N163
Q96EB6|Q8TEK3
Q96EB6|Q92830
Q96EB6|Q9H160
Q96EB6|Q9H7Z6
Q96EB6|Q9UK53
Q96EB6|Q9Y4H2
Q96EE3|P57740
Q96EP0|P21580
Q96EP0|Q9BYM8
Q96EP0|Q9Y6K9
Q96EP1|P09874
Q96EP1|P0CG48
Q96EP1|Q13547
Q96ES7|O75528
Q96EV8|O95295
Q96EV8|P78537
Q96EV8|Q6QNY0
Q96EV8|Q6QNY1
Q96EV8|Q8TDH9
Q96EY1|P00533
Q96EY1|P11142
Q96EY5|Q96B97
Q96EY5|Q9Y5K6
Q96EZ8|O95071
Q96EZ8|O96019
Q96EZ8|Q15834
Q96EZ8|Q6P4R8
Q96EZ8|Q6PI98
Q96EZ8|Q9Y5K5
Q96F07|Q92558
Q96F07|Q9Y2A7
Q96F46|Q9Y4K3
Q96FA3|P0CG48
Q96FA3|P51617
Q96FA3|Q13404
Q96FA3|Q9Y4K3
Q96FF9|O60216
Q96FF9|Q29RF7
Q96FF9|Q9NTI5
Q96FF9|Q9UQE7
Q96FJ2|Q96LC9
Q96FJ2|Q9Y4I1
Q96FV9|Q86W42
Q96FW1|P0CG48
Q96FW1|P51668
Q96FW1|P61088
Q96FW1|P62837
Q96FW1|Q9Y4K3
Q96FZ7|Q9H444
Q96GD3|O75496
Q96GD4|P25788
Q96GD4|P49450
Q96GD4|P63165
Q96GD4|P68431
Q96GD4|Q15691
Q96GD4|Q16695
Q96GD4|Q71DI3
Q96GD4|Q96GD4
Q96GD4|Q9H0H5
Q96GD4|Q9NQS7
Q96GD4|Q9P2J3
Q96GM5|O14497
Q96GM5|O96019
Q96GM5|P51532
Q96GM5|Q12824
Q96GM5|Q8TAQ2
Q96GM5|Q92922
Q96GM5|Q92925
Q96GX9|Q96GX9
Q96GY3|P10244
Q96GY3|Q09028
Q96GY3|Q16254
Q96GY3|Q52LA3
Q96H20|Q96FZ7
Q96H20|Q96H20
Q96H20|Q99816
Q96HA7|P33991
Q96HA7|P49736
Q96HA7|Q08945
Q96HA7|Q14566
Q96HA7|Q96HA7
Q96HA7|Q9Y5B9
Q96HE7|P07237
Q96HR3|P49336
Q96HR3|Q13503
Q96HR3|Q93074
Q96HR3|Q9NVC6
Q96HS1|P0CG48
Q96HS1|Q07817
Q96HS1|Q13618
Q96HY6|P0CG48
Q96IJ6|Q9Y5P6
Q96IY1|O14777
Q96IY1|Q8NG31
Q96IY1|Q96IY1
Q96IZ0|O43293
Q96IZ0|Q96IZ0
Q96J02|O15350
Q96J02|P05412
Q96J02|P0CG48
Q96J02|P22681
Q96J02|P49757
Q96J02|P51965
Q96J02|P68036
Q96J02|Q16621
Q96J02|Q86Y01
Q96J02|Q8N0X7
Q96J02|Q93008
Q96J02|Q96J02
Q96J02|Q9H3D4
Q96J02|Q9HBA0
Q96J84|O60500
Q96J84|Q07157
Q96J92|P0CG48
Q96J92|Q13618
Q96JB2|P83436
Q96JB2|Q14746
Q96JB5|O94874
Q96JB5|P0CG48
Q96JB5|P34932
Q96JB5|Q15078
Q96JB5|Q96HY6
Q96JH7|P55072
Q96JH7|Q9UNZ2
Q96KB5|P04637
Q96KB5|Q96KB5
Q96KJ9|P99999
Q96KJ9|Q96KJ9
Q96KP1|O60645
Q96KP1|P11233
Q96KP1|Q96A65
Q96KP1|Q9UPT5
Q96KQ4|Q9NRM7
Q96KQ7|O95785
Q96KQ7|Q13363
Q96KQ7|Q16695
Q96KQ7|Q71DI3
Q96KQ7|Q8N108
Q96KQ7|Q96KQ7
Q96KQ7|Q96T88
Q96KQ7|Q9H9B1
Q96KS0|O43255
Q96L34|P0CG48
Q96L34|P23258
Q96L34|P63104
Q96L34|Q93008
Q96L73|P10276
Q96L91|O96019
Q96L91|Q92993
Q96L91|Q9Y230
Q96L91|Q9Y265
Q96LA8|P17096
Q96LA8|P62805
Q96LA8|Q71DI3
Q96LC9|P10415
Q96LI5|A5YKK6
Q96LI5|Q9HCJ0
Q96LI5|Q9UIV1
Q96LR5|O15344
Q96LR5|O76064
Q96LR5|P05161
Q96LR5|Q8IUQ4
Q96LR5|Q9HCM9
Q96LR5|Q9UBS8
Q96M96|P68133
Q96MF7|Q8IY18
Q96MG7|Q8WV22
Q96MG7|Q9NXX6
Q96NY8|P55196
Q96NY8|Q15223
Q96NY9|O96017
Q96NY9|Q96AY2
Q96P20|Q9ULZ3
Q96P48|Q96B97
Q96P71|P05067
Q96PG8|P10415
Q96PG8|Q07817
Q96PG8|Q07820
Q96PG8|Q92843
Q96PM5|P04637
Q96PM5|P0CG48
Q96PM5|P46527
Q96PM5|P62837
Q96PM5|Q00987
Q96PM5|Q96PM5
Q96PM5|Q9Y253
Q96PU4|P04637
Q96PU4|P0CG48
Q96PU4|P24864
Q96PU4|P24941
Q96PU4|P51668
Q96PU4|Q8WW12
Q96PU5|P04629
Q96PU5|P0CG48
Q96PU5|P27348
Q96PU5|P51668
Q96PU5|P51965
Q96PU5|P61086
Q96PU5|P68036
Q96PU5|P84022
Q96PU5|Q04917
Q96PU5|Q96PU5
Q96PU5|Q9NV92
Q96PU8|O43251
Q96PU8|P26599
Q96PU8|P61978
Q96Q15|P38919
Q96Q15|Q92900
Q96Q27|P0CG48
Q96Q27|P21333
Q96Q27|Q93034
Q96Q35|O00204
Q96QF0|P61006
Q96QF0|Q8TBN0
Q96QH2|O15379
Q96QV1|O43323
Q96RG2|Q96RG2
Q96RI1|P19793
Q96RI1|Q15788
Q96RJ3|Q13114
Q96RJ3|Q96RJ3
Q96RK4|Q14203
Q96RK4|Q15154
Q96RK4|Q3SYG4
Q96RK4|Q8IWZ6
Q96RK4|Q8N3I7
Q96RK4|Q8NFJ9
Q96RK4|Q8TAM2
Q96RK4|Q9BXC9
Q96RL1|P0CG48
Q96RL1|P46736
Q96RL1|Q14676
Q96RL1|Q6UWZ7
Q96RL1|Q9NWV8
Q96RL1|Q9NXR7
Q96RN5|P0CG48
Q96RP3|Q13324
Q96RR4|P62158
Q96RR4|Q16566
Q96RS0|Q09472
Q96RS0|Q14686
Q96RT1|P04626
Q96RT1|P22459
Q96RT1|P35222
Q96RT1|Q14957
Q96RU2|P01106
Q96RU2|Q12888
Q96RU7|P18848
Q96RU7|Q9Y2D1
Q96S44|P04637
Q96S44|P08238
Q96S44|Q9NPF4
Q96S53|P23528
Q96S55|P0CG48
Q96S59|Q96S59
Q96S59|Q9UL63
Q96S94|P21127
Q96SB3|O43602
Q96SB3|P36873
Q96SB3|P62136
Q96SB4|P07910
Q96SB4|P31946
Q96SB4|P61981
Q96SB4|Q08170
Q96SB4|Q13243
Q96SB4|Q13247
Q96SB4|Q15424
Q96SB4|Q96SB4
Q96SB8|Q96MF7
Q96ST3|O15294
Q96ST3|O43439
Q96ST3|O75446
Q96ST3|P03372
Q96ST3|P04637
Q96ST3|P12755
Q96ST3|P29374
Q96ST3|P56524
Q96ST3|P68400
Q96ST3|Q09028
Q96ST3|Q13422
Q96ST3|Q15466
Q96ST3|Q15583
Q96ST3|Q8NEV1
Q96ST3|Q92922
Q96ST3|Q9H7L9
Q96ST3|Q9HCU9
Q96ST3|Q9UKV0
Q96SW2|P0CG48
Q96SZ6|Q15078
Q96T60|P25205
Q96T60|P49916
Q96T60|P49917
Q96T60|Q13426
Q96T88|P26358
Q96T88|P68431
Q96T88|Q13547
Q96T88|Q16695
Q96T88|Q92993
Q96T88|Q9UBC3
Q96T88|Q9Y6K1
Q99062|P04141
Q99062|P0CG48
Q99075|P41182
Q99075|Q05516
Q99081|P15923
Q99081|Q09472
Q99102|P04626
Q99250|Q12955
Q99418|P62330
Q99418|P84077
Q99436|P28065
Q99436|P49720
Q99436|P55036
Q99436|Q15008
Q99436|Q8TAA3
Q99436|Q99436
Q99436|Q99460
Q99459|A8K8P3
Q99459|O15297
Q99459|O60341
Q99459|O75643
Q99459|P11142
Q99459|P23246
Q99459|P26368
Q99459|P26373
Q99459|P30050
Q99459|P38159
Q99459|P38919
Q99459|P62136
Q99459|P62314
Q99459|P62851
Q99459|P78527
Q99459|Q01081
Q99459|Q01082
Q99459|Q13416
Q99459|Q14204
Q99459|Q7Z3B3
Q99459|Q96GM5
Q99459|Q99459
Q99459|Q9UMS4
Q99459|Q9UPN3
Q99459|Q9UPT5
Q99460|O43242
Q99460|P48556
Q99460|P62191
Q99460|P62195
Q99460|Q13200
Q99460|Q16401
Q99471|P01106
Q99471|Q13547
Q99489|P50542
Q99496|O00257
Q99496|P04637
Q99496|P0CG48
Q99496|P19784
Q99496|P51668
Q99496|P61964
Q99496|P62837
Q99496|P67870
Q99496|P68400
Q99496|P78364
Q99496|Q14781
Q99496|Q8NHM5
Q99496|Q96GD3
Q99496|Q99496
Q99496|Q9HC52
Q99497|O60260
Q99497|O75928
Q99497|P0CG48
Q99497|P37840
Q99497|P60484
Q99497|P63165
Q99497|Q8NFJ9
Q99497|Q99497
Q99497|Q9BXM7
Q99502|Q15475
Q99504|Q9UIU6
Q99519|P10619
Q99519|P16278
Q99523|P01138
Q99523|P23560
Q99523|P30533
Q99538|Q99538
Q99541|P0CG48
Q99558|O14920
Q99558|O15111
Q99558|P08238
Q99558|P0CG48
Q99558|P41279
Q99558|P46777
Q99558|Q00653
Q99558|Q12933
Q99558|Q13077
Q99558|Q13114
Q99558|Q13490
Q99558|Q99558
Q99558|Q9Y4K3
Q99567|Q99567
Q99569|P15924
Q99569|Q96RT1
Q99576|P04049
Q99583|Q99583
Q99583|Q9UH92
Q99584|P05230
Q99584|P21579
Q99595|O43615
Q99607|P0CG48
Q99608|P04637
Q99608|P08138
Q99608|Q01094
Q99608|Q99608
Q99612|P08047
Q99616|P51677
Q99618|P63208
Q99623|Q13547
Q99623|Q9UQL6
Q99627|P61201
Q99627|Q13098
Q99627|Q92905
Q99627|Q99627
Q99627|Q9UNS2
Q99638|O60671
Q99638|O60921
Q99638|O75943
Q99638|Q8NHY5
Q99638|Q9HAW4
Q99640|P06493
Q99640|P14635
Q99650|P13725
Q99653|P19634
Q99653|P48764
Q99653|Q9UBY0
Q99661|P0CG48
Q99683|O43318
Q99683|P0CG48
Q99683|P52564
Q99683|P63104
Q99683|Q04917
Q99683|Q5VWQ8
Q99683|Q99497
Q99683|Q99683
Q99683|Q9UER7
Q99689|Q9UIL1
Q99697|P35222
Q99697|Q99697
Q99704|P00519
Q99704|P09769
Q99704|P12931
Q99704|P16333
Q99704|P27986
Q99704|P46109
Q99705|P20382
Q99705|Q99705
Q99708|P28749
Q99708|P61968
Q99708|Q08999
Q99715|Q99715
Q99717|Q13950
Q99717|Q9H0M0
Q99717|Q9HAU4
Q99717|Q9HCE7
Q99728|P04637
Q99728|P0CG48
Q99728|P16104
Q99728|P24928
Q99728|P51668
Q99728|P52701
Q99728|Q96GD4
Q99728|Q96RL1
Q99728|Q99708
Q99728|Q99728
Q99729|Q9H3D4
Q99732|P46934
Q99741|P20248
Q99741|P24941
Q99741|P25205
Q99741|P33993
Q99741|Q06190
Q99741|Q13415
Q99741|Q13416
Q99743|O00327
Q99750|P49639
Q99755|P84077
Q99759|O14920
Q99759|O43318
Q99759|P07900
Q99759|P0CG48
Q99759|P31946
Q99759|P62258
Q99759|Q13163
Q99759|Q6Q0C0
Q99759|Q99759
Q99759|Q9Y4K3
Q99767|O94985
Q99767|Q96P71
Q99814|Q96KS0
Q99814|Q99814
Q99814|Q9GZT9
Q99814|Q9HBZ2
Q99816|O14964
Q99816|O60291
Q99816|P0CG48
Q99816|Q00987
Q99816|Q53EZ4
Q99816|Q99816
Q99828|O14746
Q99828|Q9H4B4
Q99832|P40227
Q99832|P50990
Q99836|O00206
Q99836|O43187
Q99836|O43791
Q99836|O60602
Q99836|O60603
Q99836|P51617
Q99836|Q13045
Q99836|Q92985
Q99836|Q99836
Q99836|Q9NR96
Q99836|Q9NWZ3
Q99836|Q9NYK1
Q99836|Q9Y4K3
Q99836|Q9Y608
Q99871|Q7Z4H7
Q99873|O60506
Q99873|P25490
Q99873|P42224
Q99873|P62805
Q99873|Q08211
Q99873|Q99873
Q99933|P0CG48
Q99933|P10275
Q99933|P10415
Q99933|P11142
Q99933|P34932
Q99933|Q9UNE7
Q99942|Q9BUN8
Q99942|Q9Y385
Q99956|P28482
Q99956|Q16539
Q99961|Q05193
Q99961|Q99961
Q99961|Q99963
Q99962|O00499
Q99962|P0CG48
Q99962|Q05193
Q99962|Q13444
Q99962|Q99700
Q99962|Q99961
Q99962|Q99962
Q99962|Q99963
Q99963|Q96B97
Q99963|Q99700
Q99963|Q99963
Q99967|P05549
Q99967|Q92481
Q99967|Q92754
Q99972|Q99972
Q99973|O14746
Q99986|P04637
Q99986|Q99986
Q99988|Q99988
Q9BPX3|Q9NTJ3
Q9BPX5|O15144
Q9BPX5|O15145
Q9BPX5|P59998
Q9BPZ3|O95071
Q9BPZ3|P11940
Q9BPZ7|P31749
Q9BPZ7|P42345
Q9BQ83|P07992
Q9BQ83|Q92889
Q9BQ83|Q96AY2
Q9BQ83|Q96NY9
Q9BQ90|Q13617
Q9BQA5|Q14207
Q9BQB4|O75581
Q9BQE3|P68366
Q9BQE4|P55072
Q9BQE4|Q86TM6
Q9BQE4|Q9BUN8
Q9BQE4|Q9GZP9
Q9BQE4|Q9UKV5
Q9BQG0|O60264
Q9BQG0|P0CG48
Q9BQG0|P10242
Q9BQG0|P10275
Q9BQG0|Q9NRC8
Q9BQI3|P05198
Q9BQI3|P07900
Q9BQQ3|Q08379
Q9BR76|O15144
Q9BRP8|P62753
Q9BRQ0|O00512
Q9BRT9|Q9Y248
Q9BS18|Q13042
Q9BS18|Q8NHZ8
Q9BS18|Q9UJX2
Q9BS18|Q9UJX3
Q9BS18|Q9UJX4
Q9BS18|Q9UJX5
Q9BSA4|P0CG48
Q9BSB4|O75143
Q9BSI4|P54274
Q9BSI4|Q15554
Q9BSI4|Q96AP0
Q9BSI4|Q9NYB0
Q9BSJ2|Q96CW5
Q9BSM1|P63208
Q9BSM1|Q06587
Q9BSM1|Q8N488
Q9BSM1|Q8NHM5
Q9BSM1|Q99496
Q9BSQ5|Q9BUL8
Q9BST9|P61586
Q9BT25|Q7Z4H7
Q9BT67|P46934
Q9BT67|P60484
Q9BTE3|P25205
Q9BTE3|P33991
Q9BTE3|P33992
Q9BTE3|Q14566
Q9BTT4|O43513
Q9BTT4|O60244
Q9BTT4|O75448
Q9BTT4|P24863
Q9BTT4|P49336
Q9BTT4|Q13503
Q9BTT4|Q15648
Q9BTT4|Q6P2C8
Q9BTT4|Q71SY5
Q9BTT4|Q93074
Q9BTT4|Q96HR3
Q9BTT4|Q96RN5
Q9BTT4|Q9BTT4
Q9BTT4|Q9BWU1
Q9BTT4|Q9H204
Q9BTT4|Q9NPJ6
Q9BTT4|Q9NVC6
Q9BTT4|Q9UHV7
Q9BTT4|Q9Y2X0
Q9BTU6|P08962
Q9BTV7|Q00535
Q9BU64|Q71F23
Q9BU64|Q96H22
Q9BUB5|O43432
Q9BUB5|P06730
Q9BUB5|P47712
Q9BUB5|Q04637
Q9BUF7|Q8N3R9
Q9BUL8|O00506
Q9BUL8|Q9P289
Q9BUN8|P01009
Q9BUN8|P01891
Q9BUN8|P01892
Q9BUN8|P04439
Q9BUN8|P05534
Q9BUN8|P10314
Q9BUN8|P10316
Q9BUN8|P13746
Q9BUN8|P16189
Q9BUN8|P18462
Q9BUN8|P30443
Q9BUN8|P30447
Q9BUN8|P30450
Q9BUN8|P30453
Q9BUN8|P30455
Q9BUN8|P30456
Q9BUN8|P30457
Q9BUN8|P30512
Q9BUN8|Q09160
Q9BUZ4|O43294
Q9BUZ4|Q9Y6R4
Q9BV20|Q9BV20
Q9BV68|Q9BV68
Q9BVC4|Q8N122
Q9BVI0|P62805
Q9BVI0|P68431
Q9BVK6|P49755
Q9BVK6|Q15363
Q9BVL2|P37198
Q9BVN2|P0CG48
Q9BWF2|P0CG48
Q9BWF2|Q12933
Q9BWF2|Q13077
Q9BWF2|Q13114
Q9BWU1|O43513
Q9BWU1|O60244
Q9BWU1|O75448
Q9BWU1|Q13503
Q9BWU1|Q6P2C8
Q9BWU1|Q96HR3
Q9BWU1|Q96RN5
Q9BWU1|Q9NPJ6
Q9BWU1|Q9NVC6
Q9BWU1|Q9UHV7
Q9BWU1|Q9Y2X0
Q9BWX5|P20823
Q9BX63|P27694
Q9BX63|P38398
Q9BX66|P00519
Q9BX66|P18206
Q9BX66|P22681
Q9BX67|O00254
Q9BXA6|P07900
Q9BXA6|P08238
Q9BXC9|Q3SYG4
Q9BXC9|Q8IWZ6
Q9BXC9|Q8N3I7
Q9BXC9|Q8TAM2
Q9BXH1|P10415
Q9BXH1|Q07817
Q9BXH1|Q07820
Q9BXH1|Q16548
Q9BXH1|Q92843
Q9BXK1|Q96ST3
Q9BXL7|P0CG48
Q9BXL7|Q9UDY8
Q9BXM7|O60260
Q9BXM7|P07900
Q9BXM7|P08238
Q9BXM7|P34932
Q9BXM7|P52732
Q9BXM7|Q16543
Q9BXM7|Q9BXM7
Q9BXM7|Q9Y4K3
Q9BXS0|Q9BXS0
Q9BXS5|O14976
Q9BXW4|O75143
Q9BXW4|O75385
Q9BXW9|O60934
Q9BXW9|P0CG48
Q9BXW9|P16104
Q9BXW9|P38398
Q9BXW9|P51587
Q9BXW9|P54274
Q9BXW9|Q00597
Q9BXW9|Q7Z5Q5
Q9BXW9|Q9HB96
Q9BXW9|Q9NS91
Q9BXW9|Q9NW38
Q9BXW9|Q9Y2M0
Q9BY11|O00401
Q9BY11|O43426
Q9BY11|P42858
Q9BY11|Q07666
Q9BY11|Q9UNF0
Q9BY41|P62805
Q9BY41|Q16695
Q9BY43|Q9BSW7
Q9BY43|Q9UN37
Q9BY67|Q9BY67
Q9BY84|P28482
Q9BY84|Q16539
Q9BYB0|O14490
Q9BYF1|P01019
Q9BYG4|P41743
Q9BYG4|P60953
Q9BYG4|Q05513
Q9BYG5|P41743
Q9BYG5|Q05513
Q9BYG5|Q6P1M3
Q9BYJ4|Q9C035
Q9BYM8|P03372
Q9BYM8|P0CG48
Q9BYM8|P48200
Q9BYM8|P61077
Q9BYM8|Q9BYM8
Q9BYT8|P30990
Q9BYW2|Q9BYW2
Q9BYX4|P0CG48
Q9BYZ6|Q13618
Q9BZK7|P62805
Q9BZK7|Q13227
Q9BZR6|P20916
Q9BZR9|Q9BZR9
Q9BZS1|Q13469
Q9BZW8|P09326
Q9BZX2|Q9BZX2
Q9C000|P10415
Q9C000|P29466
Q9C000|P51878
Q9C004|Q15569
Q9C005|Q9C005
Q9C035|P0CG48
Q9C035|Q9C035
Q9C086|O96019
Q9C086|Q53TQ3
Q9C086|Q6P4R8
Q9C086|Q6PI98
Q9C086|Q96EZ8
Q9C0C4|P78352
Q9C0C7|Q13619
Q9C0H2|P0CG48
Q9C0J9|P15172
Q9C0J9|Q9C0J9
Q9C0K0|Q13547
Q9C0K0|Q92769
Q9GIY3|P0CG48
Q9GZL7|Q14137
Q9GZM8|P43034
Q9GZM8|P49454
Q9GZM8|Q14204
Q9GZM8|Q9GZM8
Q9GZP9|P01009
Q9GZP9|P55072
Q9GZP9|Q86TM6
Q9GZP9|Q9BUN8
Q9GZP9|Q9UBV2
Q9GZQ4|P48645
Q9GZQ8|O75143
Q9GZQ8|O75385
Q9GZQ8|O95352
Q9GZQ8|P05386
Q9GZQ8|P46821
Q9GZQ8|P78559
Q9GZQ8|Q13501
Q9GZQ8|Q15424
Q9GZQ8|Q8IZQ1
Q9GZQ8|Q96CV9
Q9GZQ8|Q9BQS8
Q9GZQ8|Q9NT62
Q9GZQ8|Q9Y4P1
Q9GZR1|P63165
Q9GZT4|P0CG48
Q9GZT8|P49366
Q9GZT8|Q15645
Q9GZT8|Q9GZT8
Q9GZT9|O43255
Q9GZV9|P11362
Q9GZX6|Q08334
Q9GZX6|Q8N6P7
Q9GZX6|Q969J5
Q9GZX6|Q9GZX6
Q9GZX7|P27694
Q9GZX7|P52294
Q9GZX7|Q8WYA6
Q9GZX7|Q9GZX7
Q9GZY6|P19174
Q9GZY6|P62993
Q9GZZ9|P61960
Q9GZZ9|Q9GZZ9
Q9H040|P12004
Q9H040|P55072
Q9H081|O14777
Q9H081|O60566
Q9H081|O95229
Q9H081|Q6P1K2
Q9H081|Q8NBT2
Q9H081|Q8NG31
Q9H081|Q96IY1
Q9H081|Q9BZD4
Q9H081|Q9H081
Q9H081|Q9H410
Q9H081|Q9HBM1
Q9H0B6|P33176
Q9H0B6|Q12840
Q9H0E2|O75674
Q9H0E2|P51617
Q9H0E2|Q6ZVM7
Q9H0E2|Q9H0E2
Q9H0E3|Q13547
Q9H0E3|Q92769
Q9H0F6|Q96EP0
Q9H0F6|Q9BYM8
Q9H0H5|Q9H0H5
Q9H0H5|Q9H8V3
Q9H0M0|P0CG48
Q9H0M0|Q13887
Q9H0M0|Q15303
Q9H0M0|Q9H3D4
Q9H0M0|Q9Y5W3
Q9H0R8|O75143
Q9H0R8|O75385
Q9H0R8|Q13501
Q9H0R8|Q9NT62
Q9H0R8|Q9UPU7
Q9H0R8|Q9Y3P9
Q9H0U4|Q08379
Q9H0Y0|O95352
Q9H160|Q13547
Q9H160|Q96ST3
Q9H165|Q13547
Q9H172|P45844
Q9H172|Q9H172
Q9H1A4|O00762
Q9H1A4|O95997
Q9H1A4|P14635
Q9H1A4|Q13042
Q9H1A4|Q8NHZ8
Q9H1A4|Q9UJX2
Q9H1A4|Q9UJX3
Q9H1A4|Q9UJX4
Q9H1A4|Q9UJX5
Q9H1A4|Q9UJX6
Q9H1K0|P20338
Q9H1K0|P20339
Q9H1K0|Q9NRW7
Q9H1Y0|Q7Z6L1
Q9H1Y0|Q9H1Y0
Q9H204|O60244
Q9H204|O75448
Q9H204|P06241
Q9H204|P12931
Q9H204|P24863
Q9H204|P24928
Q9H204|P30876
Q9H204|P49336
Q9H204|P62993
Q9H204|Q13503
Q9H204|Q15648
Q9H204|Q6P2C8
Q9H204|Q71SY5
Q9H204|Q93074
Q9H204|Q96HR3
Q9H204|Q96RN5
Q9H204|Q9BWU1
Q9H204|Q9H204
Q9H204|Q9NPJ6
Q9H204|Q9NVC6
Q9H204|Q9UHV7
Q9H204|Q9Y2X0
Q9H211|O60264
Q9H211|O75496
Q9H211|P0CG48
Q9H211|P12004
Q9H211|P20248
Q9H211|P24941
Q9H211|P78396
Q9H211|Q13309
Q9H211|Q14566
Q9H211|Q16531
Q9H211|Q96DB2
Q9H211|Q99741
Q9H222|Q9H221
Q9H251|Q9Y6N9
Q9H269|Q9P253
Q9H2A7|O00574
Q9H2K2|P54274
Q9H2K2|P78314
Q9H2K2|Q9C0C2
Q9H2S1|P62158
Q9H2X3|Q9H2X3
Q9H2X6|P0CG48
Q9H2X6|P10242
Q9H2X6|P17096
Q9H2X6|P29590
Q9H2X6|Q00987
Q9H2X6|Q8IUQ4
Q9H2X6|Q9H2X6
Q9H2X6|Q9UER7
Q9H334|Q9H334
Q9H3D4|P63244
Q9H3D4|Q00987
Q9H3D4|Q9H3D4
Q9H3D4|Q9UER7
Q9H3R5|Q71F23
Q9H3S7|O75791
Q9H3S7|Q9H444
Q9H410|Q6P1K2
Q9H410|Q96IY1
Q9H410|Q9Y2Z0
Q9H422|P04637
Q9H422|Q13158
Q9H444|P63279
Q9H444|Q9H444
Q9H461|O75581
Q9H492|O95352
Q9H492|P07437
Q9H492|P07814
Q9H492|P11021
Q9H492|P17844
Q9H492|P36578
Q9H492|P53675
Q9H492|P68366
Q9H492|P68371
Q9H492|P78559
Q9H492|Q00610
Q9H492|Q00839
Q9H492|Q13501
Q9H492|Q14145
Q9H492|Q14596
Q9H492|Q15424
Q9H492|Q66K74
Q9H492|Q8NC51
Q9H492|Q92841
Q9H492|Q9BQS8
Q9H492|Q9H492
Q9H492|Q9NT62
Q9H4A3|O00141
Q9H4A3|Q96PU5
Q9H4B4|O96017
Q9H4B4|P04637
Q9H4B4|P30307
Q9H4E5|P42768
Q9H4E5|Q13153
Q9H4M9|O95721
Q9H4M9|Q9H1K0
Q9H4P4|O60260
Q9H4P4|P0CG48
Q9H4P4|P21860
Q9H4P4|P40818
Q9H4P4|P61077
Q9H4P4|Q9NR09
Q9H4X1|P06493
Q9H553|Q99816
Q9H553|Q9H553
Q9H5I1|Q8NHQ1
Q9H5I1|Q9NS23
Q9H5J8|P20226
Q9H5J8|P21246
Q9H5J8|P54257
Q9H5J8|Q15572
Q9H5J8|Q15573
Q9H5J8|Q53T94
Q9H5Q4|O00411
Q9H668|Q2NKJ3
Q9H672|Q93034
Q9H6D7|Q7Z4H7
Q9H6Q3|P22681
Q9H6S1|Q14164
Q9H6S1|Q9UHD2
Q9H6Z9|O43255
Q9H6Z9|Q99814
Q9H773|Q9H773
Q9H7L9|Q13547
Q9H7L9|Q92769
Q9H7P6|P0CG48
Q9H7Z6|P04637
Q9H7Z6|P51610
Q9H7Z6|P61964
Q9H7Z6|P62805
Q9H7Z6|P68431
Q9H7Z6|Q68DK7
Q9H7Z6|Q8N5Y2
Q9H7Z6|Q9H7Z6
Q9H7Z6|Q9HCI7
Q9H816|Q15554
Q9H8E8|Q9NS73
Q9H8S9|O95835
Q9H8S9|Q9NRM7
Q9H8T0|Q86VS8
Q9H8T0|Q9UJC3
Q9H8V3|Q9Y2M5
Q9H8Y8|P01135
Q9H8Y8|Q9H2G9
Q9H981|O96019
Q9H981|P0C1Z6
Q9H981|Q53TQ3
Q9H981|Q6P4R8
Q9H981|Q6PI98
Q9H981|Q96EZ8
Q9H981|Q9C086
Q9H981|Q9Y5K5
Q9H9A5|Q9HCJ0
Q9H9B1|P04637
Q9H9B1|Q13363
Q9H9C1|Q9H267
Q9H9F9|O96019
Q9H9F9|Q53TQ3
Q9H9F9|Q96EZ8
Q9H9F9|Q9C086
Q9H9F9|Q9H981
Q9H9F9|Q9Y265
Q9H9F9|Q9Y5K5
Q9H9G7|Q8NDV7
Q9H9G7|Q9HCJ0
Q9H9G7|Q9UKV8
Q9H9G7|Q9UPQ9
Q9H9J2|P08670
Q9H9J2|Q15047
Q9H9J2|Q16891
Q9H9Q4|P13010
Q9H9Q4|P49917
Q9H9T3|O95163
Q9H9T3|Q96EB1
Q9HA47|Q9HA47
Q9HAN9|Q9HAN9
Q9HAP6|O14936
Q9HAP6|Q02410
Q9HAP6|Q9HAP6
Q9HAT0|Q15506
Q9HAT8|P0CG48
Q9HAT8|P51617
Q9HAU4|P0CG48
Q9HAU4|P36897
Q9HAU4|P61077
Q9HAU4|P61586
Q9HAU4|P68036
Q9HAU4|Q9HAU4
Q9HAU4|Q9HCE7
Q9HAV0|P59768
Q9HAV0|Q9UBI6
Q9HAV5|Q13114
Q9HAV5|Q9Y4K3
Q9HAW4|P38398
Q9HAW4|P53350
Q9HB09|P0CG48
Q9HB71|P63208
Q9HB71|Q9HB71
Q9HB75|P78527
Q9HB75|P78560
Q9HB75|Q13158
Q9HB75|Q13546
Q9HB75|Q99750
Q9HB89|P48645
Q9HB89|Q9HB89
Q9HB90|Q6IAA8
Q9HB90|Q9HB90
Q9HB90|Q9UHA4
Q9HB90|Q9Y2Q5
Q9HB96|O15287
Q9HBA0|P0CG48
Q9HBH9|P06730
Q9HBH9|P28482
Q9HBH9|Q9HBH9
Q9HBM6|P21675
Q9HBM6|P49848
Q9HBX9|P04090
Q9HC16|Q9HC16
Q9HC29|O43318
Q9HC29|O43353
Q9HC29|P98170
Q9HC29|Q96EP0
Q9HC29|Q9BYM8
Q9HC29|Q9H0F6
Q9HC52|P42568
Q9HC52|Q92993
Q9HC52|Q9HC52
Q9HC52|Q9HCE1
Q9HC62|P49790
Q9HC62|P63165
Q9HC98|O00141
Q9HC98|P23443
Q9HC98|Q8TD19
Q9HCC9|P0CG48
Q9HCD5|Q9HCD5
Q9HCE7|P0CG48
Q9HCE7|P61077
Q9HCE7|Q15797
Q9HCE7|Q9H160
Q9HCE7|Q9HCE7
Q9HCE7|Q9NPB6
Q9HCJ0|A5YKK6
Q9HCJ0|P11940
Q9HCJ0|Q9UIV1
Q9HCK5|Q8NDV7
Q9HCK5|Q9UPQ9
Q9HCM9|Q9HCM9
Q9HCN6|P06241
Q9HCN6|P07947
Q9HCN6|P07948
Q9HCN6|P08637
Q9HCN6|P30273
Q9HCN6|P62158
Q9HCS7|P24928
Q9HCU8|P28340
Q9HCU9|P29374
Q9HCU9|Q92769
Q9HD15|P03372
Q9HD15|Q92769
Q9HD26|P51790
Q9HD36|O14727
Q9HD36|Q92934
Q9HD36|Q9HD36
Q9HD42|Q7LBR1
Q9HD42|Q9HD42
Q9HD42|Q9UN37
Q9HD47|P62826
Q9HD67|P62158
Q9NNW7|O75376
Q9NNX6|P32942
Q9NNX6|Q9NNX6
Q9NP31|P06239
Q9NP31|P35968
Q9NP59|P0CG48
Q9NP62|P63165
Q9NP62|Q92793
Q9NP64|Q9H190
Q9NP84|O43508
Q9NP84|Q12933
Q9NP84|Q13077
Q9NP85|O60500
Q9NP85|Q9Y5K6
Q9NP98|O15273
Q9NP98|P12814
Q9NP98|Q969Q1
Q9NPA8|Q9UPT9
Q9NPB3|Q13555
Q9NPB6|P41743
Q9NPB6|P60953
Q9NPB6|P63000
Q9NPB6|Q05513
Q9NPB6|Q6P1M3
Q9NPC2|P31946
Q9NPC3|Q9NPC3
Q9NPD3|Q06265
Q9NPD3|Q5RKV6
Q9NPD3|Q9NPD3
Q9NPD3|Q9NQT5
Q9NPD8|Q9NW38
Q9NPF5|O96019
Q9NPF5|Q15906
Q9NPF5|Q6ZRS2
Q9NPF5|Q92993
Q9NPF5|Q99816
Q9NPF5|Q9H0E9
Q9NPF5|Q9H2F5
Q9NPF5|Q9Y4A5
Q9NPF7|P42701
Q9NPG2|O75955
Q9NPH3|P01584
Q9NPH3|P27930
Q9NPH3|Q99836
Q9NPI8|O15287
Q9NPI8|O15360
Q9NPI8|Q00597
Q9NPI8|Q9HB96
Q9NPI9|P78508
Q9NPI9|Q99712
Q9NPJ1|P17987
Q9NPJ1|P78371
Q9NPJ1|Q8TAM1
Q9NPJ1|Q9BXC9
Q9NPJ6|Q9UHV7
Q9NPP4|Q9HC29
Q9NPP4|Q9NPP4
Q9NPP4|Q9ULZ3
Q9NPQ8|P63096
Q9NQ25|Q9NQ25
Q9NQ66|P50148
Q9NQ92|O14744
Q9NQB0|P14923
Q9NQB0|P49768
Q9NQC7|Q71U36
Q9NQC7|Q8TEP8
Q9NQC7|Q9UBN7
Q9NQC7|Q9Y4K3
Q9NQL2|Q6IAA8
Q9NQL2|Q8N122
Q9NQR1|P0CG48
Q9NQR1|P12004
Q9NQR1|P62805
Q9NQR1|Q9NZJ0
Q9NQS3|Q9NQS3
Q9NQT5|Q06265
Q9NQT5|Q13868
Q9NQT5|Q5RKV6
Q9NQT5|Q9NQT5
Q9NQT5|Q9Y2L1
Q9NQX3|O43307
Q9NQX3|P63167
Q9NQX3|Q9NQX3
Q9NQZ3|Q86YF9
Q9NQZ3|Q8N9W6
Q9NQZ3|Q9NQZ3
Q9NR09|O43464
Q9NR09|P42574
Q9NR09|P55210
Q9NR09|P55211
Q9NR09|Q9NR28
Q9NR12|Q15326
Q9NR12|Q9HCE7
Q9NR22|Q99873
Q9NR22|Q9NR22
Q9NR28|O15392
Q9NR28|P0CG48
Q9NR28|Q13489
Q9NR28|Q96CA5
Q9NR28|Q9NR28
Q9NR33|Q07864
Q9NR48|P68431
Q9NR50|Q13144
Q9NR55|P05412
Q9NR55|P18847
Q9NR55|Q15744
Q9NR61|P46531
Q9NR80|P25054
Q9NR80|P63000
Q9NRA8|P06730
Q9NRC8|P17480
Q9NRD0|P63208
Q9NRD1|P07900
Q9NRD1|P62877
Q9NRD1|P63208
Q9NRD1|Q13616
Q9NRD5|P42262
Q9NRD5|P42263
Q9NRD5|P48058
Q9NRD5|Q16515
Q9NRD5|Q9NRD5
Q9NRF2|P62993
Q9NRF9|Q07864
Q9NRF9|Q9NR33
Q9NRG4|P04637
Q9NRG4|P07900
Q9NRG4|Q9Y2J2
Q9NRH2|P05412
Q9NRI5|Q15811
Q9NRI5|Q16891
Q9NRI5|Q8NF91
Q9NRI5|Q8TDR0
Q9NRI5|Q96MT8
Q9NRI5|Q9GZM8
Q9NRJ3|P46092
Q9NRM7|P46937
Q9NRM7|Q13188
Q9NRR5|O75400
Q9NRR5|P0CG48
Q9NRR5|P10451
Q9NRR5|P17302
Q9NRR5|P21246
Q9NRR5|Q9NRR5
Q9NRR5|Q9UMX0
Q9NRW4|P45983
Q9NS00|Q96EU7
Q9NS23|P01112
Q9NS23|Q13188
Q9NS23|Q9H4B6
Q9NS23|Q9NS23
Q9NS28|P08754
Q9NS56|P04637
Q9NS56|P11387
Q9NS56|P51668
Q9NS56|P63165
Q9NS69|O96008
Q9NS69|Q15388
Q9NS69|Q9P0U1
Q9NS73|P61964
Q9NS73|Q9NS73
Q9NS91|P12004
Q9NS91|P49459
Q9NS91|P63146
Q9NS91|Q149N8
Q9NS91|Q9H040
Q9NS91|Q9NS91
Q9NSA0|Q5T2W1
Q9NSA3|P14923
Q9NSA3|P35222
Q9NSB8|P05067
Q9NSC5|P05067
Q9NSE2|P19235
Q9NSE2|Q93034
Q9NSN8|P11532
Q9NSV4|P0CG48
Q9NT62|O94817
Q9NT62|O95166
Q9NT62|O95352
Q9NTG7|P0CG48
Q9NTG7|P10809
Q9NTG7|Q13309
Q9NTI5|O60216
Q9NTI5|P01106
Q9NTI5|Q14683
Q9NTJ3|O95347
Q9NTJ3|Q15003
Q9NTJ3|Q6IBW4
Q9NTM9|Q9NTM9
Q9NUP1|P78537
Q9NUW8|Q9NUW8
Q9NUX5|P54274
Q9NUX5|Q05682
Q9NUX5|Q96AP0
Q9NUX5|Q9BSI4
Q9NV58|P00441
Q9NV58|P68036
Q9NV70|Q96A65
Q9NV92|O00308
Q9NV92|P0CG48
Q9NV92|P46934
Q9NV92|Q96J02
Q9NVA2|Q16181
Q9NVA2|Q99719
Q9NVA2|Q9UHD8
Q9NVC6|P51532
Q9NVD7|P49023
Q9NVD7|Q13418
Q9NVI1|P0CG48
Q9NVI1|Q9BXW9
Q9NVI1|Q9NW38
Q9NVP2|P62805
Q9NVP2|P68431
Q9NVP2|Q13111
Q9NVP2|Q13112
Q9NVP2|Q14566
Q9NVP2|Q6ZRQ5
Q9NVP2|Q86UE8
Q9NVP2|Q96HA7
Q9NVV9|Q9NVV9
Q9NVX0|Q7Z4H7
Q9NW38|O15287
Q9NW38|Q0VG06
Q9NW38|Q9NPI8
Q9NW38|Q9NW38
Q9NWT6|P0CG48
Q9NWT6|Q16665
Q9NWT8|O14965
Q9NWV8|P38398
Q9NWV8|Q6UWZ7
Q9NWX5|Q93034
Q9NWZ3|O43187
Q9NWZ3|P51617
Q9NWZ3|P58753
Q9NWZ3|Q96FA3
Q9NWZ3|Q9HAT8
Q9NX02|Q9Y2Z0
Q9NX47|O43583
Q9NX47|P62837
Q9NX47|Q8IWA4
Q9NXA8|Q9NTG7
Q9NXR7|P38398
Q9NXR7|P46736
Q9NXR7|Q6UWZ7
Q9NXR7|Q9NWV8
Q9NXR8|O96019
Q9NXR8|Q92993
Q9NXR8|Q9H2F5
Q9NXR8|Q9NPF5
Q9NXR8|Q9UBU8
Q9NXR8|Q9Y230
Q9NXR8|Q9Y265
Q9NXR8|Q9Y4A5
Q9NXV6|P42771
Q9NXV6|Q00987
Q9NXV6|Q8N726
Q9NY27|Q5MIZ7
Q9NY61|P06400
Q9NYA1|P07858
Q9NYA1|P0CG48
Q9NYB0|P12956
Q9NYB0|P13010
Q9NYB0|P49959
Q9NYB0|Q92878
Q9NYB0|Q96AP0
Q9NYB0|Q9NUX5
Q9NYB9|P0CG48
Q9NYF0|O14641
Q9NYF0|Q13547
Q9NYF8|P10415
Q9NYG5|O00762
Q9NYG5|O95997
Q9NYG5|P14635
Q9NYG5|P51668
Q9NYG5|P62837
Q9NYG5|Q13042
Q9NYG5|Q16763
Q9NYG5|Q9UJX6
Q9NYJ8|P03372
Q9NYJ8|P0CG48
Q9NYJ8|P49116
Q9NYJ8|P51617
Q9NYJ8|Q12933
Q9NYJ8|Q14457
Q9NYJ8|Q15750
Q9NYJ8|Q9NYJ8
Q9NYJ8|Q9Y4K3
Q9NYJ8|Q9Y6K9
Q9NYL2|O14733
Q9NYL2|Q9NYL2
Q9NYS0|Q15653
Q9NYX4|P21728
Q9NYY3|P37840
Q9NYY3|Q99828
Q9NZ42|P49810
Q9NZ42|Q96BI3
Q9NZ45|Q9NZ45
Q9NZC7|Q07912
Q9NZH6|P84022
Q9NZJ0|Q13619
Q9NZJ0|Q13620
Q9NZJ5|P05198
Q9NZJ5|P11021
Q9NZJ7|P49768
Q9NZM3|P48023
Q9NZM3|Q9UBC2
Q9NZN5|Q9NZN5
Q9NZN8|Q9HCJ0
Q9NZN8|Q9UFF9
Q9NZQ7|Q15116
Q9NZS9|P0CG48
Q9NZU7|O00555
Q9NZU7|Q13936
Q9NZU7|Q14573
Q9NZV8|Q9NS61
Q9NZV8|Q9NZI2
Q9NZZ3|O95630
Q9NZZ3|P05161
Q9P021|P78352
Q9P021|Q15700
Q9P0K1|P31946
Q9P0K1|P63104
Q9P0L0|P63027
Q9P0L2|P0CG48
Q9P0L2|P10636
Q9P0U3|P63165
Q9P0U3|Q9Y230
Q9P0U4|O15047
Q9P0U4|P61964
Q9P0U4|Q15291
Q9P0U4|Q6UXN9
Q9P0U4|Q9UBL3
Q9P0U4|Q9UPS6
Q9P0W2|O60341
Q9P0W2|P08670
Q9P104|P07949
Q9P1W9|P0CG48
Q9P1Z2|Q09472
Q9P202|O14936
Q9P286|P60953
Q9P286|Q92934
Q9P287|P62829
Q9P289|O43815
Q9P289|P30153
Q9P289|P67775
Q9P289|Q08379
Q9P289|Q13033
Q9P289|Q9P289
Q9P289|Q9P2B4
Q9P289|Q9ULQ0
Q9P296|P21730
Q9P2B4|Q9Y6E0
Q9P2D1|P51532
Q9P2D1|Q8TAQ2
Q9P2D1|Q969G3
Q9P2J5|P54136
Q9P2M7|Q07157
Q9P2M7|Q9UDY2
Q9P2N7|Q96GD4
Q9P2N7|Q9P2J3
Q9P2R6|P54259
Q9P2R6|Q13547
Q9P2R6|Q92769
Q9P2T0|Q99750
Q9P2W3|P16520
Q9P2W3|P62873
Q9P2W3|Q9HAV0
Q9P2Y5|Q96AX1
Q9P2Y5|Q9P253
Q9UBB5|O14744
Q9UBB5|O94776
Q9UBB5|Q09028
Q9UBB5|Q12873
Q9UBB5|Q13547
Q9UBB5|Q86YP4
Q9UBB5|Q92769
Q9UBB5|Q9UBB5
Q9UBC3|O60264
Q9UBC3|Q13547
Q9UBD5|O43913
Q9UBD5|O43929
Q9UBD5|Q13415
Q9UBD5|Q9Y5N6
Q9UBE8|O43318
Q9UBE8|P0CG48
Q9UBE8|P10242
Q9UBE8|Q13485
Q9UBE8|Q9UBE8
Q9UBE8|Q9UJU2
Q9UBI6|P62879
Q9UBK2|O00482
Q9UBK2|O75469
Q9UBK2|P04150
Q9UBK2|P0CG48
Q9UBK2|Q96EB6
Q9UBK5|P26718
Q9UBK9|P10275
Q9UBL3|O00255
Q9UBL3|P51610
Q9UBL3|P61964
Q9UBL3|Q15291
Q9UBL3|Q16695
Q9UBL3|Q8NEZ4
Q9UBL3|Q9C005
Q9UBL3|Q9UBL3
Q9UBN4|P48995
Q9UBN7|O15105
Q9UBN7|P07437
Q9UBN7|P07900
Q9UBN7|P0CG48
Q9UBN7|P13569
Q9UBN7|P14625
Q9UBN7|P31689
Q9UBN7|P62753
Q9UBN7|P62805
Q9UBN7|P68363
Q9UBN7|Q13283
Q9UBN7|Q13885
Q9UBN7|Q71U36
Q9UBN7|Q8IXJ6
Q9UBN7|Q9UBN7
Q9UBN7|Q9Y263
Q9UBS4|P21246
Q9UBS4|P46379
Q9UBS4|Q8IWV7
Q9UBS5|O75899
Q9UBS8|P10275
Q9UBT6|Q9NS91
Q9UBU3|P01303
Q9UBU3|Q92847
Q9UBU7|P33991
Q9UBU7|P49736
Q9UBU7|Q9UBU7
Q9UBU8|O75182
Q9UBU8|O96019
Q9UBU8|P06400
Q9UBU8|P38398
Q9UBU8|Q13547
Q9UBU8|Q16576
Q9UBU8|Q52LR7
Q9UBU8|Q86YC2
Q9UBU8|Q92769
Q9UBU8|Q92993
Q9UBU8|Q96L91
Q9UBU8|Q9H0E9
Q9UBU8|Q9H2F5
Q9UBU8|Q9NPF5
Q9UBU8|Q9UBU8
Q9UBU8|Q9Y230
Q9UBU8|Q9Y265
Q9UBU8|Q9Y4A5
Q9UBV2|Q86TM6
Q9UBV2|Q9BUN8
Q9UBX3|Q99750
Q9UBX5|Q9UBX5
Q9UBZ9|Q9UBT6
Q9UDY2|Q07157
Q9UDY2|Q16625
Q9UDY8|O95999
Q9UDY8|P0CG48
Q9UDY8|Q12933
Q9UDY8|Q9UDY8
Q9UDY8|Q9Y4K3
Q9UER7|O43791
Q9UER7|P02794
Q9UER7|P04637
Q9UER7|P04792
Q9UER7|P10275
Q9UER7|P15884
Q9UER7|P26358
Q9UER7|P63165
Q9UER7|Q00987
Q9UER7|Q01201
Q9UER7|Q93009
Q9UER7|Q96EZ8
Q9UER7|Q9NPF5
Q9UER7|Q9NS23
Q9UER7|Q9UER7
Q9UEW8|Q96J92
Q9UFF9|A5YKK6
Q9UFF9|P62324
Q9UGI0|O43815
Q9UGI0|P0CG48
Q9UGI0|Q13033
Q9UGI0|Q5VSL9
Q9UGI0|Q9P2B4
Q9UGI0|Q9ULT8
Q9UGJ0|Q13131
Q9UGJ1|Q8TES7
Q9UGJ1|Q96GA7
Q9UGK8|Q96KP1
Q9UGL1|Q13547
Q9UGL1|Q92769
Q9UGM3|P35247
Q9UGP5|P12004
Q9UH92|Q9NP71
Q9UH92|Q9UH92
Q9UHB7|O60563
Q9UHB7|P50750
Q9UHB9|O76094
Q9UHC1|P40692
Q9UHD1|P08238
Q9UHD2|P08238
Q9UHD2|P0CG48
Q9UHD2|P25963
Q9UHD2|P98170
Q9UHD2|Q04206
Q9UHD2|Q12933
Q9UHD2|Q14164
Q9UHD2|Q14653
Q9UHD2|Q7Z434
Q9UHD2|Q86WV6
Q9UHD2|Q92844
Q9UHD2|Q9UHD2
Q9UHD4|Q9UHD4
Q9UHD8|Q16181
Q9UHF0|P29371
Q9UHF4|Q9NYY1
Q9UHF7|P63165
Q9UHI5|P08195
Q9UHI8|P13611
Q9UHN1|P54098
Q9UHP7|Q12918
Q9UHQ4|P51572
Q9UHR4|Q12929
Q9UHR5|Q9UHX1
Q9UHV2|P11802
Q9UHV2|P42771
Q9UHV2|Q8N726
Q9UHX1|P07910
Q9UHX1|P10155
Q9UHX1|P26368
Q9UHX1|Q16851
Q9UHX1|Q9UHX1
Q9UI10|P05198
Q9UI10|P20042
Q9UI10|Q13144
Q9UI12|P36543
Q9UI36|O75376
Q9UI36|P05412
Q9UI36|P63279
Q9UI47|P35222
Q9UI95|O60673
Q9UI95|Q12834
Q9UI95|Q13443
Q9UI95|Q13444
Q9UI95|Q9UBZ9
Q9UI95|Q9UI95
Q9UIB8|O14796
Q9UIB8|Q9UIB8
Q9UIF7|P0CG48
Q9UIF7|P27695
Q9UIF9|O60264
Q9UIF9|Q13547
Q9UIG0|O00159
Q9UIG0|P51532
Q9UIG0|Q02880
Q9UIG0|Q8TAQ2
Q9UIG0|Q92922
Q9UIK4|Q9UIK4
Q9UIQ6|O95271
Q9UIQ6|Q9H2K2
Q9UIS9|O75925
Q9UIS9|Q15047
Q9UIV1|P78543
Q9UIV1|Q14106
Q9UIV1|Q9ULM6
Q9UIW2|Q9UIW2
Q9UJ41|P0CG48
Q9UJ41|P20339
Q9UJ41|Q15276
Q9UJ41|Q9UJ41
Q9UJ70|Q9UI36
Q9UJP4|Q13618
Q9UJT9|P63208
Q9UJU2|P0CG48
Q9UJU6|Q9UJU6
Q9UJV3|P0CG48
Q9UJV3|Q9UJV3
Q9UJX2|O00762
Q9UJX2|O95997
Q9UJX2|P14635
Q9UJX3|O00762
Q9UJX3|O95997
Q9UJX3|P14635
Q9UJX3|Q12834
Q9UJX3|Q92793
Q9UJX4|O00762
Q9UJX4|O95997
Q9UJX4|P14635
Q9UJX4|Q13042
Q9UJX4|Q9UJX2
Q9UJX4|Q9UJX3
Q9UJX5|O00762
Q9UJX5|O43684
Q9UJX5|O95997
Q9UJX5|P14635
Q9UJX5|P30260
Q9UJX5|P60006
Q9UJX5|Q13042
Q9UJX5|Q13257
Q9UJX5|Q9UJX2
Q9UJX5|Q9UJX3
Q9UJX5|Q9UJX4
Q9UJX5|Q9UM13
Q9UJX6|O00762
Q9UJX6|O95997
Q9UJX6|P14635
Q9UJX6|Q13042
Q9UJX6|Q13257
Q9UJX6|Q8NHZ8
Q9UJX6|Q9UJX2
Q9UJX6|Q9UJX3
Q9UJX6|Q9UJX4
Q9UJX6|Q9UJX5
Q9UK53|P04637
Q9UK53|P09455
Q9UK53|P0CG48
Q9UK53|P12004
Q9UK53|Q09028
Q9UK53|Q16576
Q9UK53|Q71DI3
Q9UK53|Q8IXJ6
Q9UK53|Q92769
Q9UK53|Q96ST3
Q9UK73|P0CG48
Q9UK73|Q13617
Q9UK73|Q93034
Q9UK80|P09936
Q9UK80|Q7KZI7
Q9UK80|Q9P0L2
Q9UK80|Q9Y2K6
Q9UK97|P63208
Q9UKA4|P36873
Q9UKA4|P62136
Q9UKB1|O00418
Q9UKB1|P0CG48
Q9UKB1|P18848
Q9UKB1|P19838
Q9UKB1|P25963
Q9UKB1|P30291
Q9UKB1|P30304
Q9UKB1|P30305
Q9UKB1|P35222
Q9UKB1|P35968
Q9UKB1|P46937
Q9UKB1|P63208
Q9UKB1|Q00653
Q9UKB1|Q13127
Q9UKB1|Q13616
Q9UKB1|Q53EL6
Q9UKB1|Q8TB45
Q9UKB1|Q96K76
Q9UKB1|Q9HAW4
Q9UKB1|Q9Y297
Q9UKC9|P63208
Q9UKE5|P16333
Q9UKF7|Q6RW13
Q9UKG1|O94776
Q9UKG1|Q09028
Q9UKG1|Q13547
Q9UKG1|Q16576
Q9UKG1|Q8NEU8
Q9UKG1|Q92769
Q9UKG1|Q96A54
Q9UKG1|Q9UKG1
Q9UKI2|Q9UKI2
Q9UKI8|P02686
Q9UKI8|Q9NVP2
Q9UKI8|Q9UKI8
Q9UKI8|Q9Y294
Q9UKJ1|P29350
Q9UKJ1|Q06124
Q9UKK3|Q14764
Q9UKL0|O60341
Q9UKL0|Q13363
Q9UKL0|Q13547
Q9UKL0|Q16695
Q9UKL0|Q92769
Q9UKL3|Q14790
Q9UKL3|Q9UKL3
Q9UKN8|Q9Y5Q8
Q9UKS6|Q9ULH1
Q9UKT4|P30260
Q9UKT4|Q12834
Q9UKT4|Q13042
Q9UKT4|Q9UM11
Q9UKT5|P63208
Q9UKT5|Q13616
Q9UKT5|Q9UKT5
Q9UKT9|P63279
Q9UKU0|Q9UKU0
Q9UKV0|O15379
Q9UKV0|O75376
Q9UKV0|P98161
Q9UKV0|Q02078
Q9UKV0|Q13363
Q9UKV0|Q13547
Q9UKV0|Q9UKV0
Q9UKV3|P78362
Q9UKV5|O94905
Q9UKV5|P08684
Q9UKV5|P0CG48
Q9UKV5|P46379
Q9UKV5|P55072
Q9UKV5|P60468
Q9UKV5|Q15011
Q9UKV5|Q86TM6
Q9UKV5|Q9BUN8
Q9UKV5|Q9GZP9
Q9UKV5|Q9UKV5
Q9UKV8|P07900
Q9UKV8|P11940
Q9UKV8|Q15633
Q9UKV8|Q9BWF3
Q9UKV8|Q9HCJ0
Q9UKV8|Q9UHI6
Q9UKV8|Q9UIV1
Q9UKV8|Q9UL18
Q9UKV8|Q9UPY3
Q9UKW4|P00533
Q9UKW4|P27986
Q9UKX5|P05556
Q9UKX7|P49790
Q9UKY1|P54253
Q9UKY1|Q15326
Q9UKY1|Q9UKY1
Q9UL03|P19387
Q9UL15|P34932
Q9UL18|P11940
Q9UL18|Q15633
Q9UL18|Q8NDV7
Q9UL18|Q9HCJ0
Q9UL19|P0CG48
Q9UL19|Q7Z434
Q9UL45|O95295
Q9UL45|P78537
Q9UL45|Q6QNY0
Q9UL45|Q6QNY1
Q9UL45|Q8TDH9
Q9UL45|Q96EV8
Q9UL45|Q9NUP1
Q9UL45|Q9UL45
Q9UL54|P46734
Q9UL54|P52564
Q9UL62|P48995
Q9ULB1|O14936
Q9ULB1|P21579
Q9ULB1|Q8N2Q7
Q9ULB1|Q9NZ94
Q9ULC4|O43583
Q9ULG1|O96019
Q9ULG1|P0C1Z6
Q9ULG1|P25490
Q9ULG1|Q53TQ3
Q9ULG1|Q6P4R8
Q9ULG1|Q6PI98
Q9ULG1|Q8NBZ0
Q9ULG1|Q96EZ8
Q9ULG1|Q9C086
Q9ULG1|Q9H981
Q9ULG1|Q9H9F9
Q9ULG1|Q9Y230
Q9ULG1|Q9Y265
Q9ULG1|Q9Y5K5
Q9ULH0|P04629
Q9ULH0|P08138
Q9ULH1|P06241
Q9ULH1|P08631
Q9ULH1|P16333
Q9ULH7|P11831
Q9ULJ8|P23443
Q9ULJ8|P62136
Q9ULJ8|P63261
Q9ULM3|Q01658
Q9ULM6|A5YKK6
Q9ULM6|Q9NZN8
Q9ULM6|Q9UFF9
Q9ULV0|P57735
Q9ULV0|P62491
Q9ULV0|Q15907
Q9ULV8|P00533
Q9ULV8|P12931
Q9ULV8|P46108
Q9ULX9|Q14494
Q9ULX9|Q16236
Q9ULX9|Q9ULX9
Q9ULZ2|O94763
Q9ULZ2|P42680
Q9ULZ3|O15553
Q9ULZ3|P29466
Q9ULZ3|Q9ULZ3
Q9UM07|P04637
Q9UM11|O00762
Q9UM11|O95997
Q9UM11|P30260
Q9UM11|P78396
Q9UM11|Q12834
Q9UM11|Q9HAW4
Q9UM11|Q9UJX6
Q9UM13|Q13042
Q9UM13|Q9H1A4
Q9UM13|Q9UJX2
Q9UM13|Q9UJX3
Q9UM47|O00548
Q9UM47|P78504
Q9UM54|P98082
Q9UM54|Q9UM54
Q9UM73|P21246
Q9UM73|P29353
Q9UM73|P52333
Q9UM73|P62993
Q9UM73|Q9UM73
Q9UMD9|P16144
Q9UMD9|Q03001
Q9UMD9|Q9UMD9
Q9UMN6|Q15291
Q9UMN6|Q9UBL3
Q9UMS4|Q01081
Q9UMS4|Q9UMS4
Q9UMS4|Q9UPT5
Q9UMW8|P0CG48
Q9UMX0|O14964
Q9UMX0|O75830
Q9UMX0|O95967
Q9UMX0|P05067
Q9UMX0|P0CG48
Q9UMX0|P42566
Q9UMX0|P49768
Q9UMX0|P49810
Q9UMX0|P55036
Q9UMX0|P55072
Q9UMX0|Q9H492
Q9UMX0|Q9NPQ8
Q9UMX0|Q9UMX0
Q9UMX1|O00422
Q9UMX1|Q9UMX1
Q9UMX2|P54368
Q9UN37|O43633
Q9UN37|Q7LBR1
Q9UN37|Q9H444
Q9UNA4|P12004
Q9UNA4|Q9UBZ9
Q9UNA4|Q9Y253
Q9UNE7|O00141
Q9UNE7|P04150
Q9UNE7|P07900
Q9UNE7|P08684
Q9UNE7|P0CG48
Q9UNE7|P11142
Q9UNE7|P13569
Q9UNE7|P25788
Q9UNE7|P29475
Q9UNE7|P34932
Q9UNE7|P35869
Q9UNE7|P37840
Q9UNE7|P51668
Q9UNE7|P51965
Q9UNE7|P61077
Q9UNE7|Q02108
Q9UNE7|Q12933
Q9UNE7|Q6VVB1
Q9UNE7|Q96B02
Q9UNE7|Q96LR5
Q9UNE7|Q99683
Q9UNE7|Q9UNE7
Q9UNE7|Q9Y4K3
Q9UNF0|O00401
Q9UNF0|P50570
Q9UNF0|Q9ULH1
Q9UNF0|Q9UNF0
Q9UNG2|Q9UNG2
Q9UNG2|Q9Y5U5
Q9UNH7|O60749
Q9UNH7|Q13596
Q9UNI1|P01023
Q9UNI1|P08519
Q9UNK0|O43889
Q9UNK0|Q9BV40
Q9UNK0|Q9UEU0
Q9UNL4|O95251
Q9UNL4|P04637
Q9UNL4|P68431
Q9UNL4|Q04206
Q9UNL4|Q13136
Q9UNL4|Q16695
Q9UNL4|Q6IE81
Q9UNL4|Q9GZT9
Q9UNL4|Q9NQC1
Q9UNL4|Q9UNL4
Q9UNM6|O00231
Q9UNM6|O00232
Q9UNM6|O00487
Q9UNM6|O14818
Q9UNM6|O43242
Q9UNM6|P17980
Q9UNM6|P25786
Q9UNM6|P25788
Q9UNM6|P35998
Q9UNM6|P43686
Q9UNM6|P48556
Q9UNM6|P51665
Q9UNM6|P55036
Q9UNM6|P60900
Q9UNM6|P62191
Q9UNM6|P62195
Q9UNM6|P62333
Q9UNM6|Q13200
Q9UNM6|Q16401
Q9UNM6|Q99460
Q9UNN5|P34932
Q9UNN5|P35222
Q9UNN5|P63208
Q9UNN5|Q13616
Q9UNN5|Q8TAT6
Q9UNN5|Q92890
Q9UNN5|Q9UKB1
Q9UNQ0|P0CG48
Q9UNQ0|Q9UNQ0
Q9UNS1|Q9BVW5
Q9UNS2|P61201
Q9UNS2|Q13098
Q9UNS2|Q13616
Q9UNS2|Q13617
Q9UNS2|Q13618
Q9UNS2|Q13620
Q9UNZ2|Q13200
Q9UPN3|P68133
Q9UPN9|O15164
Q9UPN9|Q13485
Q9UPN9|Q86U70
Q9UPN9|Q9UPN9
Q9UPP1|P10276
Q9UPQ9|P11940
Q9UPQ9|Q9UKV8
Q9UPQ9|Q9UL18
Q9UPS6|P61964
Q9UPS6|Q15291
Q9UPS6|Q9UBL3
Q9UPT5|Q96A65
Q9UPT6|O14733
Q9UPT6|P04049
Q9UPT6|P45983
Q9UPT6|P45984
Q9UPT6|P45985
Q9UPT6|P53779
Q9UPT6|Q02750
Q9UPT6|Q99683
Q9UPT6|Q9UQF2
Q9UPT9|O15265
Q9UPT9|O75486
Q9UPT9|Q92830
Q9UPT9|Q96EB6
Q9UPT9|Q9Y4A5
Q9UPX8|P78352
Q9UPY3|Q15633
Q9UPY3|Q7Z3Z4
Q9UPY3|Q9UL18
Q9UPY5|P08195
Q9UPZ9|P28482
Q9UQ13|P01111
Q9UQ26|Q8WZA2
Q9UQ80|P10275
Q9UQ80|Q00987
Q9UQ84|P31946
Q9UQ84|P40692
Q9UQ84|P54278
Q9UQ84|P62258
Q9UQ84|P63104
Q9UQ88|Q9UK58
Q9UQB3|P49768
Q9UQB8|P60953
Q9UQB8|P63000
Q9UQB8|Q12929
Q9UQB8|Q9NZQ3
Q9UQB8|Q9UQB8
Q9UQC2|P00533
Q9UQC2|P27986
Q9UQC2|P29350
Q9UQC2|P46109
Q9UQE7|Q29RF7
Q9UQE7|Q7Z5K2
Q9UQE7|Q9NTI5
Q9UQF0|P43007
Q9UQF0|Q15758
Q9UQF2|O43318
Q9UQF2|P45983
Q9UQF2|Q07866
Q9UQF2|Q13387
Q9UQF2|Q9UQF2
Q9UQK1|O95278
Q9UQL6|O15105
Q9UQL6|O15379
Q9UQL6|O60907
Q9UQL6|O75376
Q9UQL6|P27348
Q9UQL6|P31946
Q9UQL6|P31947
Q9UQL6|P35232
Q9UQL6|P56524
Q9UQL6|P61981
Q9UQL6|P62258
Q9UQL6|P62805
Q9UQL6|P63104
Q9UQL6|P63151
Q9UQL6|P67775
Q9UQL6|Q04917
Q9UQL6|Q13227
Q9UQL6|Q14012
Q9UQL6|Q15139
Q9UQL6|Q9BZK7
Q9UQL6|Q9UHI6
Q9UQL6|Q9UQL6
Q9UQM7|P00533
Q9UQM7|P05783
Q9UQM7|P10636
Q9UQM7|P11831
Q9UQM7|P14136
Q9UQM7|P20941
Q9UQM7|P28329
Q9UQM7|P29475
Q9UQM7|P62158
Q9UQM7|Q13224
Q9UQM7|Q13557
Q9UQM7|Q96PV0
Q9UQM7|Q9UQM7
Q9UQQ2|P06239
Q9UQQ2|P62993
Q9Y215|P22303
Q9Y230|O43156
Q9Y230|O43257
Q9Y230|O94763
Q9Y230|O95619
Q9Y230|O96019
Q9Y230|P0C1Z6
Q9Y230|P19388
Q9Y230|P20749
Q9Y230|P35222
Q9Y230|P60709
Q9Y230|Q13547
Q9Y230|Q15906
Q9Y230|Q53TQ3
Q9Y230|Q6P4R8
Q9Y230|Q6ZRS2
Q9Y230|Q8NBZ0
Q9Y230|Q96EZ8
Q9Y230|Q9BVM2
Q9Y230|Q9C086
Q9Y230|Q9GZR1
Q9Y230|Q9H981
Q9Y230|Q9H9F9
Q9Y230|Q9NPF5
Q9Y230|Q9NWS0
Q9Y230|Q9Y230
Q9Y230|Q9Y2X3
Q9Y230|Q9Y4R8
Q9Y230|Q9Y5K5
Q9Y232|Q13547
Q9Y232|Q92769
Q9Y232|Q96KQ7
Q9Y239|O43353
Q9Y239|P07900
Q9Y239|P0CG48
Q9Y239|P29466
Q9Y239|Q9Y239
Q9Y239|Q9Y2Z0
Q9Y243|Q05513
Q9Y253|P12004
Q9Y253|Q9NS91
Q9Y253|Q9UBZ9
Q9Y265|O43156
Q9Y265|O43257
Q9Y265|O94763
Q9Y265|O95619
Q9Y265|O96019
Q9Y265|P35222
Q9Y265|P60709
Q9Y265|Q14164
Q9Y265|Q15906
Q9Y265|Q53TQ3
Q9Y265|Q6P4R8
Q9Y265|Q6ZRS2
Q9Y265|Q92993
Q9Y265|Q96EZ8
Q9Y265|Q9BVM2
Q9Y265|Q9C086
Q9Y265|Q9H981
Q9Y265|Q9NPF5
Q9Y265|Q9NWS0
Q9Y265|Q9Y230
Q9Y265|Q9Y265
Q9Y265|Q9Y4A5
Q9Y265|Q9Y5K5
Q9Y266|P07900
Q9Y272|P04899
Q9Y272|P63096
Q9Y275|Q02223
Q9Y275|Q96RJ3
Q9Y275|Q9Y275
Q9Y279|P01024
Q9Y283|P62158
Q9Y285|Q9NSD9
Q9Y294|P21675
Q9Y294|P49321
Q9Y294|P54198
Q9Y294|Q09028
Q9Y294|Q96HA7
Q9Y294|Q9NVP2
Q9Y297|O00418
Q9Y297|O15169
Q9Y297|O15534
Q9Y297|O60346
Q9Y297|P10912
Q9Y297|P18848
Q9Y297|P24864
Q9Y297|P25054
Q9Y297|P25963
Q9Y297|P30304
Q9Y297|P30305
Q9Y297|P35968
Q9Y297|P55036
Q9Y297|P63208
Q9Y297|Q13485
Q9Y297|Q15843
Q9Y297|Q5D1E8
Q9Y297|Q8TB45
Q9Y297|Q96K76
Q9Y297|Q9GZV5
Q9Y297|Q9HAW4
Q9Y297|Q9NS23
Q9Y2A7|P16333
Q9Y2A7|Q8IZP0
Q9Y2A7|Q8WUW1
Q9Y2A7|Q92558
Q9Y2D1|P30281
Q9Y2G2|Q9Y2G2
Q9Y2H1|Q70IA6
Q9Y2H1|Q9H8S9
Q9Y2I1|P08648
Q9Y2I2|Q9HCJ2
Q9Y2J0|P35612
Q9Y2J2|Q04917
Q9Y2J2|Q9NS73
Q9Y2K7|P63208
Q9Y2K7|Q71DI3
Q9Y2L1|Q06265
Q9Y2L1|Q13868
Q9Y2L1|Q9NPD3
Q9Y2M0|P54277
Q9Y2M0|Q9Y2M0
Q9Y2M5|P29590
Q9Y2M5|Q13618
Q9Y2Q5|Q7L523
Q9Y2Q5|Q9UHA4
Q9Y2R2|P06239
Q9Y2R2|Q9Y2R2
Q9Y2T1|P35222
Q9Y2T1|P49841
Q9Y2T4|P17987
Q9Y2T4|P30153
Q9Y2T4|P30154
Q9Y2T4|P40227
Q9Y2T4|P48643
Q9Y2T4|P49368
Q9Y2T4|P50990
Q9Y2T4|P50991
Q9Y2T4|P67775
Q9Y2T4|P78371
Q9Y2T4|Q99832
Q9Y2U5|O14733
Q9Y2U5|P0CG48
Q9Y2U5|P45985
Q9Y2U5|Q13163
Q9Y2U5|Q16513
Q9Y2U5|Q9HCE7
Q9Y2U5|Q9NP31
Q9Y2U5|Q9Y2U5
Q9Y2W2|Q92841
Q9Y2W7|P49768
Q9Y2W7|Q03060
Q9Y2X7|P25098
Q9Y2X7|P49023
Q9Y2X7|Q05397
Q9Y2X7|Q14155
Q9Y2X7|Q14161
Q9Y2X7|Q15052
Q9Y2Y9|Q92831
Q9Y2Z0|P63208
Q9Y2Z0|Q96IY1
Q9Y2Z0|Q9H081
Q9Y345|Q16623
Q9Y371|P0CG48
Q9Y371|P50570
Q9Y371|Q9Y371
Q9Y376|Q7RTN6
Q9Y376|Q9C0K7
Q9Y385|Q13490
Q9Y3D0|Q96T76
Q9Y3D7|Q99689
Q9Y3D8|O94864
Q9Y3D8|P21675
Q9Y3D8|P22087
Q9Y3D8|P49848
Q9Y3D8|P51610
Q9Y3D8|P62263
Q9Y3D8|Q12962
Q9Y3D8|Q15545
Q9Y3D8|Q16514
Q9Y3D8|Q6P1X5
Q9Y3D8|Q92830
Q9Y3D8|Q9Y6J9
Q9Y3E5|Q08117
Q9Y3E7|Q9H444
Q9Y3E7|Q9Y3E7
Q9Y3F4|O15105
Q9Y3F4|P36897
Q9Y3F4|P37173
Q9Y3F4|Q9Y3F4
Q9Y3I1|P63208
Q9Y3I1|Q13616
Q9Y3L3|P00519
Q9Y3L3|Q9Y3L3
Q9Y3M2|P63104
Q9Y3P8|Q06124
Q9Y3R0|P42262
Q9Y3R0|Q86X55
Q9Y3T9|P04637
Q9Y3U8|P60520
Q9Y3U8|P62424
Q9Y3Y4|O00512
Q9Y463|Q9Y463
Q9Y468|P62805
Q9Y478|O43741
Q9Y478|P16152
Q9Y478|P54619
Q9Y478|P54646
Q9Y478|Q9UGJ0
Q9Y490|P05106
Q9Y490|P0CG48
Q9Y490|P18206
Q9Y490|Q05397
Q9Y496|O15066
Q9Y4A5|P04637
Q9Y4A5|Q14207
Q9Y4B6|O14746
Q9Y4B6|P22674
Q9Y4B6|P62837
Q9Y4B6|Q13619
Q9Y4B6|Q13620
Q9Y4B6|Q15843
Q9Y4B6|Q9UNS2
Q9Y4B6|Q9Y4B6
Q9Y4D1|O14640
Q9Y4D1|P61586
Q9Y4D1|Q9Y4D1
Q9Y4E8|P0CG48
Q9Y4G8|P0CG48
Q9Y4G8|P46934
Q9Y4G8|P62834
Q9Y4H2|O00459
Q9Y4H2|P08069
Q9Y4H2|P0CG48
Q9Y4H2|P27986
Q9Y4H2|P42336
Q9Y4H2|P62993
Q9Y4I1|P51159
Q9Y4J8|P11532
Q9Y4J8|Q13424
Q9Y4K3|O00232
Q9Y4K3|O00463
Q9Y4K3|O14920
Q9Y4K3|O43187
Q9Y4K3|O43318
Q9Y4K3|P09936
Q9Y4K3|P0CG48
Q9Y4K3|P12931
Q9Y4K3|P21580
Q9Y4K3|P28074
Q9Y4K3|P34932
Q9Y4K3|P36897
Q9Y4K3|P49768
Q9Y4K3|P49810
Q9Y4K3|P51617
Q9Y4K3|P51665
Q9Y4K3|P55072
Q9Y4K3|P61088
Q9Y4K3|P62191
Q9Y4K3|P63165
Q9Y4K3|P68036
Q9Y4K3|P98170
Q9Y4K3|Q12933
Q9Y4K3|Q13404
Q9Y4K3|Q13489
Q9Y4K3|Q13490
Q9Y4K3|Q13501
Q9Y4K3|Q14790
Q9Y4K3|Q15008
Q9Y4K3|Q15750
Q9Y4K3|Q16584
Q9Y4K3|Q6GQQ9
Q9Y4K3|Q86VP1
Q9Y4K3|Q92985
Q9Y4K3|Q99683
Q9Y4K3|Q9NWZ3
Q9Y4K3|Q9UGI0
Q9Y4K3|Q9UNM6
Q9Y4K3|Q9Y4K3
Q9Y4K3|Q9Y6R0
Q9Y4K4|P46108
Q9Y4K4|P46109
Q9Y4L5|P0CG48
Q9Y4L5|Q9Y4L5
Q9Y4P1|Q9H0R8
Q9Y4R8|P42345
Q9Y4R8|P78527
Q9Y4R8|Q13315
Q9Y4R8|Q13535
Q9Y4R8|Q96Q15
Q9Y4R8|Q9Y265
Q9Y4R8|Q9Y4A5
Q9Y4X5|P68036
Q9Y4X5|Q9Y4X5
Q9Y4Z0|O15116
Q9Y566|O14490
Q9Y566|P30874
Q9Y566|Q9H0F6
Q9Y572|P0CG48
Q9Y572|Q13546
Q9Y572|Q16543
Q9Y572|Q8NB16
Q9Y572|Q9Y572
Q9Y575|Q93034
Q9Y576|Q93034
Q9Y5B0|Q9BQA1
Q9Y5B8|Q15025
Q9Y5I7|Q8N6F1
Q9Y5K5|O00231
Q9Y5K5|O00232
Q9Y5K5|O00487
Q9Y5K5|O14818
Q9Y5K5|O43242
Q9Y5K5|O43396
Q9Y5K5|O75832
Q9Y5K5|O96019
Q9Y5K5|P0C1Z6
Q9Y5K5|P17980
Q9Y5K5|P20618
Q9Y5K5|P25786
Q9Y5K5|P25788
Q9Y5K5|P25789
Q9Y5K5|P28066
Q9Y5K5|P28070
Q9Y5K5|P28072
Q9Y5K5|P28074
Q9Y5K5|P35998
Q9Y5K5|P43686
Q9Y5K5|P48556
Q9Y5K5|P49720
Q9Y5K5|P49721
Q9Y5K5|P51665
Q9Y5K5|P54578
Q9Y5K5|P55036
Q9Y5K5|P60900
Q9Y5K5|P62191
Q9Y5K5|P62195
Q9Y5K5|P62333
Q9Y5K5|Q13200
Q9Y5K5|Q15008
Q9Y5K5|Q6P4R8
Q9Y5K5|Q8NBZ0
Q9Y5K5|Q99436
Q9Y5K5|Q99460
Q9Y5K5|Q9UNM6
Q9Y5K6|P06241
Q9Y5K6|P22681
Q9Y5K6|P47756
Q9Y5K6|P52907
Q9Y5K6|Q13191
Q9Y5K6|Q9Y5K6
Q9Y5M8|P11441
Q9Y5N6|O00311
Q9Y5N6|Q13416
Q9Y5Q3|Q9Y5Q3
Q9Y5T5|P0CG48
Q9Y5U4|P0CG48
Q9Y5U4|Q12770
Q9Y5U5|Q12933
Q9Y5U5|Q13077
Q9Y5U5|Q13114
Q9Y5U5|Q9Y5U5
Q9Y5V3|P35548
Q9Y5V3|Q9Y5V3
Q9Y5W3|P0CG48
Q9Y5X1|P42768
Q9Y5X1|P50570
Q9Y5X1|Q00610
Q9Y5X1|Q07912
Q9Y5X1|Q13444
Q9Y5X1|Q9Y5X1
Q9Y5X5|O15130
Q9Y5Y5|P40855
Q9Y5Y6|P14210
Q9Y613|P63261
Q9Y613|P68133
Q9Y613|Q9Y613
Q9Y616|O43187
Q9Y616|P51617
Q9Y618|O15379
Q9Y618|O75376
Q9Y618|O75446
Q9Y618|O75469
Q9Y618|P06401
Q9Y618|P0C7T5
Q9Y618|P10276
Q9Y618|P10826
Q9Y618|P11473
Q9Y618|P13631
Q9Y618|P19793
Q9Y618|P22736
Q9Y618|P25963
Q9Y618|P54253
Q9Y618|P55055
Q9Y618|P63165
Q9Y618|Q04206
Q9Y618|Q05516
Q9Y618|Q92731
Q9Y618|Q92769
Q9Y618|Q96ST3
Q9Y618|Q96T58
Q9Y618|Q9UQL6
Q9Y618|Q9Y6Q9
Q9Y620|Q06609
Q9Y620|Q9Y620
Q9Y624|O14936
Q9Y624|Q07157
Q9Y678|O14579
Q9Y678|P48444
Q9Y678|P49755
Q9Y678|P53621
Q9Y678|P61923
Q9Y678|Q9Y678
Q9Y698|P78352
Q9Y698|Q12959
Q9Y6B2|P06400
Q9Y6D5|P10644
Q9Y6D6|P10644
Q9Y6D6|Q9Y6D5
Q9Y6D9|Q96ST3
Q9Y6D9|Q9Y6D9
Q9Y6E0|O00506
Q9Y6E0|O43815
Q9Y6E0|P07437
Q9Y6E0|P30153
Q9Y6E0|P30154
Q9Y6E0|P31942
Q9Y6E0|P50990
Q9Y6E0|P62714
Q9Y6E0|P67775
Q9Y6E0|Q13033
Q9Y6E0|Q5VSL9
Q9Y6E0|Q9BUL8
Q9Y6E0|Q9P289
Q9Y6E0|Q9ULQ0
Q9Y6F1|P09874
Q9Y6G9|O43237
Q9Y6G9|P51808
Q9Y6G9|Q14204
Q9Y6H5|P0CG48
Q9Y6H5|P37840
Q9Y6H5|Q8IUQ4
Q9Y6H5|Q9Y6H5
Q9Y6I3|O94973
Q9Y6I3|P42566
Q9Y6I3|Q8NFH8
Q9Y6I7|Q93034
Q9Y6J0|P16298
Q9Y6J0|P84243
Q9Y6K1|O75925
Q9Y6K1|O75928
Q9Y6K1|P01106
Q9Y6K1|P63279
Q9Y6K1|Q13105
Q9Y6K1|Q13547
Q9Y6K1|Q9UBC3
Q9Y6K9|O15111
Q9Y6K9|O43734
Q9Y6K9|O60260
Q9Y6K9|O95999
Q9Y6K9|P05787
Q9Y6K9|P21580
Q9Y6K9|P25963
Q9Y6K9|P31749
Q9Y6K9|P33993
Q9Y6K9|P34932
Q9Y6K9|P51617
Q9Y6K9|P63165
Q9Y6K9|P67775
Q9Y6K9|Q02246
Q9Y6K9|Q13158
Q9Y6K9|Q14164
Q9Y6K9|Q15025
Q9Y6K9|Q15653
Q9Y6K9|Q16543
Q9Y6K9|Q8N2W9
Q9Y6K9|Q92844
Q9Y6K9|Q99558
Q9Y6K9|Q9BXL7
Q9Y6K9|Q9BYM8
Q9Y6K9|Q9H0F6
Q9Y6K9|Q9HC62
Q9Y6K9|Q9NQC7
Q9Y6K9|Q9UDY8
Q9Y6K9|Q9UHD2
Q9Y6K9|Q9Y4K3
Q9Y6K9|Q9Y6K9
Q9Y6N7|O94813
Q9Y6N7|Q8TEY7
Q9Y6N9|Q13402
Q9Y6N9|Q495M9
Q9Y6N9|Q9Y6N9
Q9Y6Q5|O14976
Q9Y6Q5|P63010
Q9Y6Q5|Q9BXS5
Q9Y6Q6|O00463
Q9Y6Q6|Q12933
Q9Y6Q6|Q13077
Q9Y6Q6|Q13114
Q9Y6Q6|Q9Y4K3
Q9Y6Q9|O14920
Q9Y6Q9|O15111
Q9Y6Q9|O43791
Q9Y6Q9|P03372
Q9Y6Q9|P06401
Q9Y6Q9|P11473
Q9Y6Q9|P11474
Q9Y6Q9|P13631
Q9Y6Q9|P19474
Q9Y6Q9|P19793
Q9Y6Q9|P61289
Q9Y6Q9|Q01094
Q9Y6Q9|Q09472
Q9Y6Q9|Q15596
Q9Y6Q9|Q86X55
Q9Y6Q9|Q92731
Q9Y6Q9|Q92793
Q9Y6Q9|Q9Y6K9
Q9Y6Q9|Q9Y6Q9
Q9Y6R0|Q9NYJ8
Q9Y6R4|O75293
Q9Y6R4|O95257
Q9Y6R4|P07355
Q9Y6R4|P24522
Q9Y6R4|P45985
Q9Y6R4|P46734
Q9Y6R4|P52564
Q9Y6W5|P61158
Q9Y6W5|Q8IZP0
Q9Y6W5|Q9UQB8
Q9Y6W5|Q9Y6W5
Q9Y6W6|P45983
Q9Y6W6|P45984
Q9Y6W6|Q16539
Q9Y6X2|P0CG48
Q9Y6Y9|O00206


BP: organic substance metabolic process
A0AVT1|O15205
A0AVT1|P0CG48
A0AVT1|Q9H832
A0JLT2|A0JLT2
A0JLT2|O00472
A0JLT2|O15514
A0JLT2|O43513
A0JLT2|O60244
A0JLT2|O75448
A0JLT2|O75586
A0JLT2|O95402
A0JLT2|P19387
A0JLT2|P19388
A0JLT2|P24863
A0JLT2|P24928
A0JLT2|P30876
A0JLT2|P36954
A0JLT2|P49336
A0JLT2|P52434
A0JLT2|P52435
A0JLT2|P61218
A0JLT2|P62487
A0JLT2|P62875
A0JLT2|Q13503
A0JLT2|Q15528
A0JLT2|Q15648
A0JLT2|Q6P2C8
A0JLT2|Q71F56
A0JLT2|Q71SY5
A0JLT2|Q93074
A0JLT2|Q96G25
A0JLT2|Q96HR3
A0JLT2|Q96RN5
A0JLT2|Q9BUE0
A0JLT2|Q9BWU1
A0JLT2|Q9H204
A0JLT2|Q9H944
A0JLT2|Q9NPJ6
A0JLT2|Q9NVC6
A0JLT2|Q9P086
A0JLT2|Q9UHB7
A0JLT2|Q9UHV7
A0JLT2|Q9ULK4
A0JLT2|Q9Y2X0
A0JLT2|Q9Y3C7
A5D8V6|Q9UK41
A5PLL7|P0CG48
A5PLL7|P61088
A5YKK6|O75175
A5YKK6|O95628
A5YKK6|Q9NZN8
A5YKK6|Q9UIV1
A8MT69|O15360
O00124|P55072
O00141|O15530
O00141|P04049
O00141|P0CG48
O00141|P15056
O00141|Q96PU5
O00141|Q99576
O00148|P0CG48
O00148|P82979
O00151|O43707
O00151|P12814
O00165|P53779
O00167|Q9UIU6
O00206|O00206
O00206|P43405
O00206|P51617
O00206|Q86XR7
O00213|O00213
O00213|P05067
O00213|P51693
O00213|Q06481
O00220|O14763
O00220|O15519
O00220|P50591
O00220|Q13158
O00220|Q13618
O00220|Q14790
O00220|Q92851
O00231|O00232
O00231|O43242
O00231|P48556
O00231|P55036
O00231|Q99460
O00232|P55036
O00232|P62333
O00232|Q99460
O00233|P62333
O00237|P0CG48
O00238|O00238
O00238|O43541
O00238|P22004
O00255|O00255
O00255|O75475
O00255|P0CG48
O00255|P17535
O00255|P24928
O00255|P61964
O00255|Q15291
O00257|O00257
O00257|P31946
O00257|P35226
O00257|Q13363
O00257|Q9HC52
O00267|O00267
O00267|O14744
O00267|O60563
O00267|P24928
O00267|P63272
O00267|Q13526
O00268|P49848
O00268|Q12962
O00268|Q15542
O00268|Q15545
O00268|Q16514
O00268|Q7Z7C8
O00268|Q92830
O00268|Q9Y4A5
O00273|O76075
O00291|O00291
O00291|O95782
O00291|P42858
O00291|Q00610
O00303|O15371
O00303|O75821
O00303|P55884
O00303|P60228
O00303|Q13347
O00303|Q7L2H7
O00303|Q99613
O00303|Q9UBQ5
O00303|Q9Y262
O00308|O00308
O00308|O15105
O00308|P0CG48
O00308|P51965
O00308|P68036
O00308|P84022
O00308|Q15796
O00311|P25205
O00311|P49736
O00311|Q9UBU7
O00327|Q99814
O00329|O00459
O00329|P27986
O00330|P09622
O00401|P16333
O00401|P60953
O00401|P62993
O00408|O00408
O00418|P13639
O00418|P63208
O00422|Q15287
O00422|Q96ST3
O00422|Q9UKV3
O00429|O00429
O00429|P0CG48
O00429|Q5S007
O00451|P39905
O00451|Q99748
O00459|P29353
O00459|P42336
O00459|P42338
O00459|P46109
O00463|O00463
O00463|P0CG48
O00463|Q12933
O00463|Q13114
O00463|Q99683
O00463|Q9Y6R0
O00470|P16220
O00470|P31269
O00470|P31270
O00470|P31271
O00470|P35453
O00470|P40424
O00472|P0CG48
O00482|Q15466
O00487|O00231
O00487|O00232
O00487|O43242
O00487|O75832
O00487|P35998
O00487|P48556
O00487|P51665
O00487|P55036
O00487|P62191
O00487|P62333
O00487|Q13200
O00487|Q16186
O00487|Q99460
O00506|O00506
O00506|P17987
O00506|P30153
O00506|P67775
O00506|Q13033
O00506|Q9P289
O00506|Q9P2B4
O00512|P35222
O00541|Q14137
O00541|Q9GZL7
O00548|Q04721
O00555|O00305
O00555|P0CG48
O00560|O00560
O00567|P18124
O00567|P36578
O00567|P46777
O00567|P55769
O00567|P61313
O00567|P62241
O00567|P62701
O00567|P62899
O00567|P62913
O00567|P68104
O00567|Q01081
O00567|Q02543
O00567|Q02878
O00567|Q07020
O00567|Q08211
O00567|Q14978
O00567|Q9BVP2
O00567|Q9Y2X3
O00571|P05198
O00571|P23396
O00571|P62280
O00571|Q99613
O00716|P06400
O00716|P08047
O00716|P10244
O00716|P28749
O00716|Q00526
O00743|O43318
O00743|P0CG48
O00750|P00533
O00750|P29376
O00750|P62993
O00762|O00762
O00762|Q12834
O14497|Q8TAQ2
O14497|Q92922
O14503|O00327
O14503|O14503
O14508|P16471
O14508|Q15369
O14508|Q93034
O14519|Q13547
O14519|Q92769
O14522|O14522
O14543|P0CG48
O14543|P48357
O14543|Q14289
O14543|Q15369
O14543|Q15370
O14543|Q93034
O14544|P0CG48
O14544|P10721
O14544|Q15369
O14544|Q15370
O14544|Q93034
O14593|O00287
O14593|P33076
O14593|P48382
O14640|O15169
O14641|O95817
O14641|P0CG48
O14641|Q96BN8
O14654|P07900
O14654|P62993
O14656|O14656
O14682|P0CG48
O14682|Q13618
O14686|Q14686
O14686|Q9UBL3
O14727|P07900
O14727|P42574
O14727|P55211
O14727|P98170
O14727|Q9C000
O14733|O14733
O14733|O43318
O14733|P0CG48
O14733|Q13387
O14733|Q99683
O14733|Q9UQF2
O14737|Q92993
O14744|O14744
O14744|O75626
O14744|P14678
O14744|P54105
O14744|P62805
O14744|P63104
O14744|P68431
O14744|Q9BQA1
O14745|O14745
O14745|P07550
O14745|P09619
O14745|P16234
O14745|P35241
O14745|P41145
O14746|O14746
O14746|P0CG48
O14746|P13010
O14746|Q15185
O14746|Q86US8
O14757|O15151
O14757|P04637
O14757|P0CG48
O14757|P26358
O14757|P30304
O14757|P30307
O14757|P31749
O14757|P38398
O14757|P67870
O14757|P68400
O14757|Q04206
O14757|Q13619
O14757|Q16531
O14757|Q8NEV1
O14757|Q9HAW4
O14757|Q9NZJ0
O14757|Q9UKI8
O14763|O15519
O14763|Q12933
O14763|Q13546
O14770|P40424
O14776|O75533
O14776|P23246
O14776|P26368
O14776|P42858
O14776|P52272
O14776|Q12874
O14776|Q13435
O14776|Q15393
O14776|Q15428
O14776|Q15459
O14786|P15692
O14786|P35968
O14793|O14793
O14813|O14813
O14818|O14818
O14818|P25787
O14818|P25788
O14818|P28070
O14818|P28072
O14818|P28074
O14818|P49720
O14818|P49721
O14818|P51665
O14818|Q13616
O14818|Q15008
O14818|Q99436
O14818|Q99460
O14862|Q9ULZ3
O14867|O14867
O14867|O15525
O14867|O60675
O14867|O75330
O14867|P0CG48
O14867|Q99728
O14893|O14893
O14893|P62304
O14893|P62306
O14893|P62308
O14893|P62314
O14893|P62316
O14901|Q96ST3
O14908|O14786
O14908|O14908
O14908|Q9UM54
O14920|O14920
O14920|O15111
O14920|O43318
O14920|P04637
O14920|P07900
O14920|P0CG48
O14920|P12931
O14920|P19438
O14920|P19838
O14920|P21580
O14920|P25963
O14920|P35568
O14920|P62136
O14920|Q00839
O14920|Q04206
O14920|Q13077
O14920|Q14145
O14920|Q14164
O14920|Q15653
O14920|Q16543
O14920|Q8IUD2
O14920|Q92905
O14920|Q9H6Z9
O14920|Q9UHD2
O14920|Q9UNS2
O14920|Q9Y297
O14920|Q9Y6K9
O14925|Q3ZCQ8
O14933|O95376
O14933|P50876
O14933|Q7Z419
O14933|Q9Y4X5
O14936|O14936
O14939|P62993
O14939|P84077
O14948|P19532
O14964|O43707
O14964|P05067
O14964|P0CG48
O14964|P35240
O14964|Q13596
O14965|O14965
O14965|P04198
O14965|P38398
O14965|P49841
O14965|P53350
O14965|P61088
O14965|Q16695
O14965|Q96EP1
O14965|Q9NRM7
O14965|Q9ULW0
O14976|P10275
O14980|P04637
O14980|P06748
O14980|P33076
O14980|P35658
O14980|P37198
O14980|P42224
O14980|P61925
O14980|Q15717
O14981|P20226
O15015|Q99750
O15047|Q15291
O15047|Q6UXN9
O15047|Q9UBL3
O15055|O15534
O15055|Q16526
O15055|Q49AN0
O15056|P16333
O15068|P60953
O15068|P63000
O15085|O15031
O15105|O15169
O15105|P0CG48
O15105|P35222
O15105|P36894
O15105|P36897
O15105|P37173
O15105|P46934
O15105|P46937
O15105|P84022
O15105|Q15750
O15105|Q96J02
O15105|Q96PU5
O15105|Q9H0M0
O15105|Q9HAU4
O15105|Q9HCE7
O15111|O15111
O15111|O15350
O15111|O95999
O15111|P12931
O15111|P19438
O15111|P19525
O15111|P25963
O15111|P41743
O15111|Q04206
O15111|Q12933
O15111|Q15653
O15111|Q16543
O15111|Q92905
O15111|Q9BXL7
O15111|Q9Y618
O15116|Q9Y333
O15117|P16333
O15117|Q13094
O15117|Q86WV1
O15118|P0CG48
O15151|O15151
O15151|O15350
O15151|P04637
O15151|P27348
O15151|P38936
O15151|P48729
O15151|P51668
O15151|Q00987
O15151|Q93009
O15160|Q9Y2S0
O15162|P00533
O15162|P49639
O15164|O15164
O15164|P03372
O15164|P04637
O15164|P08235
O15164|P10275
O15164|P10276
O15164|P19793
O15164|P62805
O15169|O14641
O15169|O15169
O15169|O75581
O15169|P04637
O15169|P0CG48
O15169|P25054
O15169|P48729
O15169|P49674
O15169|P49840
O15169|P63165
O15169|P67775
O15169|Q92997
O15169|Q9H2X6
O15169|Q9Y2T1
O15198|Q13485
O15205|O00571
O15205|O14744
O15205|O15205
O15205|O15523
O15205|O43707
O15205|P02768
O15205|P05388
O15205|P06733
O15205|P08670
O15205|P0CG48
O15205|P11586
O15205|P12004
O15205|P17980
O15205|P19338
O15205|P19474
O15205|P26038
O15205|P26639
O15205|P26641
O15205|P35637
O15205|P41252
O15205|P52272
O15205|P52597
O15205|P53396
O15205|P55072
O15205|P60174
O15205|P60709
O15205|P60900
O15205|P61978
O15205|P62701
O15205|P62937
O15205|P68104
O15205|Q08211
O15205|Q13200
O15205|Q13257
O15205|Q7KZF4
O15205|Q9UBN7
O15217|O15217
O15234|Q9BZI7
O15234|Q9Y5S9
O15264|O00418
O15264|P15336
O15265|O43186
O15265|O75486
O15265|Q12962
O15265|Q16514
O15265|Q92830
O15265|Q9Y4A5
O15287|O15287
O15287|P05181
O15287|Q00597
O15287|Q0VG06
O15294|O15294
O15294|P37198
O15294|P68400
O15294|Q9UPV9
O15297|P16104
O15315|O75771
O15315|P07305
O15344|O15344
O15344|P67775
O15344|Q9UJV3
O15350|O15350
O15350|P01106
O15350|P04637
O15350|P0CG48
O15350|P46937
O15350|Q09472
O15350|Q9H3D4
O15350|Q9UER7
O15354|P0CG48
O15357|P08581
O15357|P62993
O15360|O15111
O15360|O15287
O15360|O15360
O15360|P06493
O15360|P27694
O15360|P31749
O15360|P51532
O15360|P54132
O15360|Q0VG06
O15360|Q13472
O15360|Q6NZ36
O15360|Q8NB91
O15360|Q9BTP7
O15360|Q9HB96
O15360|Q9NW38
O15371|O00571
O15371|O75821
O15371|O75822
O15371|Q13347
O15371|Q7L2H7
O15371|Q9UBQ5
O15372|O00303
O15372|O15371
O15372|O75821
O15372|P19784
O15372|P55884
O15372|P60228
O15372|Q13347
O15372|Q7L2H7
O15372|Q99613
O15372|Q9UBQ5
O15372|Q9Y262
O15379|O14980
O15379|O15105
O15379|O15379
O15379|O60907
O15379|P03372
O15379|P06400
O15379|P12755
O15379|P17987
O15379|P19838
O15379|P25490
O15379|P25963
O15379|P48643
O15379|P51532
O15379|P78347
O15379|Q01196
O15379|Q06455
O15379|Q13227
O15379|Q13547
O15379|Q13950
O15379|Q15424
O15379|Q16665
O15379|Q9BZK7
O15379|Q9HCU9
O15379|Q9UHL9
O15382|O15382
O15392|O15392
O15392|P0CG48
O15392|P42574
O15392|P55210
O15392|P55211
O15392|Q96GD4
O15397|Q9UKV8
O15409|O15409
O15409|Q8IVH2
O15446|O95602
O15455|O15455
O15455|O43318
O15455|P27986
O15455|Q9Y4K3
O15457|P61758
O15488|P13807
O15503|P04035
O15503|P0CG48
O15503|P55072
O15503|Q12770
O15503|Q12772
O15503|Q9UKV5
O15514|P19387
O15514|P24928
O15514|P30876
O15514|P62487
O15514|P62875
O15516|O00327
O15516|Q8WYA1
O15519|O75618
O15519|P04637
O15519|P42574
O15519|P49810
O15519|Q13158
O15519|Q13546
O15519|Q96J02
O15524|P15498
O15524|Q15369
O15524|Q99683
O15525|O15525
O15525|Q14494
O15525|Q16621
O15530|O15530
O15530|P23443
O15530|P27348
O15530|P31749
O15530|P31751
O15530|Q02156
O15530|Q05513
O15530|Q15418
O15530|Q16512
O15530|Q16513
O15530|Q9BXL7
O15530|Q9Y243
O15530|Q9Y3F4
O15534|P49674
O15534|Q16526
O15550|O14686
O15550|P61964
O15550|Q14686
O15550|Q15291
O15550|Q6ZW49
O15550|Q9UBL3
O43143|P11940
O43143|P52756
O43143|Q13573
O43164|P0CG48
O43167|Q99750
O43172|O43290
O43172|O43395
O43172|O43447
O43172|Q13523
O43172|Q7L2J0
O43172|Q8WWY3
O43189|P04637
O43189|Q15022
O43189|Q15910
O43189|Q16576
O43196|O15457
O43236|P0CG48
O43236|P37840
O43236|P98170
O43242|O00232
O43242|P48556
O43242|P55036
O43251|O43251
O43255|O94966
O43255|P0CG48
O43255|P37840
O43255|P55036
O43255|P62837
O43255|P63279
O43257|O95619
O43257|O96019
O43257|Q15906
O43257|Q6ZRS2
O43257|Q9NPF5
O43278|Q04756
O43290|O43395
O43290|O94906
O43290|Q13573
O43290|Q6P2Q9
O43292|Q9H490
O43293|O43293
O43294|P46109
O43294|Q14289
O43318|O15111
O43318|O43318
O43318|O43541
O43318|O95999
O43318|P07900
O43318|P0CG48
O43318|P45985
O43318|P51617
O43318|P52564
O43318|P98170
O43318|Q15750
O43318|Q16543
O43318|Q8N5C8
O43318|Q9BXL7
O43318|Q9NYJ8
O43318|Q9Y6K9
O43324|P14868
O43324|P41252
O43324|P47897
O43324|P56192
O43353|O43318
O43353|O43353
O43353|P08138
O43353|P0CG48
O43353|Q12933
O43353|Q13490
O43353|Q9Y4K3
O43353|Q9Y6K9
O43390|Q15459
O43390|Q16637
O43395|O43395
O43395|P26368
O43395|Q9UMS4
O43396|O00487
O43426|Q99962
O43432|P06730
O43439|Q06455
O43439|Q99750
O43463|O00257
O43463|P68431
O43463|P83916
O43463|Q01196
O43463|Q03112
O43463|Q13465
O43463|Q13547
O43463|Q92769
O43464|O43464
O43464|O95835
O43464|P0CG48
O43464|P98170
O43464|Q13489
O43464|Q16539
O43464|Q9NR28
O43474|Q92769
O43502|O15315
O43502|O43542
O43502|O43543
O43502|O75771
O43504|P68104
O43504|Q05516
O43521|O43521
O43521|P0CG48
O43521|P10415
O43521|Q07812
O43521|Q9NSE2
O43521|Q9Y297
O43524|P31946
O43524|P62258
O43524|Q04917
O43524|Q13309
O43524|Q92793
O43524|Q96EB6
O43541|P36897
O43541|Q04771
O43541|Q9H0M0
O43541|Q9HAU4
O43541|Q9HCE7
O43542|O15287
O43543|O75771
O43557|P36941
O43557|Q92956
O43561|P0CG48
O43561|P15498
O43561|P22681
O43561|P27986
O43561|P62993
O43561|Q08881
O43561|Q13094
O43597|P0CG48
O43597|P22681
O43597|P62993
O43597|P67775
O43603|P22466
O43609|P22681
O43609|P62993
O43623|Q13547
O43639|P00533
O43639|P07766
O43639|P09619
O43639|P48059
O43639|Q13153
O43639|Q16513
O43660|O75934
O43660|Q99459
O43660|Q9UMS4
O43678|O75380
O43678|P17568
O43678|Q9Y6M9
O43679|Q9NVW2
O43680|P15923
O43680|Q99081
O43683|O43684
O43683|O60566
O43684|O43670
O43707|P03372
O43719|O43719
O43719|P24928
O43719|Q15428
O43741|O43741
O43741|P54619
O43741|P67870
O43741|Q7L5D6
O43741|Q9UGJ0
O43745|P19634
O43765|P11142
O43765|P46379
O43791|Q13618
O43791|Q9UBK5
O43809|O43809
O43809|P05386
O43809|Q16630
O43837|P50213
O43889|O43889
O43889|P51610
O43913|O43913
O43913|P49736
O43913|Q9Y5N6
O43918|O43918
O43929|O43913
O43929|Q9Y5N6
O60216|O95347
O60216|P07384
O60216|P12004
O60216|P78527
O60216|Q13573
O60216|Q8N3U4
O60216|Q9UQE7
O60238|O60238
O60238|Q12983
O60239|P45984
O60239|Q06187
O60240|Q8WTS1
O60244|O75448
O60244|Q6P2C8
O60244|Q9NVC6
O60260|O14933
O60260|O14936
O60260|O15354
O60260|O60260
O60260|P00519
O60260|P05067
O60260|P07900
O60260|P0CG48
O60260|P11142
O60260|P25789
O60260|P31689
O60260|P37840
O60260|P54252
O60260|P60604
O60260|P61088
O60260|P62195
O60260|P62253
O60260|P62837
O60260|P68036
O60260|Q13155
O60260|Q15645
O60260|Q9UNE7
O60260|Q9Y385
O60260|Q9Y6H5
O60264|P62805
O60264|P68431
O60264|Q09028
O60264|Q92769
O60264|Q9NRF9
O60264|Q9NRG0
O60264|Q9NRL2
O60264|Q9UIG0
O60271|O60271
O60285|Q93008
O60291|Q01726
O60315|Q13363
O60315|Q99717
O60318|P25205
O60341|O15379
O60341|O60341
O60341|O75362
O60341|O95983
O60341|P04637
O60341|P49116
O60341|P68431
O60341|Q01094
O60341|Q09028
O60341|Q12873
O60341|Q13287
O60341|Q13330
O60341|Q13363
O60341|Q16695
O60341|Q71DI3
O60341|Q92766
O60341|Q9BTC8
O60341|Q9HCM9
O60341|Q9NP66
O60341|Q9P2K3
O60341|Q9UBW7
O60381|P06400
O60383|P36894
O60493|P0CG48
O60494|P27352
O60494|P98164
O60500|O60500
O60500|P06241
O60500|P07947
O60500|P16333
O60500|P46940
O60500|Q9Y5K6
O60502|O15294
O60504|O00401
O60506|P11940
O60506|P67809
O60506|Q00839
O60506|Q9NQ94
O60506|Q9NR22
O60516|P06730
O60563|O60563
O60563|P50750
O60566|O43684
O60566|O60566
O60566|P0CG48
O60566|P30260
O60566|P53350
O60566|P63165
O60566|Q02224
O60566|Q13042
O60566|Q13257
O60566|Q13547
O60566|Q9UJX3
O60566|Q9UJX5
O60573|Q9NRA8
O60603|P58753
O60645|O00471
O60645|Q96A65
O60662|P0CG48
O60673|Q9UBZ9
O60674|O14543
O60674|O14744
O60674|O15524
O60674|O60674
O60674|P00533
O60674|P09619
O60674|P0CG48
O60674|P15498
O60674|P19174
O60674|P27986
O60674|P29350
O60674|P35568
O60674|P40763
O60674|P42224
O60674|P42680
O60674|P62993
O60674|P78347
O60674|Q9NRF2
O60675|Q16236
O60675|Q9BYV9
O60684|Q14974
O60711|P49639
O60716|O60716
O60716|P12931
O60716|Q86T24
O60762|Q9P2X0
O60828|P83876
O60828|Q9Y2W2
O60832|Q9NX24
O60858|P0CG48
O60869|P20226
O60870|P27694
O60885|O60563
O60885|O94992
O60885|P50750
O60885|P62805
O60885|Q15648
O60885|Q6NYC1
O60890|P60953
O60890|P63000
O60907|P35222
O60907|P62805
O60907|Q9BZK7
O60907|Q9Y618
O60921|O60671
O60921|P0CG48
O60925|Q99471
O60925|Q9UHV9
O60934|O76064
O60934|P16104
O60934|P49959
O60934|Q92878
O60934|Q99708
O75030|P63165
O75030|P63279
O75030|Q9UJU2
O75030|Q9Y6X2
O75056|P09038
O75081|O15379
O75081|O75081
O75081|Q06455
O75081|Q13547
O75113|P0CG48
O75116|O14974
O75164|P62805
O75164|P68431
O75173|P16112
O75175|Q9HCJ0
O75175|Q9NZN8
O75175|Q9UFF9
O75182|Q13422
O75182|Q92769
O75182|Q9Y6D9
O75190|P56524
O75197|O15169
O75197|O94907
O75293|P06493
O75306|O75489
O75306|P19404
O75312|P00533
O75317|Q8TAF3
O75326|O75326
O75340|O75340
O75340|O94979
O75351|Q8WUM4
O75351|Q9UN37
O75362|Q13363
O75362|Q92769
O75367|P09874
O75367|Q13547
O75376|O15379
O75376|O43439
O75376|O60907
O75376|O75081
O75376|O75164
O75376|O75446
O75376|P03372
O75376|P0CG48
O75376|P10828
O75376|P11473
O75376|P12755
O75376|P19793
O75376|P20393
O75376|P37231
O75376|P41212
O75376|P55055
O75376|Q05516
O75376|Q06455
O75376|Q13133
O75376|Q13227
O75376|Q13263
O75376|Q14995
O75376|Q96ST3
O75376|Q96T58
O75376|Q9BZK7
O75376|Q9NYJ8
O75381|O75381
O75382|O43707
O75382|Q9Y4I1
O75385|O75385
O75385|P60520
O75385|Q8TDY2
O75385|Q9C0C7
O75400|O00401
O75400|O75400
O75400|P26368
O75400|P49750
O75400|P51608
O75400|Q13435
O75400|Q15428
O75400|Q15459
O75400|Q15637
O75400|Q9NYV4
O75400|Q9UMN6
O75419|P33993
O75419|Q13416
O75419|Q14566
O75419|Q92547
O75444|O75444
O75446|O15379
O75446|P29374
O75446|Q09028
O75446|Q13547
O75446|Q16576
O75446|Q92769
O75460|O75460
O75460|Q92905
O75461|Q15910
O75461|Q8N488
O75469|P12931
O75469|P19793
O75469|P28702
O75469|Q15788
O75477|O94905
O75478|P61964
O75478|Q8IYH5
O75478|Q92830
O75478|Q96ES7
O75486|O75528
O75486|O94864
O75486|Q12962
O75486|Q16514
O75486|Q16594
O75486|Q92830
O75486|Q96BN2
O75486|Q96ES7
O75486|Q9H0E3
O75486|Q9Y3D8
O75486|Q9Y4A5
O75489|P19404
O75494|Q13595
O75525|O75525
O75525|Q07666
O75525|Q8IUQ4
O75528|O75478
O75528|P03372
O75528|P04637
O75528|P10276
O75528|Q09472
O75528|Q92830
O75528|Q92831
O75530|O75530
O75530|P26358
O75530|Q09028
O75530|Q13547
O75530|Q15022
O75530|Q16531
O75530|Q6ZN18
O75530|Q92769
O75530|Q9UBC3
O75531|O75531
O75531|Q96KQ7
O75533|P62136
O75533|Q15393
O75533|Q15427
O75533|Q7RTV0
O75533|Q8TAD8
O75533|Q96I25
O75533|Q9BWJ5
O75553|P05067
O75554|P14678
O75554|Q07666
O75569|O75569
O75569|Q15633
O75581|O75581
O75581|O94907
O75581|P04628
O75581|P0CG48
O75581|P49841
O75581|P56704
O75582|P05114
O75582|P16220
O75582|P18846
O75582|Q92934
O75586|P49336
O75586|Q96RN5
O75593|P84022
O75593|Q15796
O75604|P0CG48
O75604|Q12933
O75604|Q9Y4K3
O75618|O75618
O75618|Q14790
O75626|Q92769
O75626|Q96KQ7
O75636|O75636
O75643|O75643
O75643|P31946
O75643|Q6P2Q9
O75674|Q00610
O75676|O75676
O75676|P05114
O75676|P16220
O75676|P28482
O75716|O75716
O75716|Q6UY14
O75807|P36873
O75807|P62136
O75807|P62140
O75807|Q12824
O75817|O75818
O75821|Q13347
O75832|O00231
O75832|O00232
O75832|O43242
O75832|P06400
O75832|P11802
O75832|P17980
O75832|P35998
O75832|P43686
O75832|P51665
O75832|P55036
O75832|P62191
O75832|P62195
O75832|P62333
O75832|Q00987
O75832|Q13200
O75832|Q15008
O75832|Q99460
O75832|Q9UNM6
O75874|O75874
O75909|P24941
O75914|P04049
O75925|O15111
O75925|P24468
O75925|P42224
O75925|Q04206
O75928|P01106
O75928|P0CG48
O75928|P29590
O75928|Q13485
O75934|Q9UMS4
O75943|O60671
O75943|O60921
O75943|P35249
O75943|P35250
O75943|P40937
O75943|P40938
O75955|Q14254
O75955|Q9BX66
O75962|P63000
O76024|P0CG48
O76064|O76064
O76064|O95714
O76064|P0CG48
O76064|P12004
O76064|P16104
O76064|P51668
O76064|P61077
O76064|Q14676
O76071|Q96T76
O76083|Q13049
O76096|P07711
O76096|P07858
O94762|P24928
O94762|P30876
O94763|P13984
O94776|O60341
O94776|P03372
O94776|Q09028
O94776|Q12873
O94776|Q13330
O94776|Q14839
O94776|Q16576
O94776|Q92769
O94776|Q96ST3
O94782|P0CG48
O94782|P12004
O94782|Q9BXW9
O94804|O94804
O94806|P49840
O94813|O94813
O94813|P35052
O94817|O95352
O94817|Q676U5
O94817|Q9H0Y0
O94817|Q9H1Y0
O94826|P07900
O94905|Q86TM6
O94906|O43395
O94906|O75643
O94906|O94906
O94906|Q6P2Q9
O94906|Q9UQ35
O94907|Q99750
O94916|O94916
O94921|P06400
O94921|P38936
O94941|P68036
O94966|P0CG48
O94966|Q8IUQ4
O94992|O60563
O94992|P50750
O95059|P78346
O95071|O95071
O95071|P62837
O95071|Q9H074
O95073|Q06609
O95149|O14980
O95149|Q14974
O95155|P55072
O95155|P61077
O95155|P62837
O95163|O15111
O95163|Q6IA86
O95163|Q8TE02
O95163|Q96EB1
O95190|P11926
O95218|O95218
O95238|Q99801
O95243|P14373
O95251|P49736
O95251|P62805
O95251|Q6IE81
O95251|Q8WYH8
O95251|Q9H211
O95257|P06493
O95257|P12004
O95257|P38936
O95257|P68104
O95257|Q9BVJ6
O95257|Q9Y383
O95259|P62158
O95271|O95271
O95271|Q9C0C2
O95278|O95278
O95278|P0CG48
O95343|Q08117
O95343|Q92570
O95347|P42695
O95347|Q6IBW4
O95347|Q86XI2
O95347|Q9BPX3
O95352|P60520
O95365|O75376
O95365|O95365
O95365|P08047
O95365|Q9Y618
O95376|P04637
O95376|P0CG48
O95376|P68036
O95382|Q99683
O95390|Q13705
O95398|P49792
O95400|O75643
O95400|O94906
O95400|P14678
O95400|P46934
O95400|P62306
O95400|Q53GS9
O95400|Q6P2Q9
O95400|Q96DI7
O95402|O00472
O95402|O15514
O95402|O43513
O95402|O60244
O95402|O75586
O95402|P19387
O95402|P19388
O95402|P24928
O95402|P30876
O95402|P36954
O95402|P49336
O95402|P52434
O95402|P52435
O95402|P61218
O95402|P62487
O95402|P62875
O95402|Q13503
O95402|Q15648
O95402|Q6P2C8
O95402|Q71F56
O95402|Q71SY5
O95402|Q93074
O95402|Q96G25
O95402|Q96HR3
O95402|Q96RN5
O95402|Q9BUE0
O95402|Q9BWU1
O95402|Q9H944
O95402|Q9NPJ6
O95402|Q9NVC6
O95402|Q9P086
O95402|Q9UHB7
O95402|Q9UHV7
O95402|Q9ULK4
O95402|Q9Y2X0
O95402|Q9Y3C7
O95405|Q9Y3C5
O95477|O15085
O95477|P0CG48
O95477|Q13424
O95477|Q15700
O95477|Q92796
O95487|Q15436
O95503|Q06587
O95503|Q9HCE1
O95602|O15160
O95602|O60264
O95602|P19388
O95602|P52434
O95602|Q9BQG0
O95602|Q9H9Y6
O95602|Q9Y2S0
O95622|O95622
O95622|P17252
O95628|O95628
O95628|P51965
O95630|P0CG48
O95630|P62993
O95630|Q00610
O95630|Q9H444
O95630|Q9HD42
O95644|Q9BZS1
O95704|P05067
O95704|Q06481
O95707|P78345
O95707|Q969H6
O95714|O95714
O95747|O95747
O95747|P18621
O95750|P22455
O95777|Q9UK45
O95782|Q13492
O95785|Q13363
O95786|O95786
O95786|P05161
O95786|P0CG48
O95786|Q14653
O95786|Q7Z434
O95816|O95816
O95817|P08238
O95817|P0CG48
O95817|P10415
O95817|P19174
O95817|P33993
O95817|Q13501
O95819|P19634
O95831|O95831
O95835|P06493
O95835|P0CG48
O95835|P46937
O95835|Q96J02
O95835|Q9GZV5
O95863|O60341
O95863|P49841
O95863|Q00987
O95863|Q13547
O95863|Q92769
O95863|Q9UKL0
O95863|Q9Y297
O95865|Q15645
O95931|O95931
O95931|P35226
O95931|P35227
O95931|P68431
O95931|Q06587
O95931|Q8IXK0
O95931|Q92769
O95931|Q99496
O95931|Q9BYE7
O95931|Q9HC52
O95972|O60383
O95983|O94776
O95983|O95983
O95983|Q09028
O95983|Q13330
O95983|Q13547
O95983|Q14839
O95983|Q16576
O95983|Q86YP4
O95983|Q8WXI9
O95983|Q92769
O95983|Q9UBB5
O95989|P05386
O95989|Q8WXK3
O95997|P0CG48
O95997|P30260
O95997|Q14674
O95999|O14920
O95999|O95999
O95999|P0CG48
O95999|Q12933
O95999|Q9BWT7
O95999|Q9BXL7
O95999|Q9H257
O96004|O96004
O96004|P15923
O96008|Q9P0U1
O96013|P60953
O96017|O96017
O96017|P04637
O96017|P0CG48
O96017|P30304
O96017|P30307
O96017|P38398
O96017|P51587
O96017|P67775
O96017|Q00987
O96019|Q13045
O96019|Q92922
O96019|Q92993
O96019|Q9H0E9
O96019|Q9Y4A5
O96020|P0CG48
O96020|P24941
O96020|P38936
O96020|P46527
O96028|Q92769
P00326|P00326
P00338|P00338
P00338|P07195
P00374|P10809
P00387|P00167
P00395|P13073
P00439|P00439
P00441|P00441
P00441|P0CG48
P00441|Q9UNE7
P00451|P04070
P00488|P00488
P00492|P00492
P00519|O15350
P00519|O15357
P00519|O43196
P00519|O60674
P00519|P00519
P00519|P04637
P00519|P06400
P00519|P07900
P00519|P08631
P00519|P0CG48
P00519|P12931
P00519|P19174
P00519|P23458
P00519|P27986
P00519|P29350
P00519|P38398
P00519|P46108
P00519|P62993
P00519|Q06187
P00519|Q06609
P00519|Q13905
P00519|Q92918
P00519|Q9NYB9
P00533|O00459
P00533|O14964
P00533|O15357
P00533|O60716
P00533|O60884
P00533|O95782
P00533|P00533
P00533|P03372
P00533|P04406
P00533|P04792
P00533|P06493
P00533|P07900
P00533|P07948
P00533|P08069
P00533|P08195
P00533|P08238
P00533|P08581
P00533|P0CG48
P00533|P10275
P00533|P10599
P00533|P11021
P00533|P11142
P00533|P14625
P00533|P15311
P00533|P15514
P00533|P17931
P00533|P19174
P00533|P20936
P00533|P21860
P00533|P22681
P00533|P27348
P00533|P27986
P00533|P29350
P00533|P29353
P00533|P31689
P00533|P31943
P00533|P31947
P00533|P35222
P00533|P38646
P00533|P40763
P00533|P40818
P00533|P40855
P00533|P42224
P00533|P42229
P00533|P46108
P00533|P46109
P00533|P51692
P00533|P61619
P00533|P62158
P00533|P62316
P00533|P62993
P00533|P63104
P00533|P68104
P00533|P68133
P00533|P68366
P00533|Q03135
P00533|Q05209
P00533|Q06124
P00533|Q06830
P00533|Q07912
P00533|Q13191
P00533|Q13480
P00533|Q13882
P00533|Q14289
P00533|Q14974
P00533|Q15139
P00533|Q15303
P00533|Q16543
P00533|Q6NZI2
P00533|Q71U36
P00533|Q8TF42
P00533|Q8WUM4
P00533|Q969Z0
P00533|Q99962
P00533|Q9NR50
P00533|Q9P0L0
P00533|Q9UBN7
P00533|Q9UJM3
P00734|P00451
P00734|P00749
P00734|P01008
P00734|P02671
P00734|P05121
P00734|P05154
P00734|P05546
P00734|P22891
P00734|Q96IY4
P00736|P00736
P00740|P00451
P00742|P00451
P00742|P00742
P00742|P07225
P00742|P10646
P00746|P00746
P00747|P00747
P00747|P02749
P00747|P08697
P00747|P17936
P00747|P55085
P00749|P00747
P00749|P05120
P00749|P05121
P00749|P05154
P00750|P00750
P00750|Q07954
P00750|Q99574
P00751|P27918
P00813|P27487
P00813|P30542
P00966|P00966
P01008|P01008
P01009|P01009
P01009|P0CG48
P01009|Q13438
P01009|Q96DZ1
P01009|Q9UNI1
P01011|P05067
P01019|P01019
P01019|P30556
P01023|P02649
P01023|P05067
P01023|P60709
P01024|P00751
P01024|P17927
P01024|P20023
P01024|P27918
P01031|P01031
P01031|P13671
P01033|P08254
P01034|P25774
P01040|P07711
P01042|P03951
P01042|P03952
P01042|P07384
P01100|O75444
P01100|P01100
P01100|P05412
P01100|P06400
P01100|P0CG48
P01100|P17275
P01100|P17535
P01100|P28482
P01100|Q9Y618
P01106|O00567
P01106|O15379
P01106|O60264
P01106|O60563
P01106|O60762
P01106|O75306
P01106|O75486
P01106|O75643
P01106|O94906
P01106|O95347
P01106|O95835
P01106|O96019
P01106|P01106
P01106|P02545
P01106|P04049
P01106|P04792
P01106|P06493
P01106|P07910
P01106|P11387
P01106|P17812
P01106|P17980
P01106|P20226
P01106|P24928
P01106|P25788
P01106|P26641
P01106|P27361
P01106|P28482
P01106|P29590
P01106|P30876
P01106|P33993
P01106|P35249
P01106|P35998
P01106|P36542
P01106|P42704
P01106|P43246
P01106|P49841
P01106|P50750
P01106|P51532
P01106|P51659
P01106|P52292
P01106|P52701
P01106|P53597
P01106|P55084
P01106|P56134
P01106|P56192
P01106|P61244
P01106|P62191
P01106|P63208
P01106|P67775
P01106|P68366
P01106|P78346
P01106|Q04206
P01106|Q06830
P01106|Q07864
P01106|Q09472
P01106|Q13200
P01106|Q13263
P01106|Q13287
P01106|Q13526
P01106|Q13557
P01106|Q14697
P01106|Q15029
P01106|Q15233
P01106|Q15678
P01106|Q15772
P01106|Q16236
P01106|Q8N163
P01106|Q8N1F7
P01106|Q8TF76
P01106|Q8WUM0
P01106|Q92616
P01106|Q92769
P01106|Q92830
P01106|Q92831
P01106|Q92922
P01106|Q92974
P01106|Q96L91
P01106|Q96T76
P01106|Q99417
P01106|Q9BQG0
P01106|Q9GZR7
P01106|Q9H2F5
P01106|Q9HAV4
P01106|Q9NRZ9
P01106|Q9NTJ3
P01106|Q9UHI6
P01106|Q9UKN8
P01106|Q9Y230
P01106|Q9Y265
P01106|Q9Y4A5
P01106|Q9Y5Q9
P01106|Q9Y6M1
P01106|Q9Y6N5
P01112|O00329
P01112|P04049
P01112|P0CG48
P01112|P15056
P01112|Q8WWW0
P01112|Q9NZL6
P01112|Q9Y6X8
P01116|P04049
P01127|P01127
P01127|P09619
P01130|O75553
P01133|P00533
P01133|P01133
P01135|P00533
P01135|P01135
P01135|Q969F2
P01137|P01137
P01137|P07585
P01137|P07996
P01137|P21810
P01138|P01138
P01138|P04629
P01138|P08138
P01185|P02511
P01189|P32245
P01189|P33032
P01189|Q01726
P01215|P01225
P01215|P01233
P01222|P01215
P01241|P01241
P01241|P10912
P01241|P16471
P01258|P01258
P01282|P41587
P01308|P01308
P01344|P08833
P01344|P11717
P01344|P17936
P01344|P18065
P01375|O14920
P01375|P01375
P01375|P0CG48
P01375|P21580
P01375|Q12933
P01375|Q13490
P01375|Q13546
P01375|Q15628
P01375|Q96EP0
P01375|Q9BYM8
P01375|Q9H0F6
P01375|Q9NYJ8
P01375|Q9Y6K9
P01563|P17181
P01574|P17181
P01579|P01579
P01583|P01583
P01584|P01023
P01730|P01730
P01730|P06239
P01730|P0CG48
P01730|P51681
P01730|P61073
P01730|Q14005
P01857|P01834
P01857|P01857
P01857|P0CG04
P02452|P01127
P02452|P02751
P02452|P08123
P02458|P02458
P02461|P02461
P02461|Q08345
P02511|O75390
P02511|P02511
P02511|P04792
P02511|P05067
P02511|P35222
P02545|P02545
P02545|P06400
P02545|P19338
P02545|P36956
P02545|P49790
P02545|P63104
P02545|Q15233
P02549|P11277
P02549|P35611
P02647|P02647
P02647|P02652
P02647|P02654
P02647|P02766
P02647|P04114
P02647|P04180
P02647|P05067
P02649|P02649
P02649|P05067
P02649|P98164
P02649|Q07954
P02649|Q14114
P02655|P06858
P02671|P00750
P02671|P02675
P02679|P00488
P02679|P02671
P02679|P02679
P02741|P02741
P02741|P02743
P02743|P02743
P02745|P00736
P02746|P02745
P02747|P02745
P02748|P07357
P02749|P00742
P02751|P02458
P02751|P02751
P02751|P02787
P02751|P04406
P02751|P05556
P02751|P06756
P02751|P08648
P02751|P09211
P02751|P23142
P02751|P35579
P02751|P49023
P02751|P52292
P02751|Q02388
P02751|Q13485
P02760|P01023
P02760|P02760
P02766|O95163
P02766|P02753
P02766|P02766
P02766|P08670
P02766|Q12873
P02766|Q15047
P02768|P02649
P02774|P02774
P02774|P68032
P02776|P02776
P03372|O00429
P03372|O00571
P03372|O14686
P03372|O43143
P03372|O43432
P03372|O60244
P03372|O60506
P03372|O75448
P03372|O75533
P03372|O75925
P03372|P03372
P03372|P04155
P03372|P04406
P03372|P04844
P03372|P05089
P03372|P05388
P03372|P06396
P03372|P06576
P03372|P06748
P03372|P07355
P03372|P07737
P03372|P07900
P03372|P08238
P03372|P09874
P03372|P0CG48
P03372|P10276
P03372|P10809
P03372|P11021
P03372|P11142
P03372|P11940
P03372|P12814
P03372|P12956
P03372|P13010
P03372|P14923
P03372|P15880
P03372|P16989
P03372|P18124
P03372|P19838
P03372|P21333
P03372|P22626
P03372|P26373
P03372|P27986
P03372|P28482
P03372|P32969
P03372|P35579
P03372|P38646
P03372|P38936
P03372|P39687
P03372|P43246
P03372|P46781
P03372|P46940
P03372|P48552
P03372|P51948
P03372|P51991
P03372|P52272
P03372|P55345
P03372|P56524
P03372|P60709
P03372|P60842
P03372|P60866
P03372|P61247
P03372|P61964
P03372|P61978
P03372|P62195
P03372|P62241
P03372|P62249
P03372|P62263
P03372|P62269
P03372|P62277
P03372|P62280
P03372|P62424
P03372|P62701
P03372|P62847
P03372|P62913
P03372|P67809
P03372|P68032
P03372|P68363
P03372|P78527
P03372|Q00403
P03372|Q00610
P03372|Q00987
P03372|Q02447
P03372|Q02880
P03372|Q03135
P03372|Q04206
P03372|Q05086
P03372|Q06787
P03372|Q07020
P03372|Q08211
P03372|Q09028
P03372|Q09666
P03372|Q12778
P03372|Q13029
P03372|Q13045
P03372|Q13263
P03372|Q13485
P03372|Q13618
P03372|Q15185
P03372|Q15291
P03372|Q15596
P03372|Q15629
P03372|Q15648
P03372|Q15788
P03372|Q15796
P03372|Q16576
P03372|Q71U36
P03372|Q86UE4
P03372|Q92793
P03372|Q92841
P03372|Q969Q0
P03372|Q96FW1
P03372|Q99623
P03372|Q99933
P03372|Q9H1R3
P03372|Q9H4B7
P03372|Q9NPJ4
P03372|Q9NVC6
P03372|Q9NW13
P03372|Q9NYF8
P03372|Q9UBL3
P03372|Q9UNE7
P03372|Q9Y265
P03372|Q9Y2X3
P03372|Q9Y3R0
P03372|Q9Y3U8
P03372|Q9Y4A5
P03372|Q9Y618
P03951|P03951
P03951|P14210
P03952|P14210
P03956|P13500
P04003|P02743
P04004|P05121
P04035|O94905
P04035|P0CG48
P04040|P04040
P04040|P05067
P04049|O15519
P04049|O60674
P04049|P01111
P04049|P04049
P04049|P07900
P04049|P09619
P04049|P10301
P04049|P10415
P04049|P10809
P04049|P11142
P04049|P30304
P04049|P31946
P04049|P62258
P04049|P67775
P04049|P98170
P04049|Q13188
P04049|Q92934
P04049|Q99933
P04049|Q9UNE7
P04062|P0CG48
P04062|P17987
P04075|P04075
P04075|P09972
P04083|P00533
P04083|P0CG48
P04083|P31949
P04085|P04085
P04114|P0CG48
P04114|P11021
P04114|P13667
P04114|P14625
P04114|P30988
P04114|P55072
P04114|P55157
P04114|Q9BUN8
P04141|P04141
P04150|O75376
P04150|P04150
P04150|P04637
P04150|P05412
P04150|P07900
P04150|P0CG48
P04150|P12931
P04150|P16220
P04150|P19338
P04150|P19838
P04150|P27797
P04150|P40763
P04150|P48552
P04150|P51398
P04150|P51531
P04150|P51532
P04150|P62158
P04150|P63165
P04150|Q04206
P04150|Q04917
P04150|Q13547
P04150|Q15596
P04150|Q15648
P04150|Q15788
P04150|Q92793
P04150|Q92922
P04150|Q99816
P04150|Q99933
P04150|Q9UER7
P04150|Q9Y3R0
P04150|Q9Y618
P04150|Q9Y6Q9
P04156|P04156
P04156|P11021
P04179|P04179
P04181|P04181
P04183|O60383
P04183|P04183
P04183|P04406
P04183|P04637
P04183|P0CG48
P04183|P51693
P04183|Q04724
P04183|Q13432
P04183|Q13885
P04183|Q14194
P04183|Q15047
P04183|Q15262
P04183|Q5T3J3
P04183|Q7L5N1
P04183|Q9UKR5
P04183|Q9UM11
P04198|P61244
P04198|Q13287
P04233|P04233
P04233|P0CG48
P04234|P0CG48
P04234|P27824
P04234|P55072
P04234|Q9UKV5
P04275|P00451
P04275|P04275
P04275|Q76LX8
P04406|P00558
P04406|P04406
P04406|P05067
P04406|P06748
P04406|P60709
P04406|Q9UHD2
P04424|P04424
P04626|O00459
P04626|P00533
P04626|P04626
P04626|P0CG48
P04626|P21860
P04626|P27986
P04626|P29353
P04626|P35222
P04626|P40763
P04626|P42679
P04626|P62993
P04626|Q05209
P04626|Q06124
P04626|Q9UNE7
P04628|Q9H461
P04629|P00519
P04629|P04629
P04629|P07900
P04629|P08138
P04629|P0CG48
P04629|P19174
P04629|P27986
P04629|P29353
P04629|Q9NRF2
P04629|Q9Y4K3
P04632|P20810
P04637|O14641
P04637|O14965
P04637|O15205
P04637|O15379
P04637|O75925
P04637|O75928
P04637|O94776
P04637|O95997
P04637|P02511
P04637|P03372
P04637|P04637
P04637|P06748
P04637|P07900
P04637|P08047
P04637|P09429
P04637|P10415
P04637|P11142
P04637|P11387
P04637|P13639
P04637|P15559
P04637|P18074
P04637|P18146
P04637|P19338
P04637|P19447
P04637|P19525
P04637|P25208
P04637|P25490
P04637|P27694
P04637|P27695
P04637|P29590
P04637|P30307
P04637|P31947
P04637|P32780
P04637|P38936
P04637|P43356
P04637|P45984
P04637|P48729
P04637|P49848
P04637|P50750
P04637|P51532
P04637|P54132
P04637|P61088
P04637|P67870
P04637|Q00535
P04637|Q03468
P04637|Q05086
P04637|Q09472
P04637|Q12888
P04637|Q13330
P04637|Q13362
P04637|Q13547
P04637|Q14999
P04637|Q15648
P04637|Q15672
P04637|Q15796
P04637|Q15831
P04637|Q15843
P04637|Q16539
P04637|Q16594
P04637|Q16611
P04637|Q16637
P04637|Q16666
P04637|Q5VTR2
P04637|Q66K89
P04637|Q7Z6Z7
P04637|Q8IWT3
P04637|Q8N2W9
P04637|Q8WUF5
P04637|Q92769
P04637|Q92922
P04637|Q92993
P04637|Q93009
P04637|Q96J02
P04637|Q9H160
P04637|Q9H2X6
P04637|Q9H3D4
P04637|Q9NPI1
P04637|Q9NZC7
P04637|Q9UNE7
P04637|Q9Y297
P04637|Q9Y3D8
P04792|P00488
P04792|P04637
P04792|P04792
P04792|P63279
P04792|P99999
P04818|P04818
P04843|Q13438
P04843|Q8TCJ2
P04899|P50052
P05000|P17181
P05019|P17936
P05019|P22692
P05019|P24593
P05019|P35858
P05067|O96018
P05067|P01137
P05067|P05067
P05067|P10909
P05067|P11142
P05067|P22303
P05067|P37840
P05067|P49768
P05067|P49810
P05067|P49841
P05067|Q02410
P05067|Q13387
P05067|Q99714
P05067|Q99767
P05067|Q9BXS0
P05067|Q9UQF2
P05090|P02652
P05091|P05091
P05106|P05106
P05106|P06756
P05106|Q05397
P05106|Q13352
P05107|P05362
P05107|P31946
P05107|Q9Y490
P05108|P10109
P05113|P05113
P05120|P06400
P05121|P00750
P05129|P11388
P05129|P30086
P05129|P49840
P05129|P61764
P05154|P02671
P05154|P02675
P05154|P03952
P05154|P04070
P05154|P07288
P05155|P09871
P05156|P01024
P05156|P08603
P05161|O75688
P05161|P06733
P05161|P11142
P05161|P23528
P05161|P41226
P05161|P61088
P05161|Q06830
P05161|Q14258
P05161|Q9UII4
P05164|P05164
P05166|P05165
P05198|P19525
P05198|P20042
P05198|P41091
P05198|Q14232
P05230|P05230
P05230|P11362
P05230|P21802
P05230|P22455
P05231|P08887
P05231|P40189
P05305|P25101
P05386|P05387
P05388|P05386
P05408|P16519
P05408|Q9NRR5
P05412|O60869
P05412|P00519
P05412|P01106
P05412|P03372
P05412|P05412
P05412|P06400
P05412|P07900
P05412|P0CG48
P05412|P10275
P05412|P14921
P05412|P15172
P05412|P15336
P05412|P20226
P05412|P28482
P05412|P63165
P05412|P63279
P05412|P68400
P05412|Q06481
P05412|Q13547
P05412|Q16236
P05412|Q16520
P05412|Q16665
P05412|Q8NEV1
P05423|O14802
P05423|O15318
P05423|P52434
P05423|Q9H1D9
P05423|Q9NW08
P05423|Q9Y2S0
P05423|Q9Y535
P05455|P19338
P05549|P0CG48
P05549|P67809
P05556|O14713
P05556|P05556
P05556|P06756
P05556|P07948
P05556|P08069
P05556|P08648
P05556|P17252
P05556|P26006
P05556|P27824
P05556|P53708
P05556|P56199
P05556|P63244
P05556|Q13418
P05556|Q9Y490
P05771|P05771
P05771|P0CG48
P05771|P11388
P05771|P30086
P05771|P49840
P05771|P61764
P05771|P63244
P05771|Q8IV61
P05771|Q9BYM8
P06213|O14543
P06213|O15357
P06213|O15524
P06213|O60674
P06213|P01308
P06213|P06213
P06213|P0CG48
P06213|P15090
P06213|P19174
P06213|P20936
P06213|P22681
P06213|P23458
P06213|P27986
P06213|P29353
P06213|P35568
P06213|P51692
P06213|P62158
P06213|Q05397
P06213|Q05655
P06213|Q06124
P06213|Q07666
P06213|Q13480
P06213|Q9NRF2
P06213|Q9Y4H2
P06239|O43561
P06239|P06239
P06239|P07900
P06239|P0CG48
P06239|P15311
P06239|P15498
P06239|P16885
P06239|P20936
P06239|P22681
P06239|P25445
P06239|P25963
P06239|P27986
P06239|P28482
P06239|P29353
P06239|P42224
P06239|P42336
P06239|P43403
P06239|P43405
P06239|Q08881
P06239|Q13094
P06239|Q6PIZ9
P06239|Q86WV1
P06239|Q9H204
P06241|O15117
P06241|O60716
P06241|O75674
P06241|P06241
P06241|P06733
P06241|P07900
P06241|P0CG48
P06241|P10721
P06241|P15498
P06241|P16885
P06241|P18433
P06241|P20749
P06241|P22681
P06241|P25445
P06241|P27986
P06241|P29353
P06241|P30419
P06241|P37840
P06241|P78352
P06241|Q03135
P06241|Q06124
P06241|Q07666
P06241|Q07912
P06241|Q13094
P06241|Q13444
P06241|Q13748
P06241|Q6PIZ9
P06241|Q86WV1
P06276|P06276
P06307|P32239
P06396|P02751
P06396|P10275
P06396|P68133
P06400|O14682
P06400|O43463
P06400|P01308
P06400|P04049
P06400|P06400
P06400|P10275
P06400|P15336
P06400|P17480
P06400|P20226
P06400|P29375
P06400|P30260
P06400|P30281
P06400|P35869
P06400|P49716
P06400|P50750
P06400|P51532
P06400|P78396
P06400|Q00987
P06400|Q01094
P06400|Q09028
P06400|Q09472
P06400|Q12931
P06400|Q13029
P06400|Q13547
P06400|Q14186
P06400|Q14188
P06400|Q14209
P06400|Q16254
P06400|Q16576
P06400|Q92831
P06400|Q92994
P06400|Q99708
P06400|Q9UGL1
P06401|P03372
P06401|P06401
P06401|P08047
P06401|P0CG48
P06401|P12931
P06401|P24941
P06401|Q15788
P06401|Q8WYK2
P06401|Q92831
P06401|Q9NR55
P06493|O15392
P06493|P02545
P06493|P04183
P06493|P04637
P06493|P06400
P06493|P06493
P06493|P06748
P06493|P07305
P06493|P08670
P06493|P10275
P06493|P11388
P06493|P15927
P06493|P16401
P06493|P17096
P06493|P18031
P06493|P22314
P06493|P23443
P06493|P27694
P06493|P29692
P06493|P30291
P06493|P31350
P06493|P38936
P06493|P46527
P06493|P50613
P06493|Q01094
P06493|Q15910
P06493|Q16667
P06493|Q92574
P06493|Q96KB5
P06493|Q99741
P06576|P21281
P06576|P36542
P06681|P01031
P06702|P05109
P06727|P06727
P06730|O00571
P06730|P06730
P06730|P0CG48
P06730|P62753
P06730|P78344
P06730|Q04637
P06730|Q13542
P06732|P0CG48
P06733|P0DI81
P06733|Q9Y6Y0
P06734|P06241
P06737|P06737
P06744|P0CG48
P06746|P0CG48
P06746|P18887
P06748|O75607
P06748|P06748
P06748|P07919
P06748|P09874
P06748|P0CG48
P06748|P19525
P06748|P43686
P06748|P60228
P06748|P62805
P06748|P62993
P06748|P67809
P06748|P68431
P06748|P84077
P06748|Q00839
P06748|Q04206
P06748|Q9NR30
P06748|Q9UQ80
P06756|O00622
P06850|P34998
P06858|P06858
P06858|Q07954
P06870|P01042
P06870|P29622
P06881|P01258
P06881|P06881
P07195|P63104
P07225|P04003
P07225|P04070
P07237|P60520
P07288|P01009
P07288|P01011
P07288|P01023
P07288|P12272
P07288|P17936
P07307|Q96DZ1
P07307|Q96G23
P07332|P07332
P07332|P07900
P07332|P11274
P07333|O15524
P07333|P07333
P07333|P09603
P07333|P29353
P07333|P62993
P07339|P05067
P07339|P29622
P07355|P00750
P07359|P00734
P07359|P04275
P07359|P13224
P07359|P14770
P07359|P63104
P07384|P04632
P07384|P0CG48
P07384|P18031
P07384|P30084
P07477|P08697
P07478|P14780
P07550|P07550
P07550|P0CG48
P07550|P12931
P07550|P25098
P07550|P46934
P07550|P63092
P07550|Q02952
P07550|Q5JWF2
P07550|Q8TEY7
P07550|Q96B67
P07585|P00533
P07585|P02452
P07585|P08123
P07602|P07602
P07686|P07686
P07711|P19793
P07711|Q9UIV8
P07737|O00401
P07737|P60709
P07766|P04234
P07766|P06239
P07766|P27986
P07814|O60506
P07814|P41252
P07814|P54136
P07814|Q15046
P07814|Q9P2J5
P07858|P00797
P07858|P01034
P07858|P01040
P07858|P04080
P07858|P07858
P07900|O00170
P07900|O14746
P07900|O14757
P07900|O15111
P07900|P04626
P07900|P05067
P07900|P07900
P07900|P08235
P07900|P09769
P07900|P10275
P07900|P11274
P07900|P11802
P07900|P12931
P07900|P13569
P07900|P17252
P07900|P18124
P07900|P19388
P07900|P19784
P07900|P22694
P07900|P29474
P07900|P29475
P07900|P30530
P07900|P31749
P07900|P31751
P07900|P36897
P07900|P37173
P07900|P41279
P07900|P46777
P07900|P49116
P07900|P49327
P07900|P50502
P07900|P55072
P07900|P62753
P07900|P68400
P07900|P78527
P07900|Q00613
P07900|Q03181
P07900|Q08752
P07900|Q12809
P07900|Q13418
P07900|Q14164
P07900|Q15185
P07900|Q15418
P07900|Q15750
P07900|Q16543
P07900|Q16665
P07900|Q5S007
P07900|Q71U36
P07900|Q7L3B6
P07900|Q8NEV1
P07900|Q96S44
P07900|Q99558
P07900|Q99615
P07900|Q9H093
P07900|Q9H1R3
P07900|Q9NYJ8
P07900|Q9UHD1
P07900|Q9UHD2
P07900|Q9Y6K9
P07910|P07910
P07910|Q08211
P07910|Q9UKM9
P07947|P25445
P07947|P27635
P07948|P06493
P07948|P07948
P07948|P0CG48
P07948|P10721
P07948|P14317
P07948|P19174
P07948|P22681
P07948|P27815
P07948|P29350
P07948|P29353
P07948|P37840
P07948|P48023
P07948|P48736
P07948|P61978
P07948|Q03405
P07948|Q05655
P07948|Q6PIZ9
P07949|P07949
P07949|P0CG48
P07949|P40763
P07992|Q92889
P07996|P00747
P07996|P02751
P07996|P07585
P07996|P16671
P07996|P20908
P07996|Q07954
P07998|P07998
P07998|P13489
P08047|O00268
P08047|O43474
P08047|P01106
P08047|P03372
P08047|P04198
P08047|P05412
P08047|P06400
P08047|P07900
P08047|P08047
P08047|P0CG48
P08047|P10275
P08047|P14859
P08047|P17676
P08047|P18146
P08047|P19838
P08047|P20248
P08047|P23511
P08047|P40763
P08047|P41235
P08047|P42858
P08047|P51532
P08047|P51608
P08047|P56524
P08047|P63165
P08047|P84022
P08047|Q04206
P08047|Q05513
P08047|Q09028
P08047|Q09472
P08047|Q12772
P08047|Q13118
P08047|Q13485
P08047|Q13547
P08047|Q16665
P08047|Q6VMQ6
P08047|Q92769
P08047|Q99814
P08069|O14654
P08069|O60674
P08069|P03372
P08069|P05019
P08069|P08069
P08069|P0CG48
P08069|P18031
P08069|P29353
P08069|P32121
P08069|P35568
P08069|P46108
P08069|P46934
P08069|P63244
P08069|Q06124
P08069|Q92569
P08100|P0CG48
P08138|P05067
P08138|P08138
P08138|Q00994
P08138|Q9BUZ4
P08138|Q9Y4K3
P08138|Q9Y5V3
P08151|P0CG48
P08151|Q9UMX1
P08195|P16070
P08195|Q01650
P08195|Q9UM01
P08235|P12931
P08235|Q02790
P08236|P08236
P08237|P08237
P08237|P17858
P08237|Q01813
P08238|O00170
P08238|O14757
P08238|P04049
P08238|P04637
P08238|P07900
P08238|P08238
P08238|P33992
P08238|P35579
P08238|P41279
P08238|P62753
P08238|Q02790
P08238|Q13546
P08238|Q15185
P08238|Q16543
P08238|Q9UNE7
P08246|P01009
P08246|P01011
P08246|P08519
P08246|P08697
P08246|P10646
P08253|P06756
P08253|P16035
P08253|P35625
P08253|P39060
P08254|P08254
P08254|P13500
P08263|P08263
P08311|P01011
P08311|P01019
P08473|P01160
P08476|P36896
P08476|Q13705
P08559|P08559
P08571|O60603
P08571|P18428
P08572|P02462
P08575|P06213
P08575|P06239
P08575|P06241
P08575|P07948
P08575|P08575
P08575|P35222
P08575|P41240
P08575|Q14697
P08579|P09661
P08581|P08581
P08581|P0CG48
P08581|P14210
P08581|P19174
P08581|P29353
P08581|P35222
P08581|P62993
P08581|Q96EY1
P08588|O14908
P08588|P49407
P08603|P01024
P08621|Q13616
P08631|P08631
P08631|P0CG48
P08631|P16885
P08631|P19174
P08631|P60709
P08631|Q03405
P08631|Q13444
P08631|Q13905
P08631|Q8WUM4
P08648|O14908
P08648|P0CG48
P08648|P39060
P08651|P0CG48
P08670|O95251
P08670|P08670
P08670|P17612
P08670|Q14194
P08697|P02671
P08708|P23396
P08708|P46781
P08708|P61247
P08708|P62273
P08708|P62280
P08708|P62851
P08708|P62861
P08709|P08709
P08754|O43566
P08754|P50052
P08833|P05019
P08887|P26441
P08908|P08908
P08908|P11362
P08913|P04899
P08922|P29350
P08962|P05556
P08962|P0CG48
P09001|P52815
P09012|P09012
P09012|P26599
P09038|P21802
P09038|P22455
P09086|P04150
P09086|P09086
P09237|P00747
P09327|P68133
P09429|P00750
P09455|O75446
P09467|O60260
P09467|P09467
P09467|P0CG48
P09488|Q99683
P09529|P27037
P09529|P36896
P09601|P0CG48
P09603|P09603
P09619|O00459
P09619|P06241
P09619|P09619
P09619|P0CG48
P09619|P19174
P09619|P20936
P09619|P27986
P09619|P29597
P09619|P42224
P09619|Q06124
P09622|P09622
P09651|O14979
P09651|O43390
P09651|O60506
P09651|P07910
P09651|P11940
P09651|P14866
P09651|P17844
P09651|P22626
P09651|P23246
P09651|P26599
P09651|P31942
P09651|P31943
P09651|P38159
P09651|P52272
P09651|P61978
P09651|Q08211
P09651|Q09161
P09651|Q13148
P09651|Q14103
P09651|Q15424
P09651|Q4G0J3
P09651|Q92499
P09651|Q92841
P09651|Q92973
P09661|P09012
P09661|Q12874
P09769|P0CG48
P09769|P12931
P09769|P22681
P09769|P37840
P09871|P00736
P09871|P09871
P09874|O75586
P09874|P04637
P09874|P06746
P09874|P09874
P09874|P10827
P09874|P12004
P09874|P12956
P09874|P13010
P09874|P18887
P09874|P19838
P09874|P49336
P09874|P63279
P09874|P78527
P09874|Q01094
P09874|Q13547
P09874|Q8IW19
P09874|Q92769
P09874|Q9UGN5
P09884|P09874
P09884|P49642
P09884|P49643
P09917|Q14019
P09936|P04637
P09936|P07900
P09936|P11142
P09958|P09958
P09958|Q07954
P09958|Q9H013
P0C0L5|P06681
P0C0S5|O96019
P0C0S5|Q9Y230
P0C0S5|Q9Y265
P0C1Z6|O96019
P0C1Z6|Q53TQ3
P0C1Z6|Q96EZ8
P0C1Z6|Q9C086
P0C7T5|P54253
P0CG47|P16104
P0CG47|Q99741
P0CG47|Q9HAU4
P0CG48|A2RRD8
P0CG48|A2RRP1
P0CG48|A2RTX5
P0CG48|A2RUS2
P0CG48|A3KN83
P0CG48|A5D8V6
P0CG48|A5YKK6
P0CG48|A6NDG6
P0CG48|A6NFA1
P0CG48|A6NHJ4
P0CG48|A6NHR9
P0CG48|A6NNF4
P0CG48|A6NP11
P0CG48|A8MPS7
P0CG48|A8MUV8
P0CG48|B4DX44
P0CG48|B5ME19
P0CG48|O00116
P0CG48|O00124
P0CG48|O00151
P0CG48|O00154
P0CG48|O00165
P0CG48|O00170
P0CG48|O00206
P0CG48|O00213
P0CG48|O00217
P0CG48|O00220
P0CG48|O00231
P0CG48|O00232
P0CG48|O00233
P0CG48|O00257
P0CG48|O00267
P0CG48|O00273
P0CG48|O00291
P0CG48|O00303
P0CG48|O00311
P0CG48|O00329
P0CG48|O00400
P0CG48|O00418
P0CG48|O00422
P0CG48|O00425
P0CG48|O00442
P0CG48|O00443
P0CG48|O00468
P0CG48|O00469
P0CG48|O00471
P0CG48|O00483
P0CG48|O00487
P0CG48|O00506
P0CG48|O00507
P0CG48|O00541
P0CG48|O00548
P0CG48|O00560
P0CG48|O00566
P0CG48|O00567
P0CG48|O00571
P0CG48|O00584
P0CG48|O00622
P0CG48|O00635
P0CG48|O00750
P0CG48|O00762
P0CG48|O00763
P0CG48|O00764
P0CG48|O00767
P0CG48|O14495
P0CG48|O14497
P0CG48|O14503
P0CG48|O14548
P0CG48|O14578
P0CG48|O14593
P0CG48|O14602
P0CG48|O14628
P0CG48|O14639
P0CG48|O14640
P0CG48|O14654
P0CG48|O14656
P0CG48|O14672
P0CG48|O14678
P0CG48|O14686
P0CG48|O14727
P0CG48|O14730
P0CG48|O14732
P0CG48|O14735
P0CG48|O14737
P0CG48|O14744
P0CG48|O14745
P0CG48|O14763
P0CG48|O14776
P0CG48|O14786
P0CG48|O14802
P0CG48|O14818
P0CG48|O14880
P0CG48|O14908
P0CG48|O14925
P0CG48|O14929
P0CG48|O14933
P0CG48|O14936
P0CG48|O14939
P0CG48|O14965
P0CG48|O14975
P0CG48|O14976
P0CG48|O14977
P0CG48|O14979
P0CG48|O14980
P0CG48|O14981
P0CG48|O14986
P0CG48|O15031
P0CG48|O15042
P0CG48|O15056
P0CG48|O15062
P0CG48|O15067
P0CG48|O15078
P0CG48|O15091
P0CG48|O15111
P0CG48|O15120
P0CG48|O15121
P0CG48|O15151
P0CG48|O15160
P0CG48|O15162
P0CG48|O15164
P0CG48|O15212
P0CG48|O15226
P0CG48|O15228
P0CG48|O15234
P0CG48|O15235
P0CG48|O15239
P0CG48|O15254
P0CG48|O15269
P0CG48|O15270
P0CG48|O15287
P0CG48|O15294
P0CG48|O15297
P0CG48|O15304
P0CG48|O15305
P0CG48|O15327
P0CG48|O15344
P0CG48|O15347
P0CG48|O15355
P0CG48|O15357
P0CG48|O15360
P0CG48|O15371
P0CG48|O15372
P0CG48|O15379
P0CG48|O15382
P0CG48|O15397
P0CG48|O15417
P0CG48|O15427
P0CG48|O15438
P0CG48|O15440
P0CG48|O15460
P0CG48|O15484
P0CG48|O15504
P0CG48|O15514
P0CG48|O15519
P0CG48|O15523
P0CG48|O15525
P0CG48|O15530
P0CG48|O15533
P0CG48|O15550
P0CG48|O43143
P0CG48|O43148
P0CG48|O43172
P0CG48|O43175
P0CG48|O43242
P0CG48|O43251
P0CG48|O43252
P0CG48|O43257
P0CG48|O43290
P0CG48|O43291
P0CG48|O43292
P0CG48|O43293
P0CG48|O43299
P0CG48|O43306
P0CG48|O43324
P0CG48|O43345
P0CG48|O43390
P0CG48|O43395
P0CG48|O43396
P0CG48|O43414
P0CG48|O43432
P0CG48|O43447
P0CG48|O43463
P0CG48|O43474
P0CG48|O43488
P0CG48|O43502
P0CG48|O43524
P0CG48|O43541
P0CG48|O43542
P0CG48|O43567
P0CG48|O43583
P0CG48|O43615
P0CG48|O43660
P0CG48|O43670
P0CG48|O43681
P0CG48|O43683
P0CG48|O43684
P0CG48|O43688
P0CG48|O43707
P0CG48|O43709
P0CG48|O43719
P0CG48|O43741
P0CG48|O43765
P0CG48|O43776
P0CG48|O43791
P0CG48|O43808
P0CG48|O43809
P0CG48|O43818
P0CG48|O43819
P0CG48|O43829
P0CG48|O43837
P0CG48|O43847
P0CG48|O43865
P0CG48|O43913
P0CG48|O43920
P0CG48|O43929
P0CG48|O60216
P0CG48|O60220
P0CG48|O60231
P0CG48|O60234
P0CG48|O60238
P0CG48|O60239
P0CG48|O60244
P0CG48|O60256
P0CG48|O60264
P0CG48|O60266
P0CG48|O60271
P0CG48|O60291
P0CG48|O60293
P0CG48|O60294
P0CG48|O60306
P0CG48|O60315
P0CG48|O60318
P0CG48|O60331
P0CG48|O60337
P0CG48|O60341
P0CG48|O60353
P0CG48|O60381
P0CG48|O60427
P0CG48|O60488
P0CG48|O60502
P0CG48|O60503
P0CG48|O60506
P0CG48|O60547
P0CG48|O60563
P0CG48|O60568
P0CG48|O60573
P0CG48|O60613
P0CG48|O60671
P0CG48|O60675
P0CG48|O60678
P0CG48|O60684
P0CG48|O60701
P0CG48|O60711
P0CG48|O60716
P0CG48|O60739
P0CG48|O60762
P0CG48|O60779
P0CG48|O60811
P0CG48|O60825
P0CG48|O60826
P0CG48|O60830
P0CG48|O60832
P0CG48|O60841
P0CG48|O60869
P0CG48|O60884
P0CG48|O60885
P0CG48|O60925
P0CG48|O60934
P0CG48|O60942
P0CG48|O75084
P0CG48|O75116
P0CG48|O75122
P0CG48|O75131
P0CG48|O75150
P0CG48|O75151
P0CG48|O75152
P0CG48|O75155
P0CG48|O75157
P0CG48|O75164
P0CG48|O75175
P0CG48|O75179
P0CG48|O75182
P0CG48|O75190
P0CG48|O75191
P0CG48|O75197
P0CG48|O75223
P0CG48|O75251
P0CG48|O75306
P0CG48|O75312
P0CG48|O75319
P0CG48|O75340
P0CG48|O75347
P0CG48|O75351
P0CG48|O75352
P0CG48|O75367
P0CG48|O75381
P0CG48|O75386
P0CG48|O75390
P0CG48|O75396
P0CG48|O75400
P0CG48|O75419
P0CG48|O75431
P0CG48|O75439
P0CG48|O75448
P0CG48|O75461
P0CG48|O75475
P0CG48|O75477
P0CG48|O75489
P0CG48|O75496
P0CG48|O75503
P0CG48|O75529
P0CG48|O75530
P0CG48|O75531
P0CG48|O75533
P0CG48|O75534
P0CG48|O75569
P0CG48|O75586
P0CG48|O75592
P0CG48|O75608
P0CG48|O75643
P0CG48|O75674
P0CG48|O75676
P0CG48|O75688
P0CG48|O75691
P0CG48|O75694
P0CG48|O75695
P0CG48|O75717
P0CG48|O75718
P0CG48|O75746
P0CG48|O75787
P0CG48|O75792
P0CG48|O75808
P0CG48|O75817
P0CG48|O75818
P0CG48|O75821
P0CG48|O75822
P0CG48|O75828
P0CG48|O75832
P0CG48|O75844
P0CG48|O75845
P0CG48|O75874
P0CG48|O75909
P0CG48|O75911
P0CG48|O75914
P0CG48|O75915
P0CG48|O75925
P0CG48|O75934
P0CG48|O75937
P0CG48|O75947
P0CG48|O75953
P0CG48|O75955
P0CG48|O75964
P0CG48|O75976
P0CG48|O76061
P0CG48|O76071
P0CG48|O76075
P0CG48|O76094
P0CG48|O94768
P0CG48|O94776
P0CG48|O94788
P0CG48|O94804
P0CG48|O94805
P0CG48|O94806
P0CG48|O94808
P0CG48|O94817
P0CG48|O94822
P0CG48|O94826
P0CG48|O94830
P0CG48|O94851
P0CG48|O94855
P0CG48|O94874
P0CG48|O94880
P0CG48|O94885
P0CG48|O94905
P0CG48|O94906
P0CG48|O94915
P0CG48|O94925
P0CG48|O94952
P0CG48|O94953
P0CG48|O94964
P0CG48|O94972
P0CG48|O94979
P0CG48|O94992
P0CG48|O95070
P0CG48|O95071
P0CG48|O95073
P0CG48|O95139
P0CG48|O95147
P0CG48|O95149
P0CG48|O95155
P0CG48|O95163
P0CG48|O95168
P0CG48|O95169
P0CG48|O95182
P0CG48|O95232
P0CG48|O95243
P0CG48|O95248
P0CG48|O95251
P0CG48|O95260
P0CG48|O95271
P0CG48|O95292
P0CG48|O95298
P0CG48|O95299
P0CG48|O95319
P0CG48|O95336
P0CG48|O95340
P0CG48|O95347
P0CG48|O95352
P0CG48|O95372
P0CG48|O95382
P0CG48|O95391
P0CG48|O95394
P0CG48|O95396
P0CG48|O95453
P0CG48|O95455
P0CG48|O95470
P0CG48|O95478
P0CG48|O95486
P0CG48|O95503
P0CG48|O95522
P0CG48|O95551
P0CG48|O95563
P0CG48|O95571
P0CG48|O95573
P0CG48|O95602
P0CG48|O95619
P0CG48|O95622
P0CG48|O95625
P0CG48|O95628
P0CG48|O95674
P0CG48|O95696
P0CG48|O95707
P0CG48|O95714
P0CG48|O95749
P0CG48|O95757
P0CG48|O95758
P0CG48|O95780
P0CG48|O95782
P0CG48|O95785
P0CG48|O95816
P0CG48|O95819
P0CG48|O95831
P0CG48|O95861
P0CG48|O95863
P0CG48|O95864
P0CG48|O95865
P0CG48|O95905
P0CG48|O95983
P0CG48|O95985
P0CG48|O96000
P0CG48|O96007
P0CG48|O96008
P0CG48|O96013
P0CG48|O96019
P0CG48|O96033
P0CG48|P00167
P0CG48|P00338
P0CG48|P00367
P0CG48|P00374
P0CG48|P00387
P0CG48|P00390
P0CG48|P00403
P0CG48|P00491
P0CG48|P00492
P0CG48|P00505
P0CG48|P00558
P0CG48|P00568
P0CG48|P00746
P0CG48|P00813
P0CG48|P00966
P0CG48|P01033
P0CG48|P01040
P0CG48|P01106
P0CG48|P01111
P0CG48|P01116
P0CG48|P01130
P0CG48|P01137
P0CG48|P01876
P0CG48|P02452
P0CG48|P02511
P0CG48|P02545
P0CG48|P02751
P0CG48|P02768
P0CG48|P02788
P0CG48|P04040
P0CG48|P04049
P0CG48|P04053
P0CG48|P04075
P0CG48|P04080
P0CG48|P04179
P0CG48|P04181
P0CG48|P04198
P0CG48|P04264
P0CG48|P04350
P0CG48|P04406
P0CG48|P04632
P0CG48|P04637
P0CG48|P04792
P0CG48|P04818
P0CG48|P04843
P0CG48|P04844
P0CG48|P04899
P0CG48|P05023
P0CG48|P05026
P0CG48|P05062
P0CG48|P05067
P0CG48|P05089
P0CG48|P05091
P0CG48|P05107
P0CG48|P05161
P0CG48|P05198
P0CG48|P05362
P0CG48|P05386
P0CG48|P05387
P0CG48|P05388
P0CG48|P05455
P0CG48|P05496
P0CG48|P05556
P0CG48|P06132
P0CG48|P06280
P0CG48|P06396
P0CG48|P06400
P0CG48|P06454
P0CG48|P06493
P0CG48|P06576
P0CG48|P06702
P0CG48|P06733
P0CG48|P06737
P0CG48|P06756
P0CG48|P07108
P0CG48|P07195
P0CG48|P07199
P0CG48|P07205
P0CG48|P07237
P0CG48|P07305
P0CG48|P07332
P0CG48|P07333
P0CG48|P07339
P0CG48|P07355
P0CG48|P07477
P0CG48|P07602
P0CG48|P07686
P0CG48|P07737
P0CG48|P07738
P0CG48|P07741
P0CG48|P07814
P0CG48|P07858
P0CG48|P07900
P0CG48|P07910
P0CG48|P07947
P0CG48|P07954
P0CG48|P07992
P0CG48|P08138
P0CG48|P08195
P0CG48|P08235
P0CG48|P08236
P0CG48|P08237
P0CG48|P08238
P0CG48|P08243
P0CG48|P08559
P0CG48|P08575
P0CG48|P08579
P0CG48|P08621
P0CG48|P08670
P0CG48|P08708
P0CG48|P08754
P0CG48|P08865
P0CG48|P09001
P0CG48|P09012
P0CG48|P09086
P0CG48|P09104
P0CG48|P09211
P0CG48|P09234
P0CG48|P09429
P0CG48|P09488
P0CG48|P09525
P0CG48|P09543
P0CG48|P09622
P0CG48|P09630
P0CG48|P09651
P0CG48|P09661
P0CG48|P09669
P0CG48|P09874
P0CG48|P09884
P0CG48|P09936
P0CG48|P09958
P0CG48|P09960
P0CG48|P09972
P0CG48|P0C0S5
P0CG48|P0C2W1
P0CG48|P0C7V7
P0CG48|P0CG47
P0CG48|P0CG48
P0CG48|P0CJ78
P0CG48|P0CW22
P0CG48|P10155
P0CG48|P10301
P0CG48|P10412
P0CG48|P10515
P0CG48|P10586
P0CG48|P10588
P0CG48|P10589
P0CG48|P10599
P0CG48|P10606
P0CG48|P10619
P0CG48|P10620
P0CG48|P10644
P0CG48|P10768
P0CG48|P10809
P0CG48|P10909
P0CG48|P11021
P0CG48|P11166
P0CG48|P11169
P0CG48|P11172
P0CG48|P11177
P0CG48|P11216
P0CG48|P11217
P0CG48|P11234
P0CG48|P11277
P0CG48|P11279
P0CG48|P11362
P0CG48|P11387
P0CG48|P11413
P0CG48|P11441
P0CG48|P11532
P0CG48|P11586
P0CG48|P11717
P0CG48|P11766
P0CG48|P11802
P0CG48|P11908
P0CG48|P11940
P0CG48|P12109
P0CG48|P12110
P0CG48|P12236
P0CG48|P12268
P0CG48|P12270
P0CG48|P12273
P0CG48|P12277
P0CG48|P12429
P0CG48|P12755
P0CG48|P12757
P0CG48|P12814
P0CG48|P12821
P0CG48|P12955
P0CG48|P12956
P0CG48|P13010
P0CG48|P13051
P0CG48|P13073
P0CG48|P13196
P0CG48|P13489
P0CG48|P13639
P0CG48|P13667
P0CG48|P13726
P0CG48|P13727
P0CG48|P13798
P0CG48|P13807
P0CG48|P13929
P0CG48|P13984
P0CG48|P13995
P0CG48|P14174
P0CG48|P14314
P0CG48|P14324
P0CG48|P14373
P0CG48|P14550
P0CG48|P14618
P0CG48|P14625
P0CG48|P14678
P0CG48|P14735
P0CG48|P14854
P0CG48|P14866
P0CG48|P14868
P0CG48|P14921
P0CG48|P14923
P0CG48|P14927
P0CG48|P15036
P0CG48|P15056
P0CG48|P15104
P0CG48|P15121
P0CG48|P15153
P0CG48|P15170
P0CG48|P15259
P0CG48|P15291
P0CG48|P15311
P0CG48|P15328
P0CG48|P15336
P0CG48|P15374
P0CG48|P15408
P0CG48|P15529
P0CG48|P15531
P0CG48|P15559
P0CG48|P15586
P0CG48|P15822
P0CG48|P15880
P0CG48|P15924
P0CG48|P15927
P0CG48|P15976
P0CG48|P16070
P0CG48|P16104
P0CG48|P16152
P0CG48|P16220
P0CG48|P16278
P0CG48|P16298
P0CG48|P16401
P0CG48|P16402
P0CG48|P16403
P0CG48|P16422
P0CG48|P16435
P0CG48|P16591
P0CG48|P16930
P0CG48|P16989
P0CG48|P17026
P0CG48|P17029
P0CG48|P17035
P0CG48|P17066
P0CG48|P17081
P0CG48|P17096
P0CG48|P17174
P0CG48|P17342
P0CG48|P17480
P0CG48|P17544
P0CG48|P17568
P0CG48|P17612
P0CG48|P17655
P0CG48|P17707
P0CG48|P17812
P0CG48|P17844
P0CG48|P17858
P0CG48|P17861
P0CG48|P17980
P0CG48|P17987
P0CG48|P18031
P0CG48|P18074
P0CG48|P18075
P0CG48|P18077
P0CG48|P18085
P0CG48|P18124
P0CG48|P18433
P0CG48|P18583
P0CG48|P18615
P0CG48|P18621
P0CG48|P18669
P0CG48|P18827
P0CG48|P18846
P0CG48|P18858
P0CG48|P18859
P0CG48|P18887
P0CG48|P19021
P0CG48|P19022
P0CG48|P19338
P0CG48|P19367
P0CG48|P19387
P0CG48|P19388
P0CG48|P19438
P0CG48|P19447
P0CG48|P19525
P0CG48|P19623
P0CG48|P19634
P0CG48|P19784
P0CG48|P19793
P0CG48|P19838
P0CG48|P20042
P0CG48|P20073
P0CG48|P20226
P0CG48|P20290
P0CG48|P20337
P0CG48|P20339
P0CG48|P20340
P0CG48|P20585
P0CG48|P20594
P0CG48|P20618
P0CG48|P20674
P0CG48|P20749
P0CG48|P20839
P0CG48|P20908
P0CG48|P20936
P0CG48|P20962
P0CG48|P21108
P0CG48|P21266
P0CG48|P21281
P0CG48|P21333
P0CG48|P21359
P0CG48|P21583
P0CG48|P21673
P0CG48|P21912
P0CG48|P21964
P0CG48|P22061
P0CG48|P22087
P0CG48|P22090
P0CG48|P22102
P0CG48|P22223
P0CG48|P22234
P0CG48|P22307
P0CG48|P22314
P0CG48|P22392
P0CG48|P22415
P0CG48|P22455
P0CG48|P22570
P0CG48|P22626
P0CG48|P22694
P0CG48|P22695
P0CG48|P22830
P0CG48|P23193
P0CG48|P23229
P0CG48|P23284
P0CG48|P23381
P0CG48|P23458
P0CG48|P23470
P0CG48|P23497
P0CG48|P23526
P0CG48|P23528
P0CG48|P23588
P0CG48|P23634
P0CG48|P23760
P0CG48|P23919
P0CG48|P23921
P0CG48|P24468
P0CG48|P24522
P0CG48|P24534
P0CG48|P24539
P0CG48|P24666
P0CG48|P24723
P0CG48|P24752
P0CG48|P24863
P0CG48|P24941
P0CG48|P25098
P0CG48|P25106
P0CG48|P25205
P0CG48|P25311
P0CG48|P25325
P0CG48|P25398
P0CG48|P25445
P0CG48|P25685
P0CG48|P25686
P0CG48|P25705
P0CG48|P25786
P0CG48|P25787
P0CG48|P25788
P0CG48|P25789
P0CG48|P26006
P0CG48|P26038
P0CG48|P26196
P0CG48|P26358
P0CG48|P26368
P0CG48|P26373
P0CG48|P26583
P0CG48|P26599
P0CG48|P26639
P0CG48|P26640
P0CG48|P26641
P0CG48|P27037
P0CG48|P27348
P0CG48|P27635
P0CG48|P27694
P0CG48|P27695
P0CG48|P27707
P0CG48|P27708
P0CG48|P27797
P0CG48|P27824
P0CG48|P28062
P0CG48|P28065
P0CG48|P28066
P0CG48|P28070
P0CG48|P28072
P0CG48|P28074
P0CG48|P28161
P0CG48|P28288
P0CG48|P28331
P0CG48|P28340
P0CG48|P28347
P0CG48|P28370
P0CG48|P28702
P0CG48|P28715
P0CG48|P28838
P0CG48|P29084
P0CG48|P29122
P0CG48|P29144
P0CG48|P29218
P0CG48|P29317
P0CG48|P29350
P0CG48|P29372
P0CG48|P29375
P0CG48|P29401
P0CG48|P29558
P0CG48|P29692
P0CG48|P30040
P0CG48|P30041
P0CG48|P30043
P0CG48|P30044
P0CG48|P30046
P0CG48|P30048
P0CG48|P30050
P0CG48|P30084
P0CG48|P30085
P0CG48|P30086
P0CG48|P30101
P0CG48|P30153
P0CG48|P30260
P0CG48|P30279
P0CG48|P30304
P0CG48|P30305
P0CG48|P30307
P0CG48|P30405
P0CG48|P30419
P0CG48|P30519
P0CG48|P30520
P0CG48|P30533
P0CG48|P30566
P0CG48|P30613
P0CG48|P30626
P0CG48|P30740
P0CG48|P30837
P0CG48|P30876
P0CG48|P31040
P0CG48|P31153
P0CG48|P31321
P0CG48|P31323
P0CG48|P31327
P0CG48|P31350
P0CG48|P31629
P0CG48|P31641
P0CG48|P31689
P0CG48|P31751
P0CG48|P31930
P0CG48|P31939
P0CG48|P31941
P0CG48|P31942
P0CG48|P31943
P0CG48|P31946
P0CG48|P31949
P0CG48|P32019
P0CG48|P32119
P0CG48|P32189
P0CG48|P32320
P0CG48|P32322
P0CG48|P32519
P0CG48|P32754
P0CG48|P32780
P0CG48|P32929
P0CG48|P32969
P0CG48|P33121
P0CG48|P33176
P0CG48|P33240
P0CG48|P33316
P0CG48|P33527
P0CG48|P33552
P0CG48|P33897
P0CG48|P33981
P0CG48|P33991
P0CG48|P33992
P0CG48|P33993
P0CG48|P34741
P0CG48|P34896
P0CG48|P34897
P0CG48|P34931
P0CG48|P34949
P0CG48|P35030
P0CG48|P35080
P0CG48|P35227
P0CG48|P35232
P0CG48|P35237
P0CG48|P35241
P0CG48|P35244
P0CG48|P35249
P0CG48|P35251
P0CG48|P35268
P0CG48|P35269
P0CG48|P35270
P0CG48|P35453
P0CG48|P35520
P0CG48|P35579
P0CG48|P35609
P0CG48|P35610
P0CG48|P35611
P0CG48|P35637
P0CG48|P35659
P0CG48|P35754
P0CG48|P35789
P0CG48|P35813
P0CG48|P35869
P0CG48|P35998
P0CG48|P36406
P0CG48|P36507
P0CG48|P36542
P0CG48|P36551
P0CG48|P36578
P0CG48|P36639
P0CG48|P36776
P0CG48|P36871
P0CG48|P36873
P0CG48|P36894
P0CG48|P36941
P0CG48|P36969
P0CG48|P37108
P0CG48|P37173
P0CG48|P37198
P0CG48|P37268
P0CG48|P37837
P0CG48|P37840
P0CG48|P38159
P0CG48|P38398
P0CG48|P38435
P0CG48|P38606
P0CG48|P38646
P0CG48|P38919
P0CG48|P39019
P0CG48|P39023
P0CG48|P39656
P0CG48|P39687
P0CG48|P39748
P0CG48|P39880
P0CG48|P40123
P0CG48|P40227
P0CG48|P40306
P0CG48|P40429
P0CG48|P40818
P0CG48|P40855
P0CG48|P40925
P0CG48|P40926
P0CG48|P40937
P0CG48|P40938
P0CG48|P40939
P0CG48|P41002
P0CG48|P41091
P0CG48|P41134
P0CG48|P41162
P0CG48|P41182
P0CG48|P41208
P0CG48|P41212
P0CG48|P41223
P0CG48|P41227
P0CG48|P41229
P0CG48|P41240
P0CG48|P41250
P0CG48|P41252
P0CG48|P41440
P0CG48|P41567
P0CG48|P41970
P0CG48|P42126
P0CG48|P42166
P0CG48|P42224
P0CG48|P42226
P0CG48|P42229
P0CG48|P42285
P0CG48|P42345
P0CG48|P42356
P0CG48|P42575
P0CG48|P42677
P0CG48|P42679
P0CG48|P42695
P0CG48|P42704
P0CG48|P42766
P0CG48|P42785
P0CG48|P42858
P0CG48|P42892
P0CG48|P43003
P0CG48|P43034
P0CG48|P43243
P0CG48|P43246
P0CG48|P43250
P0CG48|P43268
P0CG48|P43307
P0CG48|P43308
P0CG48|P43353
P0CG48|P43355
P0CG48|P43356
P0CG48|P43357
P0CG48|P43405
P0CG48|P43490
P0CG48|P43686
P0CG48|P43897
P0CG48|P45954
P0CG48|P45973
P0CG48|P45983
P0CG48|P45984
P0CG48|P46013
P0CG48|P46020
P0CG48|P46063
P0CG48|P46087
P0CG48|P46100
P0CG48|P46108
P0CG48|P46109
P0CG48|P46379
P0CG48|P46439
P0CG48|P46459
P0CG48|P46531
P0CG48|P46736
P0CG48|P46776
P0CG48|P46777
P0CG48|P46778
P0CG48|P46779
P0CG48|P46781
P0CG48|P46782
P0CG48|P46783
P0CG48|P46926
P0CG48|P46934
P0CG48|P46940
P0CG48|P46976
P0CG48|P46977
P0CG48|P47712
P0CG48|P47813
P0CG48|P47895
P0CG48|P47897
P0CG48|P47914
P0CG48|P48029
P0CG48|P48047
P0CG48|P48059
P0CG48|P48147
P0CG48|P48163
P0CG48|P48426
P0CG48|P48436
P0CG48|P48443
P0CG48|P48448
P0CG48|P48449
P0CG48|P48506
P0CG48|P48552
P0CG48|P48556
P0CG48|P48637
P0CG48|P48643
P0CG48|P48651
P0CG48|P48729
P0CG48|P48730
P0CG48|P48735
P0CG48|P48739
P0CG48|P49005
P0CG48|P49023
P0CG48|P49069
P0CG48|P49189
P0CG48|P49207
P0CG48|P49247
P0CG48|P49257
P0CG48|P49321
P0CG48|P49354
P0CG48|P49356
P0CG48|P49366
P0CG48|P49368
P0CG48|P49411
P0CG48|P49419
P0CG48|P49448
P0CG48|P49454
P0CG48|P49458
P0CG48|P49459
P0CG48|P49585
P0CG48|P49588
P0CG48|P49589
P0CG48|P49590
P0CG48|P49591
P0CG48|P49593
P0CG48|P49642
P0CG48|P49643
P0CG48|P49674
P0CG48|P49711
P0CG48|P49720
P0CG48|P49721
P0CG48|P49736
P0CG48|P49748
P0CG48|P49750
P0CG48|P49753
P0CG48|P49755
P0CG48|P49756
P0CG48|P49761
P0CG48|P49768
P0CG48|P49770
P0CG48|P49773
P0CG48|P49790
P0CG48|P49792
P0CG48|P49796
P0CG48|P49821
P0CG48|P49840
P0CG48|P49848
P0CG48|P49862
P0CG48|P49902
P0CG48|P49903
P0CG48|P49914
P0CG48|P49915
P0CG48|P49916
P0CG48|P49918
P0CG48|P49959
P0CG48|P50053
P0CG48|P50148
P0CG48|P50213
P0CG48|P50225
P0CG48|P50226
P0CG48|P50416
P0CG48|P50443
P0CG48|P50453
P0CG48|P50454
P0CG48|P50502
P0CG48|P50539
P0CG48|P50548
P0CG48|P50570
P0CG48|P50579
P0CG48|P50613
P0CG48|P50749
P0CG48|P50897
P0CG48|P50914
P0CG48|P50990
P0CG48|P50991
P0CG48|P51003
P0CG48|P51114
P0CG48|P51116
P0CG48|P51149
P0CG48|P51159
P0CG48|P51178
P0CG48|P51398
P0CG48|P51452
P0CG48|P51511
P0CG48|P51523
P0CG48|P51530
P0CG48|P51531
P0CG48|P51532
P0CG48|P51570
P0CG48|P51571
P0CG48|P51572
P0CG48|P51610
P0CG48|P51617
P0CG48|P51648
P0CG48|P51654
P0CG48|P51659
P0CG48|P51665
P0CG48|P51692
P0CG48|P51784
P0CG48|P51812
P0CG48|P51825
P0CG48|P51828
P0CG48|P51858
P0CG48|P51948
P0CG48|P51955
P0CG48|P51970
P0CG48|P51991
P0CG48|P52209
P0CG48|P52272
P0CG48|P52292
P0CG48|P52294
P0CG48|P52298
P0CG48|P52333
P0CG48|P52434
P0CG48|P52435
P0CG48|P52569
P0CG48|P52594
P0CG48|P52597
P0CG48|P52630
P0CG48|P52657
P0CG48|P52701
P0CG48|P52739
P0CG48|P52758
P0CG48|P52788
P0CG48|P52789
P0CG48|P52888
P0CG48|P52948
P0CG48|P53004
P0CG48|P53007
P0CG48|P53041
P0CG48|P53355
P0CG48|P53396
P0CG48|P53582
P0CG48|P53597
P0CG48|P53602
P0CG48|P53611
P0CG48|P53794
P0CG48|P53801
P0CG48|P53804
P0CG48|P53805
P0CG48|P53816
P0CG48|P53985
P0CG48|P53992
P0CG48|P53999
P0CG48|P54098
P0CG48|P54105
P0CG48|P54132
P0CG48|P54136
P0CG48|P54198
P0CG48|P54274
P0CG48|P54577
P0CG48|P54578
P0CG48|P54619
P0CG48|P54646
P0CG48|P54652
P0CG48|P54687
P0CG48|P54709
P0CG48|P54727
P0CG48|P54760
P0CG48|P54764
P0CG48|P54802
P0CG48|P54819
P0CG48|P54840
P0CG48|P54868
P0CG48|P54886
P0CG48|P55008
P0CG48|P55010
P0CG48|P55036
P0CG48|P55061
P0CG48|P55084
P0CG48|P55160
P0CG48|P55209
P0CG48|P55212
P0CG48|P55263
P0CG48|P55265
P0CG48|P55735
P0CG48|P55769
P0CG48|P55786
P0CG48|P55795
P0CG48|P55854
P0CG48|P55884
P0CG48|P56134
P0CG48|P56182
P0CG48|P56192
P0CG48|P56211
P0CG48|P56282
P0CG48|P56537
P0CG48|P56545
P0CG48|P56556
P0CG48|P56693
P0CG48|P56937
P0CG48|P57059
P0CG48|P57073
P0CG48|P57105
P0CG48|P57678
P0CG48|P57721
P0CG48|P57727
P0CG48|P57740
P0CG48|P58317
P0CG48|P58340
P0CG48|P58546
P0CG48|P59923
P0CG48|P60174
P0CG48|P60228
P0CG48|P60468
P0CG48|P60510
P0CG48|P60520
P0CG48|P60604
P0CG48|P60709
P0CG48|P60842
P0CG48|P60866
P0CG48|P60891
P0CG48|P60900
P0CG48|P60983
P0CG48|P61009
P0CG48|P61011
P0CG48|P61024
P0CG48|P61077
P0CG48|P61081
P0CG48|P61086
P0CG48|P61088
P0CG48|P61201
P0CG48|P61204
P0CG48|P61218
P0CG48|P61221
P0CG48|P61224
P0CG48|P61225
P0CG48|P61247
P0CG48|P61254
P0CG48|P61289
P0CG48|P61296
P0CG48|P61313
P0CG48|P61326
P0CG48|P61353
P0CG48|P61421
P0CG48|P61457
P0CG48|P61513
P0CG48|P61599
P0CG48|P61604
P0CG48|P61619
P0CG48|P61758
P0CG48|P61764
P0CG48|P61769
P0CG48|P61803
P0CG48|P61927
P0CG48|P61956
P0CG48|P61960
P0CG48|P61962
P0CG48|P61964
P0CG48|P61978
P0CG48|P61981
P0CG48|P62068
P0CG48|P62072
P0CG48|P62081
P0CG48|P62136
P0CG48|P62140
P0CG48|P62158
P0CG48|P62191
P0CG48|P62195
P0CG48|P62241
P0CG48|P62244
P0CG48|P62249
P0CG48|P62253
P0CG48|P62256
P0CG48|P62258
P0CG48|P62263
P0CG48|P62266
P0CG48|P62269
P0CG48|P62273
P0CG48|P62277
P0CG48|P62280
P0CG48|P62304
P0CG48|P62306
P0CG48|P62308
P0CG48|P62314
P0CG48|P62316
P0CG48|P62318
P0CG48|P62333
P0CG48|P62424
P0CG48|P62487
P0CG48|P62495
P0CG48|P62633
P0CG48|P62701
P0CG48|P62714
P0CG48|P62736
P0CG48|P62750
P0CG48|P62753
P0CG48|P62820
P0CG48|P62826
P0CG48|P62829
P0CG48|P62834
P0CG48|P62841
P0CG48|P62847
P0CG48|P62851
P0CG48|P62854
P0CG48|P62861
P0CG48|P62875
P0CG48|P62877
P0CG48|P62888
P0CG48|P62899
P0CG48|P62906
P0CG48|P62910
P0CG48|P62913
P0CG48|P62917
P0CG48|P62937
P0CG48|P62942
P0CG48|P62979
P0CG48|P62987
P0CG48|P62995
P0CG48|P63027
P0CG48|P63092
P0CG48|P63098
P0CG48|P63104
P0CG48|P63151
P0CG48|P63162
P0CG48|P63167
P0CG48|P63173
P0CG48|P63208
P0CG48|P63220
P0CG48|P63241
P0CG48|P63244
P0CG48|P63267
P0CG48|P63272
P0CG48|P63279
P0CG48|P67809
P0CG48|P67812
P0CG48|P67870
P0CG48|P68032
P0CG48|P68036
P0CG48|P68104
P0CG48|P68133
P0CG48|P68363
P0CG48|P68366
P0CG48|P68371
P0CG48|P68400
P0CG48|P68402
P0CG48|P68543
P0CG48|P78316
P0CG48|P78317
P0CG48|P78318
P0CG48|P78330
P0CG48|P78344
P0CG48|P78346
P0CG48|P78347
P0CG48|P78356
P0CG48|P78362
P0CG48|P78368
P0CG48|P78371
P0CG48|P78380
P0CG48|P78395
P0CG48|P78406
P0CG48|P78417
P0CG48|P78527
P0CG48|P78536
P0CG48|P78537
P0CG48|P78545
P0CG48|P78549
P0CG48|P80723
P0CG48|P81605
P0CG48|P82650
P0CG48|P82673
P0CG48|P82675
P0CG48|P82909
P0CG48|P82912
P0CG48|P82914
P0CG48|P82930
P0CG48|P82933
P0CG48|P82979
P0CG48|P83436
P0CG48|P83731
P0CG48|P83876
P0CG48|P83881
P0CG48|P83916
P0CG48|P84022
P0CG48|P84074
P0CG48|P84077
P0CG48|P84090
P0CG48|P84095
P0CG48|P84098
P0CG48|P84103
P0CG48|P84243
P0CG48|P85298
P0CG48|P98082
P0CG48|P98155
P0CG48|P98177
P0CG48|P98179
P0CG48|P99999
P0CG48|Q00013
P0CG48|Q00059
P0CG48|Q00169
P0CG48|Q00266
P0CG48|Q00341
P0CG48|Q00526
P0CG48|Q00534
P0CG48|Q00535
P0CG48|Q00536
P0CG48|Q00537
P0CG48|Q00577
P0CG48|Q00610
P0CG48|Q00613
P0CG48|Q00688
P0CG48|Q00796
P0CG48|Q00839
P0CG48|Q00987
P0CG48|Q01081
P0CG48|Q01085
P0CG48|Q01105
P0CG48|Q01130
P0CG48|Q01201
P0CG48|Q01415
P0CG48|Q01432
P0CG48|Q01433
P0CG48|Q01469
P0CG48|Q01484
P0CG48|Q01518
P0CG48|Q01581
P0CG48|Q01628
P0CG48|Q01650
P0CG48|Q01658
P0CG48|Q01664
P0CG48|Q01726
P0CG48|Q01780
P0CG48|Q01804
P0CG48|Q01813
P0CG48|Q01814
P0CG48|Q01844
P0CG48|Q01955
P0CG48|Q01968
P0CG48|Q01970
P0CG48|Q01973
P0CG48|Q01974
P0CG48|Q02078
P0CG48|Q02218
P0CG48|Q02224
P0CG48|Q02246
P0CG48|Q02386
P0CG48|Q02413
P0CG48|Q02535
P0CG48|Q02543
P0CG48|Q02750
P0CG48|Q02790
P0CG48|Q02809
P0CG48|Q02878
P0CG48|Q02880
P0CG48|Q02930
P0CG48|Q02952
P0CG48|Q02978
P0CG48|Q03013
P0CG48|Q03113
P0CG48|Q03154
P0CG48|Q03164
P0CG48|Q03393
P0CG48|Q03701
P0CG48|Q03936
P0CG48|Q03989
P0CG48|Q04206
P0CG48|Q04446
P0CG48|Q04637
P0CG48|Q04656
P0CG48|Q04695
P0CG48|Q04721
P0CG48|Q04724
P0CG48|Q04725
P0CG48|Q04726
P0CG48|Q04727
P0CG48|Q04760
P0CG48|Q04837
P0CG48|Q04917
P0CG48|Q05048
P0CG48|Q05086
P0CG48|Q05481
P0CG48|Q05519
P0CG48|Q05639
P0CG48|Q05923
P0CG48|Q05932
P0CG48|Q05D32
P0CG48|Q06124
P0CG48|Q06187
P0CG48|Q06203
P0CG48|Q06210
P0CG48|Q06265
P0CG48|Q06323
P0CG48|Q06413
P0CG48|Q06418
P0CG48|Q06481
P0CG48|Q06546
P0CG48|Q06587
P0CG48|Q06609
P0CG48|Q06787
P0CG48|Q06830
P0CG48|Q07002
P0CG48|Q07020
P0CG48|Q07021
P0CG48|Q07352
P0CG48|Q07666
P0CG48|Q07864
P0CG48|Q07954
P0CG48|Q07955
P0CG48|Q08043
P0CG48|Q08117
P0CG48|Q08170
P0CG48|Q08209
P0CG48|Q08211
P0CG48|Q08345
P0CG48|Q08462
P0CG48|Q08752
P0CG48|Q08945
P0CG48|Q08J23
P0CG48|Q09013
P0CG48|Q09028
P0CG48|Q09161
P0CG48|Q09472
P0CG48|Q09666
P0CG48|Q0PNE2
P0CG48|Q0VAA5
P0CG48|Q0VDF9
P0CG48|Q0VDG4
P0CG48|Q0VGE8
P0CG48|Q0ZGT2
P0CG48|Q10471
P0CG48|Q10570
P0CG48|Q10713
P0CG48|Q11206
P0CG48|Q12765
P0CG48|Q12769
P0CG48|Q12770
P0CG48|Q12772
P0CG48|Q12778
P0CG48|Q12788
P0CG48|Q12789
P0CG48|Q12792
P0CG48|Q12797
P0CG48|Q12802
P0CG48|Q12809
P0CG48|Q12824
P0CG48|Q12830
P0CG48|Q12849
P0CG48|Q12851
P0CG48|Q12852
P0CG48|Q12866
P0CG48|Q12873
P0CG48|Q12874
P0CG48|Q12882
P0CG48|Q12888
P0CG48|Q12899
P0CG48|Q12904
P0CG48|Q12905
P0CG48|Q12906
P0CG48|Q12913
P0CG48|Q12923
P0CG48|Q12926
P0CG48|Q12931
P0CG48|Q12955
P0CG48|Q12974
P0CG48|Q12983
P0CG48|Q12986
P0CG48|Q12996
P0CG48|Q13011
P0CG48|Q13015
P0CG48|Q13033
P0CG48|Q13042
P0CG48|Q13043
P0CG48|Q13045
P0CG48|Q13049
P0CG48|Q13057
P0CG48|Q13084
P0CG48|Q13085
P0CG48|Q13098
P0CG48|Q13107
P0CG48|Q13112
P0CG48|Q13115
P0CG48|Q13118
P0CG48|Q13126
P0CG48|Q13127
P0CG48|Q13129
P0CG48|Q13131
P0CG48|Q13144
P0CG48|Q13145
P0CG48|Q13151
P0CG48|Q13153
P0CG48|Q13162
P0CG48|Q13177
P0CG48|Q13185
P0CG48|Q13188
P0CG48|Q13190
P0CG48|Q13191
P0CG48|Q13200
P0CG48|Q13206
P0CG48|Q13217
P0CG48|Q13232
P0CG48|Q13233
P0CG48|Q13242
P0CG48|Q13243
P0CG48|Q13247
P0CG48|Q13257
P0CG48|Q13263
P0CG48|Q13268
P0CG48|Q13283
P0CG48|Q13286
P0CG48|Q13287
P0CG48|Q13303
P0CG48|Q13308
P0CG48|Q13310
P0CG48|Q13315
P0CG48|Q13330
P0CG48|Q13332
P0CG48|Q13347
P0CG48|Q13356
P0CG48|Q13362
P0CG48|Q13370
P0CG48|Q13395
P0CG48|Q13418
P0CG48|Q13423
P0CG48|Q13435
P0CG48|Q13438
P0CG48|Q13443
P0CG48|Q13444
P0CG48|Q13451
P0CG48|Q13454
P0CG48|Q13464
P0CG48|Q13470
P0CG48|Q13488
P0CG48|Q13492
P0CG48|Q13496
P0CG48|Q13501
P0CG48|Q13503
P0CG48|Q13505
P0CG48|Q13509
P0CG48|Q13510
P0CG48|Q13523
P0CG48|Q13535
P0CG48|Q13546
P0CG48|Q13554
P0CG48|Q13555
P0CG48|Q13557
P0CG48|Q13564
P0CG48|Q13569
P0CG48|Q13573
P0CG48|Q13595
P0CG48|Q13596
P0CG48|Q13601
P0CG48|Q13610
P0CG48|Q13613
P0CG48|Q13616
P0CG48|Q13617
P0CG48|Q13618
P0CG48|Q13620
P0CG48|Q13627
P0CG48|Q13630
P0CG48|Q13724
P0CG48|Q13748
P0CG48|Q13765
P0CG48|Q13772
P0CG48|Q13794
P0CG48|Q13829
P0CG48|Q13838
P0CG48|Q13867
P0CG48|Q13868
P0CG48|Q13873
P0CG48|Q13885
P0CG48|Q13888
P0CG48|Q13889
P0CG48|Q13895
P0CG48|Q13907
P0CG48|Q13951
P0CG48|Q13952
P0CG48|Q14004
P0CG48|Q14011
P0CG48|Q14019
P0CG48|Q14114
P0CG48|Q14116
P0CG48|Q14118
P0CG48|Q14137
P0CG48|Q14139
P0CG48|Q14140
P0CG48|Q14142
P0CG48|Q14147
P0CG48|Q14149
P0CG48|Q14151
P0CG48|Q14160
P0CG48|Q14165
P0CG48|Q14166
P0CG48|Q14181
P0CG48|Q14191
P0CG48|Q14192
P0CG48|Q14207
P0CG48|Q14232
P0CG48|Q14240
P0CG48|Q14249
P0CG48|Q14254
P0CG48|Q14258
P0CG48|Q14318
P0CG48|Q14331
P0CG48|Q14332
P0CG48|Q14353
P0CG48|Q14376
P0CG48|Q14444
P0CG48|Q14469
P0CG48|Q14498
P0CG48|Q14527
P0CG48|Q14534
P0CG48|Q14542
P0CG48|Q14558
P0CG48|Q14566
P0CG48|Q14574
P0CG48|Q14582
P0CG48|Q14592
P0CG48|Q14593
P0CG48|Q14596
P0CG48|Q14642
P0CG48|Q14653
P0CG48|Q14657
P0CG48|Q14669
P0CG48|Q14671
P0CG48|Q14674
P0CG48|Q14680
P0CG48|Q14683
P0CG48|Q14684
P0CG48|Q14689
P0CG48|Q14690
P0CG48|Q14691
P0CG48|Q14694
P0CG48|Q14697
P0CG48|Q14703
P0CG48|Q14738
P0CG48|Q14739
P0CG48|Q14746
P0CG48|Q14764
P0CG48|Q14790
P0CG48|Q14807
P0CG48|Q14814
P0CG48|Q14839
P0CG48|Q14865
P0CG48|Q14914
P0CG48|Q14919
P0CG48|Q14966
P0CG48|Q14974
P0CG48|Q14978
P0CG48|Q14997
P0CG48|Q14999
P0CG48|Q149N8
P0CG48|Q14CS0
P0CG48|Q15003
P0CG48|Q15004
P0CG48|Q15005
P0CG48|Q15007
P0CG48|Q15008
P0CG48|Q15014
P0CG48|Q15020
P0CG48|Q15021
P0CG48|Q15022
P0CG48|Q15024
P0CG48|Q15025
P0CG48|Q15029
P0CG48|Q15034
P0CG48|Q15036
P0CG48|Q15040
P0CG48|Q15042
P0CG48|Q15046
P0CG48|Q15047
P0CG48|Q15052
P0CG48|Q15054
P0CG48|Q15056
P0CG48|Q15058
P0CG48|Q15072
P0CG48|Q15084
P0CG48|Q15102
P0CG48|Q15125
P0CG48|Q15126
P0CG48|Q15139
P0CG48|Q15147
P0CG48|Q15172
P0CG48|Q15181
P0CG48|Q15185
P0CG48|Q15208
P0CG48|Q15233
P0CG48|Q15257
P0CG48|Q15269
P0CG48|Q15274
P0CG48|Q15287
P0CG48|Q15291
P0CG48|Q15345
P0CG48|Q15365
P0CG48|Q15366
P0CG48|Q15369
P0CG48|Q15370
P0CG48|Q15375
P0CG48|Q15382
P0CG48|Q15386
P0CG48|Q15388
P0CG48|Q15392
P0CG48|Q15393
P0CG48|Q15397
P0CG48|Q15418
P0CG48|Q15424
P0CG48|Q15427
P0CG48|Q15428
P0CG48|Q15431
P0CG48|Q15435
P0CG48|Q15436
P0CG48|Q15459
P0CG48|Q15468
P0CG48|Q15528
P0CG48|Q15545
P0CG48|Q15561
P0CG48|Q15562
P0CG48|Q15572
P0CG48|Q15596
P0CG48|Q15628
P0CG48|Q15629
P0CG48|Q15631
P0CG48|Q15637
P0CG48|Q15643
P0CG48|Q15645
P0CG48|Q15650
P0CG48|Q15654
P0CG48|Q15678
P0CG48|Q15714
P0CG48|Q15717
P0CG48|Q15723
P0CG48|Q15738
P0CG48|Q15750
P0CG48|Q15751
P0CG48|Q15796
P0CG48|Q15800
P0CG48|Q15813
P0CG48|Q15836
P0CG48|Q15853
P0CG48|Q15904
P0CG48|Q15907
P0CG48|Q15910
P0CG48|Q16222
P0CG48|Q16254
P0CG48|Q16342
P0CG48|Q16401
P0CG48|Q16513
P0CG48|Q16526
P0CG48|Q16533
P0CG48|Q16539
P0CG48|Q16543
P0CG48|Q16555
P0CG48|Q16576
P0CG48|Q16594
P0CG48|Q16629
P0CG48|Q16630
P0CG48|Q16654
P0CG48|Q16659
P0CG48|Q16666
P0CG48|Q16667
P0CG48|Q16678
P0CG48|Q16690
P0CG48|Q16718
P0CG48|Q16719
P0CG48|Q16740
P0CG48|Q16763
P0CG48|Q16774
P0CG48|Q16795
P0CG48|Q16822
P0CG48|Q16832
P0CG48|Q16836
P0CG48|Q16850
P0CG48|Q16851
P0CG48|Q16854
P0CG48|Q16875
P0CG48|Q16881
P0CG48|Q29RF7
P0CG48|Q2NKJ3
P0CG48|Q2PZI1
P0CG48|Q2VPK5
P0CG48|Q32P28
P0CG48|Q32P41
P0CG48|Q32P51
P0CG48|Q3B7T1
P0CG48|Q3KP31
P0CG48|Q3LXA3
P0CG48|Q3T8J9
P0CG48|Q3V6T2
P0CG48|Q3ZCQ8
P0CG48|Q460N5
P0CG48|Q49AN0
P0CG48|Q4AC94
P0CG48|Q4ADV7
P0CG48|Q4G0N4
P0CG48|Q4G148
P0CG48|Q4J6C6
P0CG48|Q4VXU2
P0CG48|Q504Q3
P0CG48|Q504T8
P0CG48|Q53ET0
P0CG48|Q53EU6
P0CG48|Q53FV1
P0CG48|Q53GA4
P0CG48|Q53GL7
P0CG48|Q53GQ0
P0CG48|Q53GS7
P0CG48|Q53GT1
P0CG48|Q53H12
P0CG48|Q53H96
P0CG48|Q53R41
P0CG48|Q53T94
P0CG48|Q56NI9
P0CG48|Q56P03
P0CG48|Q58A45
P0CG48|Q58FF6
P0CG48|Q58FF7
P0CG48|Q58FF8
P0CG48|Q58FG1
P0CG48|Q58WW2
P0CG48|Q5BKT4
P0CG48|Q5BKZ1
P0CG48|Q5D0E6
P0CG48|Q5F1R6
P0CG48|Q5FWF4
P0CG48|Q5GLZ8
P0CG48|Q5H8A4
P0CG48|Q5H9F3
P0CG48|Q5HY98
P0CG48|Q5I7T1
P0CG48|Q5JPE7
P0CG48|Q5JPH6
P0CG48|Q5JRX3
P0CG48|Q5JTZ9
P0CG48|Q5JVF3
P0CG48|Q5JVG8
P0CG48|Q5JWF2
P0CG48|Q5K4L6
P0CG48|Q5MIZ7
P0CG48|Q5MNZ6
P0CG48|Q5QJE6
P0CG48|Q5QP82
P0CG48|Q5RKV6
P0CG48|Q5SRE5
P0CG48|Q5SSJ5
P0CG48|Q5ST30
P0CG48|Q5SW96
P0CG48|Q5SWA1
P0CG48|Q5SY16
P0CG48|Q5T1M5
P0CG48|Q5T1R4
P0CG48|Q5T3J3
P0CG48|Q5T440
P0CG48|Q5T447
P0CG48|Q5T4S7
P0CG48|Q5T653
P0CG48|Q5T6F0
P0CG48|Q5T8I9
P0CG48|Q5T8P6
P0CG48|Q5TA45
P0CG48|Q5TAQ9
P0CG48|Q5TAX3
P0CG48|Q5TB30
P0CG48|Q5TBB1
P0CG48|Q5TDH0
P0CG48|Q5TKA1
P0CG48|Q5U5R9
P0CG48|Q5UIP0
P0CG48|Q5VIY5
P0CG48|Q5VT25
P0CG48|Q5VT66
P0CG48|Q5VTB9
P0CG48|Q5VTE0
P0CG48|Q5VTR2
P0CG48|Q5VUA4
P0CG48|Q5VV17
P0CG48|Q5VV42
P0CG48|Q5VWX1
P0CG48|Q5VWZ2
P0CG48|Q5VYK3
P0CG48|Q5VYS8
P0CG48|Q5VZK9
P0CG48|Q5W0Z9
P0CG48|Q5XPI4
P0CG48|Q5XUX1
P0CG48|Q5ZPR3
P0CG48|Q63HN8
P0CG48|Q63HQ0
P0CG48|Q63HQ2
P0CG48|Q66PJ3
P0CG48|Q68CP9
P0CG48|Q68CQ4
P0CG48|Q68E01
P0CG48|Q69YH5
P0CG48|Q69YN4
P0CG48|Q6AHZ1
P0CG48|Q6AZZ1
P0CG48|Q6DKJ4
P0CG48|Q6EEV6
P0CG48|Q6EMB2
P0CG48|Q6GQQ9
P0CG48|Q6I9Y2
P0CG48|Q6IA69
P0CG48|Q6IA86
P0CG48|Q6IAA8
P0CG48|Q6IBW4
P0CG48|Q6ICB0
P0CG48|Q6IE81
P0CG48|Q6IQ20
P0CG48|Q6IQ22
P0CG48|Q6IQ32
P0CG48|Q6IQ55
P0CG48|Q6IS14
P0CG48|Q6L8Q7
P0CG48|Q6N069
P0CG48|Q6NS38
P0CG48|Q6NTF9
P0CG48|Q6NUM6
P0CG48|Q6NUM9
P0CG48|Q6NVY1
P0CG48|Q6NXT4
P0CG48|Q6NYC1
P0CG48|Q6NZI2
P0CG48|Q6NZY4
P0CG48|Q6P1A2
P0CG48|Q6P1J9
P0CG48|Q6P1K2
P0CG48|Q6P1K8
P0CG48|Q6P1M0
P0CG48|Q6P1N9
P0CG48|Q6P1Q9
P0CG48|Q6P1X5
P0CG48|Q6P2C8
P0CG48|Q6P2D0
P0CG48|Q6P2E9
P0CG48|Q6P2P2
P0CG48|Q6P2Q9
P0CG48|Q6P4R8
P0CG48|Q6P5R6
P0CG48|Q6P5Z2
P0CG48|Q6P6C2
P0CG48|Q6P996
P0CG48|Q6PCD5
P0CG48|Q6PD62
P0CG48|Q6PEW1
P0CG48|Q6PI26
P0CG48|Q6PI48
P0CG48|Q6PI98
P0CG48|Q6PIW4
P0CG48|Q6PJF5
P0CG48|Q6PJG2
P0CG48|Q6PJP8
P0CG48|Q6PJT7
P0CG48|Q6PKG0
P0CG48|Q6PL18
P0CG48|Q6Q0C0
P0CG48|Q6R327
P0CG48|Q6RFH5
P0CG48|Q6STE5
P0CG48|Q6UN15
P0CG48|Q6UVK1
P0CG48|Q6UWE0
P0CG48|Q6UWP7
P0CG48|Q6UWZ7
P0CG48|Q6UXN9
P0CG48|Q6V1X1
P0CG48|Q6VMQ6
P0CG48|Q6W2J9
P0CG48|Q6WRX3
P0CG48|Q6XQN6
P0CG48|Q6Y7W6
P0CG48|Q6YP21
P0CG48|Q6ZMG9
P0CG48|Q6ZMR3
P0CG48|Q6ZMS4
P0CG48|Q6ZMZ0
P0CG48|Q6ZN04
P0CG48|Q6ZN06
P0CG48|Q6ZN55
P0CG48|Q6ZNA4
P0CG48|Q6ZNB6
P0CG48|Q6ZNG1
P0CG48|Q6ZR52
P0CG48|Q6ZRQ5
P0CG48|Q6ZRS2
P0CG48|Q6ZS86
P0CG48|Q6ZT12
P0CG48|Q6ZTW0
P0CG48|Q6ZVD7
P0CG48|Q6ZXV5
P0CG48|Q6ZYL4
P0CG48|Q70CQ2
P0CG48|Q70EL1
P0CG48|Q70EL2
P0CG48|Q70SY1
P0CG48|Q712K3
P0CG48|Q71F23
P0CG48|Q71SY5
P0CG48|Q71U36
P0CG48|Q75QN2
P0CG48|Q75T13
P0CG48|Q76L83
P0CG48|Q76N89
P0CG48|Q7KYR7
P0CG48|Q7KZ85
P0CG48|Q7KZF4
P0CG48|Q7KZI7
P0CG48|Q7L014
P0CG48|Q7L0Y3
P0CG48|Q7L1Q6
P0CG48|Q7L2E3
P0CG48|Q7L2H7
P0CG48|Q7L2J0
P0CG48|Q7L2R6
P0CG48|Q7L590
P0CG48|Q7L5D6
P0CG48|Q7L5N1
P0CG48|Q7L5N7
P0CG48|Q7L622
P0CG48|Q7L775
P0CG48|Q7L7L0
P0CG48|Q7L7V1
P0CG48|Q7L7X3
P0CG48|Q7L8L6
P0CG48|Q7L8W6
P0CG48|Q7L9L4
P0CG48|Q7LBC6
P0CG48|Q7LG56
P0CG48|Q7RTV0
P0CG48|Q7RTY1
P0CG48|Q7Z2K6
P0CG48|Q7Z2T5
P0CG48|Q7Z2W4
P0CG48|Q7Z2W9
P0CG48|Q7Z2Z1
P0CG48|Q7Z333
P0CG48|Q7Z388
P0CG48|Q7Z3B4
P0CG48|Q7Z3T8
P0CG48|Q7Z3V4
P0CG48|Q7Z401
P0CG48|Q7Z478
P0CG48|Q7Z4G1
P0CG48|Q7Z4L5
P0CG48|Q7Z4V5
P0CG48|Q7Z4W1
P0CG48|Q7Z569
P0CG48|Q7Z589
P0CG48|Q7Z591
P0CG48|Q7Z5G4
P0CG48|Q7Z5L9
P0CG48|Q7Z6E9
P0CG48|Q7Z6J0
P0CG48|Q7Z6J9
P0CG48|Q7Z6M4
P0CG48|Q7Z6Z7
P0CG48|Q7Z7B1
P0CG48|Q7Z7E8
P0CG48|Q7Z7L7
P0CG48|Q86SK9
P0CG48|Q86SQ9
P0CG48|Q86T24
P0CG48|Q86T82
P0CG48|Q86TI2
P0CG48|Q86TJ2
P0CG48|Q86TU7
P0CG48|Q86TX2
P0CG48|Q86U06
P0CG48|Q86U42
P0CG48|Q86U44
P0CG48|Q86U70
P0CG48|Q86U86
P0CG48|Q86UE8
P0CG48|Q86UP3
P0CG48|Q86UV5
P0CG48|Q86UW6
P0CG48|Q86UW9
P0CG48|Q86V21
P0CG48|Q86V40
P0CG48|Q86V81
P0CG48|Q86V86
P0CG48|Q86VI3
P0CG48|Q86VN1
P0CG48|Q86VP6
P0CG48|Q86VY4
P0CG48|Q86W33
P0CG48|Q86W34
P0CG48|Q86W42
P0CG48|Q86W56
P0CG48|Q86WJ1
P0CG48|Q86X29
P0CG48|Q86X55
P0CG48|Q86XI2
P0CG48|Q86XI8
P0CG48|Q86XK2
P0CG48|Q86XN6
P0CG48|Q86XP3
P0CG48|Q86XR7
P0CG48|Q86XS8
P0CG48|Q86Y01
P0CG48|Q86Y07
P0CG48|Q86Y13
P0CG48|Q86Y37
P0CG48|Q86Y82
P0CG48|Q86YD1
P0CG48|Q86YP4
P0CG48|Q86YT6
P0CG48|Q86Z02
P0CG48|Q8IU81
P0CG48|Q8IUF8
P0CG48|Q8IUX4
P0CG48|Q8IV08
P0CG48|Q8IV48
P0CG48|Q8IVU3
P0CG48|Q8IWF2
P0CG48|Q8IWI9
P0CG48|Q8IWR1
P0CG48|Q8IWS0
P0CG48|Q8IWT0
P0CG48|Q8IWT3
P0CG48|Q8IWV7
P0CG48|Q8IWV8
P0CG48|Q8IWX8
P0CG48|Q8IWZ6
P0CG48|Q8IX04
P0CG48|Q8IX12
P0CG48|Q8IX18
P0CG48|Q8IXB1
P0CG48|Q8IXJ6
P0CG48|Q8IXJ9
P0CG48|Q8IXQ5
P0CG48|Q8IXQ6
P0CG48|Q8IY17
P0CG48|Q8IY18
P0CG48|Q8IY57
P0CG48|Q8IY81
P0CG48|Q8IY92
P0CG48|Q8IYB3
P0CG48|Q8IYD1
P0CG48|Q8IYI6
P0CG48|Q8IYL2
P0CG48|Q8IYM9
P0CG48|Q8IYT2
P0CG48|Q8IZ52
P0CG48|Q8IZD4
P0CG48|Q8IZE3
P0CG48|Q8IZH2
P0CG48|Q8IZL8
P0CG48|Q8IZP0
P0CG48|Q8IZV5
P0CG48|Q8IZX4
P0CG48|Q8N0U8
P0CG48|Q8N0X7
P0CG48|Q8N0Y7
P0CG48|Q8N108
P0CG48|Q8N122
P0CG48|Q8N138
P0CG48|Q8N163
P0CG48|Q8N165
P0CG48|Q8N1F7
P0CG48|Q8N1G2
P0CG48|Q8N201
P0CG48|Q8N2K1
P0CG48|Q8N2W9
P0CG48|Q8N2Z9
P0CG48|Q8N3C0
P0CG48|Q8N3E9
P0CG48|Q8N3U4
P0CG48|Q8N488
P0CG48|Q8N490
P0CG48|Q8N4C8
P0CG48|Q8N4H5
P0CG48|Q8N4M1
P0CG48|Q8N4W9
P0CG48|Q8N531
P0CG48|Q8N543
P0CG48|Q8N5D0
P0CG48|Q8N5M4
P0CG48|Q8N5N7
P0CG48|Q8N5U6
P0CG48|Q8N5Y2
P0CG48|Q8N5Y8
P0CG48|Q8N653
P0CG48|Q8N668
P0CG48|Q8N684
P0CG48|Q8N6M0
P0CG48|Q8N6M9
P0CG48|Q8N6T3
P0CG48|Q8N6T7
P0CG48|Q8N752
P0CG48|Q8N7H5
P0CG48|Q8N7R7
P0CG48|Q8N806
P0CG48|Q8N884
P0CG48|Q8N8A6
P0CG48|Q8N8D1
P0CG48|Q8N8Q3
P0CG48|Q8N9F7
P0CG48|Q8N9N2
P0CG48|Q8N9N8
P0CG48|Q8N9Z0
P0CG48|Q8NAV1
P0CG48|Q8NB14
P0CG48|Q8NB50
P0CG48|Q8NB78
P0CG48|Q8NBJ4
P0CG48|Q8NBJ7
P0CG48|Q8NBQ5
P0CG48|Q8NBS9
P0CG48|Q8NBU5
P0CG48|Q8NC42
P0CG48|Q8NC51
P0CG48|Q8NC60
P0CG48|Q8NCE2
P0CG48|Q8NCF5
P0CG48|Q8NCG7
P0CG48|Q8NCK3
P0CG48|Q8NCM8
P0CG48|Q8NCN4
P0CG48|Q8NCN5
P0CG48|Q8NCT1
P0CG48|Q8NCW5
P0CG48|Q8ND04
P0CG48|Q8ND25
P0CG48|Q8ND56
P0CG48|Q8ND76
P0CG48|Q8ND82
P0CG48|Q8NDV7
P0CG48|Q8NDX6
P0CG48|Q8NE71
P0CG48|Q8NEB9
P0CG48|Q8NEF9
P0CG48|Q8NEJ9
P0CG48|Q8NEM1
P0CG48|Q8NEV1
P0CG48|Q8NEW0
P0CG48|Q8NEZ2
P0CG48|Q8NEZ5
P0CG48|Q8NF37
P0CG48|Q8NF99
P0CG48|Q8NFA0
P0CG48|Q8NFD5
P0CG48|Q8NFG4
P0CG48|Q8NFH3
P0CG48|Q8NFH4
P0CG48|Q8NFH5
P0CG48|Q8NFM4
P0CG48|Q8NFW8
P0CG48|Q8NFZ0
P0CG48|Q8NFZ5
P0CG48|Q8NG11
P0CG48|Q8NHG8
P0CG48|Q8NHP8
P0CG48|Q8NHQ9
P0CG48|Q8NHU3
P0CG48|Q8NI27
P0CG48|Q8NI36
P0CG48|Q8NI60
P0CG48|Q8TAA3
P0CG48|Q8TAC2
P0CG48|Q8TAD4
P0CG48|Q8TAE8
P0CG48|Q8TAF3
P0CG48|Q8TAG9
P0CG48|Q8TAQ2
P0CG48|Q8TAS1
P0CG48|Q8TAT5
P0CG48|Q8TAT6
P0CG48|Q8TB40
P0CG48|Q8TB61
P0CG48|Q8TB72
P0CG48|Q8TBC4
P0CG48|Q8TBF2
P0CG48|Q8TBF5
P0CG48|Q8TBK2
P0CG48|Q8TC12
P0CG48|Q8TC41
P0CG48|Q8TCG2
P0CG48|Q8TCJ2
P0CG48|Q8TCT0
P0CG48|Q8TCT9
P0CG48|Q8TD19
P0CG48|Q8TD43
P0CG48|Q8TD47
P0CG48|Q8TDB6
P0CG48|Q8TDI0
P0CG48|Q8TDP1
P0CG48|Q8TDQ7
P0CG48|Q8TDX7
P0CG48|Q8TDY2
P0CG48|Q8TDZ2
P0CG48|Q8TE02
P0CG48|Q8TEB1
P0CG48|Q8TED0
P0CG48|Q8TEL6
P0CG48|Q8TEM1
P0CG48|Q8TEQ6
P0CG48|Q8TEQ8
P0CG48|Q8TEY5
P0CG48|Q8TEY7
P0CG48|Q8TF05
P0CG48|Q8TF20
P0CG48|Q8TF40
P0CG48|Q8TF42
P0CG48|Q8TF46
P0CG48|Q8WTS1
P0CG48|Q8WTV0
P0CG48|Q8WTW4
P0CG48|Q8WU67
P0CG48|Q8WU68
P0CG48|Q8WUA2
P0CG48|Q8WUA4
P0CG48|Q8WUB8
P0CG48|Q8WUF5
P0CG48|Q8WUH2
P0CG48|Q8WUI4
P0CG48|Q8WUM0
P0CG48|Q8WV16
P0CG48|Q8WV22
P0CG48|Q8WVB6
P0CG48|Q8WVC0
P0CG48|Q8WVC6
P0CG48|Q8WVM7
P0CG48|Q8WVT3
P0CG48|Q8WVV9
P0CG48|Q8WVX9
P0CG48|Q8WVY7
P0CG48|Q8WW22
P0CG48|Q8WW43
P0CG48|Q8WWI5
P0CG48|Q8WWK9
P0CG48|Q8WWQ0
P0CG48|Q8WWY3
P0CG48|Q8WX92
P0CG48|Q8WXD5
P0CG48|Q8WXF1
P0CG48|Q8WXG6
P0CG48|Q8WXI9
P0CG48|Q8WYA6
P0CG48|Q8WYB5
P0CG48|Q8WYP5
P0CG48|Q8WZ19
P0CG48|Q8WZ42
P0CG48|Q92466
P0CG48|Q92481
P0CG48|Q92499
P0CG48|Q92526
P0CG48|Q92530
P0CG48|Q92540
P0CG48|Q92542
P0CG48|Q92546
P0CG48|Q92547
P0CG48|Q92552
P0CG48|Q92560
P0CG48|Q92562
P0CG48|Q92575
P0CG48|Q92598
P0CG48|Q92600
P0CG48|Q92604
P0CG48|Q92615
P0CG48|Q92616
P0CG48|Q92620
P0CG48|Q92621
P0CG48|Q92643
P0CG48|Q92665
P0CG48|Q92667
P0CG48|Q92681
P0CG48|Q92685
P0CG48|Q92688
P0CG48|Q92696
P0CG48|Q92729
P0CG48|Q92736
P0CG48|Q92759
P0CG48|Q92769
P0CG48|Q92771
P0CG48|Q92785
P0CG48|Q92796
P0CG48|Q92797
P0CG48|Q92800
P0CG48|Q92804
P0CG48|Q92813
P0CG48|Q92817
P0CG48|Q92820
P0CG48|Q92831
P0CG48|Q92841
P0CG48|Q92859
P0CG48|Q92870
P0CG48|Q92871
P0CG48|Q92878
P0CG48|Q92879
P0CG48|Q92889
P0CG48|Q92890
P0CG48|Q92896
P0CG48|Q92900
P0CG48|Q92901
P0CG48|Q92903
P0CG48|Q92922
P0CG48|Q92925
P0CG48|Q92945
P0CG48|Q92966
P0CG48|Q92973
P0CG48|Q92974
P0CG48|Q92979
P0CG48|Q92989
P0CG48|Q92990
P0CG48|Q92993
P0CG48|Q92994
P0CG48|Q92995
P0CG48|Q93008
P0CG48|Q93009
P0CG48|Q93034
P0CG48|Q93050
P0CG48|Q93063
P0CG48|Q93074
P0CG48|Q93096
P0CG48|Q969E8
P0CG48|Q969G3
P0CG48|Q969G5
P0CG48|Q969H6
P0CG48|Q969H8
P0CG48|Q969N2
P0CG48|Q969Q0
P0CG48|Q969Q6
P0CG48|Q969S3
P0CG48|Q969S9
P0CG48|Q969T4
P0CG48|Q969T9
P0CG48|Q969U6
P0CG48|Q969U7
P0CG48|Q969V3
P0CG48|Q969V5
P0CG48|Q969W9
P0CG48|Q969X6
P0CG48|Q969Y2
P0CG48|Q969Z0
P0CG48|Q969Z3
P0CG48|Q96A08
P0CG48|Q96A26
P0CG48|Q96A33
P0CG48|Q96A54
P0CG48|Q96A65
P0CG48|Q96A72
P0CG48|Q96AA3
P0CG48|Q96AB3
P0CG48|Q96AD5
P0CG48|Q96AE4
P0CG48|Q96AQ6
P0CG48|Q96AW1
P0CG48|Q96B26
P0CG48|Q96B42
P0CG48|Q96BD0
P0CG48|Q96BH1
P0CG48|Q96BN2
P0CG48|Q96BN8
P0CG48|Q96BP3
P0CG48|Q96BR1
P0CG48|Q96BS2
P0CG48|Q96C00
P0CG48|Q96C36
P0CG48|Q96C86
P0CG48|Q96CS3
P0CG48|Q96CV9
P0CG48|Q96D53
P0CG48|Q96DA6
P0CG48|Q96DB2
P0CG48|Q96DC9
P0CG48|Q96DI7
P0CG48|Q96DT6
P0CG48|Q96DT7
P0CG48|Q96DV4
P0CG48|Q96DZ1
P0CG48|Q96DZ5
P0CG48|Q96EB6
P0CG48|Q96EE3
P0CG48|Q96EH3
P0CG48|Q96EI5
P0CG48|Q96EK4
P0CG48|Q96EK6
P0CG48|Q96EN8
P0CG48|Q96EP0
P0CG48|Q96EP5
P0CG48|Q96EU7
P0CG48|Q96EY1
P0CG48|Q96EY5
P0CG48|Q96EY7
P0CG48|Q96EZ8
P0CG48|Q96F07
P0CG48|Q96F25
P0CG48|Q96F44
P0CG48|Q96F86
P0CG48|Q96FC9
P0CG48|Q96FV9
P0CG48|Q96FX7
P0CG48|Q96FZ2
P0CG48|Q96G03
P0CG48|Q96G04
P0CG48|Q96G21
P0CG48|Q96G23
P0CG48|Q96G46
P0CG48|Q96G97
P0CG48|Q96GA7
P0CG48|Q96GC5
P0CG48|Q96GD4
P0CG48|Q96GM5
P0CG48|Q96GN5
P0CG48|Q96GQ7
P0CG48|Q96GX5
P0CG48|Q96H20
P0CG48|Q96H96
P0CG48|Q96HA1
P0CG48|Q96HA7
P0CG48|Q96HE7
P0CG48|Q96HN2
P0CG48|Q96HR3
P0CG48|Q96HR8
P0CG48|Q96HW7
P0CG48|Q96I15
P0CG48|Q96I24
P0CG48|Q96I99
P0CG48|Q96IJ6
P0CG48|Q96IP4
P0CG48|Q96IR2
P0CG48|Q96IT1
P0CG48|Q96IV0
P0CG48|Q96IZ0
P0CG48|Q96IZ6
P0CG48|Q96J01
P0CG48|Q96J84
P0CG48|Q96JH7
P0CG48|Q96JJ7
P0CG48|Q96JK2
P0CG48|Q96JM7
P0CG48|Q96JP0
P0CG48|Q96JP5
P0CG48|Q96K19
P0CG48|Q96K76
P0CG48|Q96KB5
P0CG48|Q96KP1
P0CG48|Q96KP4
P0CG48|Q96KQ7
P0CG48|Q96L21
P0CG48|Q96L50
P0CG48|Q96L73
P0CG48|Q96L91
P0CG48|Q96LR5
P0CG48|Q96M94
P0CG48|Q96MF7
P0CG48|Q96MG7
P0CG48|Q96MU7
P0CG48|Q96MX6
P0CG48|Q96N58
P0CG48|Q96N66
P0CG48|Q96N67
P0CG48|Q96NL3
P0CG48|Q96NR8
P0CG48|Q96NT5
P0CG48|Q96P11
P0CG48|Q96P16
P0CG48|Q96P26
P0CG48|Q96P48
P0CG48|Q96P71
P0CG48|Q96PK6
P0CG48|Q96PN7
P0CG48|Q96PU8
P0CG48|Q96PZ0
P0CG48|Q96PZ2
P0CG48|Q96Q07
P0CG48|Q96Q11
P0CG48|Q96Q15
P0CG48|Q96QC0
P0CG48|Q96QD9
P0CG48|Q96QR8
P0CG48|Q96QT6
P0CG48|Q96RE7
P0CG48|Q96RG2
P0CG48|Q96RP9
P0CG48|Q96RR4
P0CG48|Q96RS0
P0CG48|Q96RT1
P0CG48|Q96RU2
P0CG48|Q96S38
P0CG48|Q96S44
P0CG48|Q96S52
P0CG48|Q96S59
P0CG48|Q96SB4
P0CG48|Q96SB8
P0CG48|Q96SE7
P0CG48|Q96SN8
P0CG48|Q96ST3
P0CG48|Q96SZ6
P0CG48|Q96T23
P0CG48|Q96T58
P0CG48|Q96T76
P0CG48|Q96T88
P0CG48|Q96TA2
P0CG48|Q99081
P0CG48|Q99417
P0CG48|Q99426
P0CG48|Q99436
P0CG48|Q99439
P0CG48|Q99442
P0CG48|Q99447
P0CG48|Q99459
P0CG48|Q99460
P0CG48|Q99471
P0CG48|Q99523
P0CG48|Q99538
P0CG48|Q99543
P0CG48|Q99567
P0CG48|Q99570
P0CG48|Q99575
P0CG48|Q99576
P0CG48|Q99590
P0CG48|Q99594
P0CG48|Q99595
P0CG48|Q99598
P0CG48|Q99608
P0CG48|Q99612
P0CG48|Q99613
P0CG48|Q99614
P0CG48|Q99615
P0CG48|Q99618
P0CG48|Q99623
P0CG48|Q99627
P0CG48|Q99640
P0CG48|Q99643
P0CG48|Q99653
P0CG48|Q99698
P0CG48|Q99700
P0CG48|Q99707
P0CG48|Q99714
P0CG48|Q99717
P0CG48|Q99729
P0CG48|Q99732
P0CG48|Q99741
P0CG48|Q99755
P0CG48|Q99757
P0CG48|Q99798
P0CG48|Q99808
P0CG48|Q99814
P0CG48|Q99828
P0CG48|Q99829
P0CG48|Q99832
P0CG48|Q99836
P0CG48|Q99873
P0CG48|Q99942
P0CG48|Q99956
P0CG48|Q99986
P0CG48|Q99996
P0CG48|Q9BPX3
P0CG48|Q9BPZ3
P0CG48|Q9BQ04
P0CG48|Q9BQ39
P0CG48|Q9BQ52
P0CG48|Q9BQ70
P0CG48|Q9BQA1
P0CG48|Q9BQC3
P0CG48|Q9BQE3
P0CG48|Q9BQE4
P0CG48|Q9BQE5
P0CG48|Q9BQI3
P0CG48|Q9BRG1
P0CG48|Q9BRJ2
P0CG48|Q9BRL6
P0CG48|Q9BRS2
P0CG48|Q9BRT9
P0CG48|Q9BRX2
P0CG48|Q9BRX5
P0CG48|Q9BRZ2
P0CG48|Q9BSH4
P0CG48|Q9BSK4
P0CG48|Q9BSL1
P0CG48|Q9BSM1
P0CG48|Q9BSU3
P0CG48|Q9BSV6
P0CG48|Q9BT22
P0CG48|Q9BT67
P0CG48|Q9BT78
P0CG48|Q9BTA9
P0CG48|Q9BTC0
P0CG48|Q9BTC8
P0CG48|Q9BTD8
P0CG48|Q9BTE3
P0CG48|Q9BTE6
P0CG48|Q9BTT4
P0CG48|Q9BTU6
P0CG48|Q9BTV6
P0CG48|Q9BTW9
P0CG48|Q9BU02
P0CG48|Q9BUB4
P0CG48|Q9BUE0
P0CG48|Q9BUF5
P0CG48|Q9BUI4
P0CG48|Q9BUJ2
P0CG48|Q9BUL8
P0CG48|Q9BUP3
P0CG48|Q9BUQ8
P0CG48|Q9BUT1
P0CG48|Q9BUX1
P0CG48|Q9BUY5
P0CG48|Q9BUZ4
P0CG48|Q9BV20
P0CG48|Q9BV23
P0CG48|Q9BV57
P0CG48|Q9BV68
P0CG48|Q9BV86
P0CG48|Q9BV87
P0CG48|Q9BVA1
P0CG48|Q9BVC3
P0CG48|Q9BVC4
P0CG48|Q9BVG3
P0CG48|Q9BVI4
P0CG48|Q9BVJ6
P0CG48|Q9BVK2
P0CG48|Q9BVK8
P0CG48|Q9BVL2
P0CG48|Q9BVP2
P0CG48|Q9BVS4
P0CG48|Q9BVT8
P0CG48|Q9BVV7
P0CG48|Q9BVW5
P0CG48|Q9BW11
P0CG48|Q9BW27
P0CG48|Q9BW60
P0CG48|Q9BW92
P0CG48|Q9BWD1
P0CG48|Q9BWF3
P0CG48|Q9BWH6
P0CG48|Q9BWJ5
P0CG48|Q9BWS9
P0CG48|Q9BWT6
P0CG48|Q9BWT7
P0CG48|Q9BWW8
P0CG48|Q9BX40
P0CG48|Q9BX63
P0CG48|Q9BXB5
P0CG48|Q9BXC9
P0CG48|Q9BXI6
P0CG48|Q9BXJ9
P0CG48|Q9BXK5
P0CG48|Q9BXM7
P0CG48|Q9BXP5
P0CG48|Q9BXS4
P0CG48|Q9BXS6
P0CG48|Q9BXX3
P0CG48|Q9BY32
P0CG48|Q9BY41
P0CG48|Q9BY44
P0CG48|Q9BY50
P0CG48|Q9BY66
P0CG48|Q9BY77
P0CG48|Q9BYC9
P0CG48|Q9BYD1
P0CG48|Q9BYD3
P0CG48|Q9BYD6
P0CG48|Q9BYE7
P0CG48|Q9BYG3
P0CG48|Q9BYJ1
P0CG48|Q9BYJ4
P0CG48|Q9BYK8
P0CG48|Q9BYT8
P0CG48|Q9BYV9
P0CG48|Q9BZ23
P0CG48|Q9BZC7
P0CG48|Q9BZE1
P0CG48|Q9BZE4
P0CG48|Q9BZG8
P0CG48|Q9BZJ0
P0CG48|Q9BZK7
P0CG48|Q9BZL1
P0CG48|Q9BZL6
P0CG48|Q9BZQ8
P0CG48|Q9BZX2
P0CG48|Q9C005
P0CG48|Q9C037
P0CG48|Q9C0B1
P0CG48|Q9C0B5
P0CG48|Q9C0C2
P0CG48|Q9C0C4
P0CG48|Q9C0C7
P0CG48|Q9C0C9
P0CG48|Q9C0D3
P0CG48|Q9C0D4
P0CG48|Q9C0D9
P0CG48|Q9C0J8
P0CG48|Q9GZL7
P0CG48|Q9GZM3
P0CG48|Q9GZP9
P0CG48|Q9GZR2
P0CG48|Q9GZR7
P0CG48|Q9GZS1
P0CG48|Q9GZS3
P0CG48|Q9GZT3
P0CG48|Q9GZT8
P0CG48|Q9GZT9
P0CG48|Q9GZV4
P0CG48|Q9GZZ1
P0CG48|Q9GZZ8
P0CG48|Q9GZZ9
P0CG48|Q9H000
P0CG48|Q9H013
P0CG48|Q9H040
P0CG48|Q9H063
P0CG48|Q9H074
P0CG48|Q9H0A8
P0CG48|Q9H0C5
P0CG48|Q9H0C8
P0CG48|Q9H0D6
P0CG48|Q9H0E2
P0CG48|Q9H0F5
P0CG48|Q9H0F6
P0CG48|Q9H0H0
P0CG48|Q9H0K1
P0CG48|Q9H0K6
P0CG48|Q9H0L4
P0CG48|Q9H0P0
P0CG48|Q9H0S4
P0CG48|Q9H0U3
P0CG48|Q9H0U4
P0CG48|Q9H0U6
P0CG48|Q9H0W8
P0CG48|Q9H0X9
P0CG48|Q9H0Z9
P0CG48|Q9H147
P0CG48|Q9H165
P0CG48|Q9H173
P0CG48|Q9H1A4
P0CG48|Q9H1A7
P0CG48|Q9H1B7
P0CG48|Q9H1D9
P0CG48|Q9H1I8
P0CG48|Q9H1K1
P0CG48|Q9H1Y0
P0CG48|Q9H223
P0CG48|Q9H254
P0CG48|Q9H270
P0CG48|Q9H2C2
P0CG48|Q9H2G2
P0CG48|Q9H2G4
P0CG48|Q9H2G9
P0CG48|Q9H2H8
P0CG48|Q9H2J4
P0CG48|Q9H2K2
P0CG48|Q9H2P0
P0CG48|Q9H2P9
P0CG48|Q9H2U1
P0CG48|Q9H2U2
P0CG48|Q9H307
P0CG48|Q9H361
P0CG48|Q9H3D4
P0CG48|Q9H3F6
P0CG48|Q9H3G5
P0CG48|Q9H3H5
P0CG48|Q9H3H9
P0CG48|Q9H3M7
P0CG48|Q9H3N1
P0CG48|Q9H3P2
P0CG48|Q9H3P7
P0CG48|Q9H3S7
P0CG48|Q9H3U1
P0CG48|Q9H422
P0CG48|Q9H444
P0CG48|Q9H490
P0CG48|Q9H4A3
P0CG48|Q9H4A4
P0CG48|Q9H4A6
P0CG48|Q9H4B7
P0CG48|Q9H4G4
P0CG48|Q9H4L7
P0CG48|Q9H501
P0CG48|Q9H553
P0CG48|Q9H582
P0CG48|Q9H583
P0CG48|Q9H5H4
P0CG48|Q9H5Z1
P0CG48|Q9H668
P0CG48|Q9H6E5
P0CG48|Q9H6R0
P0CG48|Q9H6R4
P0CG48|Q9H6R6
P0CG48|Q9H6S0
P0CG48|Q9H6U8
P0CG48|Q9H6V9
P0CG48|Q9H6Y7
P0CG48|Q9H6Z9
P0CG48|Q9H773
P0CG48|Q9H7B4
P0CG48|Q9H7M9
P0CG48|Q9H7N4
P0CG48|Q9H7Z7
P0CG48|Q9H832
P0CG48|Q9H869
P0CG48|Q9H8G1
P0CG48|Q9H8H0
P0CG48|Q9H8V3
P0CG48|Q9H930
P0CG48|Q9H974
P0CG48|Q9H981
P0CG48|Q9H992
P0CG48|Q9H993
P0CG48|Q9H999
P0CG48|Q9H9A5
P0CG48|Q9H9A7
P0CG48|Q9H9B1
P0CG48|Q9H9G7
P0CG48|Q9H9H4
P0CG48|Q9H9J2
P0CG48|Q9H9J4
P0CG48|Q9H9Q2
P0CG48|Q9H9Q4
P0CG48|Q9H9S3
P0CG48|Q9H9T3
P0CG48|Q9H9Y2
P0CG48|Q9H9Y6
P0CG48|Q9HA47
P0CG48|Q9HAB8
P0CG48|Q9HAV4
P0CG48|Q9HAW4
P0CG48|Q9HB21
P0CG48|Q9HB40
P0CG48|Q9HB71
P0CG48|Q9HB90
P0CG48|Q9HB96
P0CG48|Q9HBH5
P0CG48|Q9HBH7
P0CG48|Q9HBK9
P0CG48|Q9HBU6
P0CG48|Q9HC07
P0CG48|Q9HC16
P0CG48|Q9HC29
P0CG48|Q9HCC0
P0CG48|Q9HCE1
P0CG48|Q9HCE5
P0CG48|Q9HCG1
P0CG48|Q9HCK8
P0CG48|Q9HCL3
P0CG48|Q9HCM4
P0CG48|Q9HCM9
P0CG48|Q9HCN8
P0CG48|Q9HCP0
P0CG48|Q9HCS7
P0CG48|Q9HCU4
P0CG48|Q9HCU5
P0CG48|Q9HCU8
P0CG48|Q9HD36
P0CG48|Q9HD42
P0CG48|Q9NP58
P0CG48|Q9NP62
P0CG48|Q9NP77
P0CG48|Q9NP80
P0CG48|Q9NP81
P0CG48|Q9NP92
P0CG48|Q9NPA3
P0CG48|Q9NPA8
P0CG48|Q9NPC3
P0CG48|Q9NPD3
P0CG48|Q9NPD8
P0CG48|Q9NPF0
P0CG48|Q9NPH2
P0CG48|Q9NPH3
P0CG48|Q9NPI1
P0CG48|Q9NPI6
P0CG48|Q9NPJ6
P0CG48|Q9NQ88
P0CG48|Q9NQB0
P0CG48|Q9NQC7
P0CG48|Q9NQH7
P0CG48|Q9NQP4
P0CG48|Q9NQQ7
P0CG48|Q9NQR4
P0CG48|Q9NQT4
P0CG48|Q9NQT5
P0CG48|Q9NQW7
P0CG48|Q9NQZ2
P0CG48|Q9NR09
P0CG48|Q9NR19
P0CG48|Q9NR30
P0CG48|Q9NR45
P0CG48|Q9NR48
P0CG48|Q9NR50
P0CG48|Q9NR56
P0CG48|Q9NRA2
P0CG48|Q9NRD5
P0CG48|Q9NRF8
P0CG48|Q9NRF9
P0CG48|Q9NRG1
P0CG48|Q9NRG9
P0CG48|Q9NRL2
P0CG48|Q9NRN7
P0CG48|Q9NRP0
P0CG48|Q9NRR4
P0CG48|Q9NRW3
P0CG48|Q9NRW4
P0CG48|Q9NRX4
P0CG48|Q9NRX5
P0CG48|Q9NRY4
P0CG48|Q9NRZ7
P0CG48|Q9NRZ9
P0CG48|Q9NS23
P0CG48|Q9NS56
P0CG48|Q9NS69
P0CG48|Q9NS73
P0CG48|Q9NS86
P0CG48|Q9NS91
P0CG48|Q9NSA3
P0CG48|Q9NSD9
P0CG48|Q9NSE4
P0CG48|Q9NSI6
P0CG48|Q9NT62
P0CG48|Q9NT68
P0CG48|Q9NTJ3
P0CG48|Q9NTJ4
P0CG48|Q9NTJ5
P0CG48|Q9NTK5
P0CG48|Q9NUG6
P0CG48|Q9NUJ1
P0CG48|Q9NUJ7
P0CG48|Q9NUQ2
P0CG48|Q9NUQ3
P0CG48|Q9NUU7
P0CG48|Q9NUW8
P0CG48|Q9NV06
P0CG48|Q9NV31
P0CG48|Q9NV58
P0CG48|Q9NV66
P0CG48|Q9NV70
P0CG48|Q9NV72
P0CG48|Q9NV79
P0CG48|Q9NV88
P0CG48|Q9NVC6
P0CG48|Q9NVE7
P0CG48|Q9NVH0
P0CG48|Q9NVH2
P0CG48|Q9NVM4
P0CG48|Q9NVM6
P0CG48|Q9NVP1
P0CG48|Q9NVP2
P0CG48|Q9NVV4
P0CG48|Q9NVW2
P0CG48|Q9NVX2
P0CG48|Q9NW08
P0CG48|Q9NW13
P0CG48|Q9NW38
P0CG48|Q9NW64
P0CG48|Q9NWB7
P0CG48|Q9NWF9
P0CG48|Q9NWH9
P0CG48|Q9NWS0
P0CG48|Q9NWS1
P0CG48|Q9NWU5
P0CG48|Q9NWV8
P0CG48|Q9NWW5
P0CG48|Q9NWX5
P0CG48|Q9NWX6
P0CG48|Q9NWZ5
P0CG48|Q9NWZ8
P0CG48|Q9NX07
P0CG48|Q9NX08
P0CG48|Q9NX09
P0CG48|Q9NX18
P0CG48|Q9NX24
P0CG48|Q9NX47
P0CG48|Q9NX61
P0CG48|Q9NX62
P0CG48|Q9NX63
P0CG48|Q9NX70
P0CG48|Q9NX74
P0CG48|Q9NXE4
P0CG48|Q9NXF7
P0CG48|Q9NXG0
P0CG48|Q9NXH9
P0CG48|Q9NXK8
P0CG48|Q9NXL9
P0CG48|Q9NXR7
P0CG48|Q9NXV6
P0CG48|Q9NXX6
P0CG48|Q9NY12
P0CG48|Q9NY27
P0CG48|Q9NY33
P0CG48|Q9NY61
P0CG48|Q9NY93
P0CG48|Q9NY97
P0CG48|Q9NYB0
P0CG48|Q9NYF8
P0CG48|Q9NYH9
P0CG48|Q9NYK5
P0CG48|Q9NYL2
P0CG48|Q9NYP7
P0CG48|Q9NYP9
P0CG48|Q9NYU2
P0CG48|Q9NYV4
P0CG48|Q9NYV6
P0CG48|Q9NYY3
P0CG48|Q9NYY8
P0CG48|Q9NZ01
P0CG48|Q9NZ09
P0CG48|Q9NZ43
P0CG48|Q9NZ52
P0CG48|Q9NZ71
P0CG48|Q9NZC7
P0CG48|Q9NZD2
P0CG48|Q9NZI8
P0CG48|Q9NZJ0
P0CG48|Q9NZJ4
P0CG48|Q9NZJ7
P0CG48|Q9NZL4
P0CG48|Q9NZL9
P0CG48|Q9NZN8
P0CG48|Q9NZV1
P0CG48|Q9NZZ3
P0CG48|Q9P015
P0CG48|Q9P035
P0CG48|Q9P0I2
P0CG48|Q9P0J0
P0CG48|Q9P0L0
P0CG48|Q9P0L1
P0CG48|Q9P0M6
P0CG48|Q9P0M9
P0CG48|Q9P0N9
P0CG48|Q9P0S3
P0CG48|Q9P0U1
P0CG48|Q9P1Y6
P0CG48|Q9P215
P0CG48|Q9P275
P0CG48|Q9P287
P0CG48|Q9P289
P0CG48|Q9P2B4
P0CG48|Q9P2D1
P0CG48|Q9P2E9
P0CG48|Q9P2F9
P0CG48|Q9P2G9
P0CG48|Q9P2I0
P0CG48|Q9P2J3
P0CG48|Q9P2J5
P0CG48|Q9P2J9
P0CG48|Q9P2K3
P0CG48|Q9P2K5
P0CG48|Q9P2K6
P0CG48|Q9P2N5
P0CG48|Q9P2N7
P0CG48|Q9P2P1
P0CG48|Q9P2P5
P0CG48|Q9P2R6
P0CG48|Q9P2R7
P0CG48|Q9P2X3
P0CG48|Q9P2Y5
P0CG48|Q9UBB9
P0CG48|Q9UBC3
P0CG48|Q9UBD5
P0CG48|Q9UBE0
P0CG48|Q9UBG0
P0CG48|Q9UBI1
P0CG48|Q9UBJ2
P0CG48|Q9UBK8
P0CG48|Q9UBK9
P0CG48|Q9UBL3
P0CG48|Q9UBM7
P0CG48|Q9UBP6
P0CG48|Q9UBQ5
P0CG48|Q9UBQ7
P0CG48|Q9UBR2
P0CG48|Q9UBS4
P0CG48|Q9UBS8
P0CG48|Q9UBT2
P0CG48|Q9UBT6
P0CG48|Q9UBU8
P0CG48|Q9UBU9
P0CG48|Q9UBV8
P0CG48|Q9UBW7
P0CG48|Q9UBW8
P0CG48|Q9UBX3
P0CG48|Q9UBZ4
P0CG48|Q9UBZ9
P0CG48|Q9UDR5
P0CG48|Q9UDV7
P0CG48|Q9UDW1
P0CG48|Q9UDY2
P0CG48|Q9UDY4
P0CG48|Q9UEE5
P0CG48|Q9UEG4
P0CG48|Q9UER7
P0CG48|Q9UET6
P0CG48|Q9UEW8
P0CG48|Q9UFC0
P0CG48|Q9UFF9
P0CG48|Q9UG01
P0CG48|Q9UG56
P0CG48|Q9UGH3
P0CG48|Q9UGJ0
P0CG48|Q9UGL1
P0CG48|Q9UGN5
P0CG48|Q9UGP8
P0CG48|Q9UGU0
P0CG48|Q9UH62
P0CG48|Q9UH92
P0CG48|Q9UHA3
P0CG48|Q9UHB7
P0CG48|Q9UHB9
P0CG48|Q9UHC7
P0CG48|Q9UHD1
P0CG48|Q9UHD9
P0CG48|Q9UHG3
P0CG48|Q9UHH9
P0CG48|Q9UHI6
P0CG48|Q9UHJ6
P0CG48|Q9UHK6
P0CG48|Q9UHL4
P0CG48|Q9UHL9
P0CG48|Q9UHP3
P0CG48|Q9UHQ9
P0CG48|Q9UHR5
P0CG48|Q9UHV7
P0CG48|Q9UHV9
P0CG48|Q9UHX1
P0CG48|Q9UHY1
P0CG48|Q9UI10
P0CG48|Q9UI30
P0CG48|Q9UI43
P0CG48|Q9UI95
P0CG48|Q9UIF9
P0CG48|Q9UIG0
P0CG48|Q9UII4
P0CG48|Q9UIS9
P0CG48|Q9UIV1
P0CG48|Q9UJ68
P0CG48|Q9UJ83
P0CG48|Q9UJA5
P0CG48|Q9UJG1
P0CG48|Q9UJJ7
P0CG48|Q9UJK0
P0CG48|Q9UJP4
P0CG48|Q9UJS0
P0CG48|Q9UJU6
P0CG48|Q9UJV9
P0CG48|Q9UJW7
P0CG48|Q9UJX2
P0CG48|Q9UJX3
P0CG48|Q9UJX4
P0CG48|Q9UJX5
P0CG48|Q9UJX6
P0CG48|Q9UJZ1
P0CG48|Q9UK32
P0CG48|Q9UK41
P0CG48|Q9UK45
P0CG48|Q9UK59
P0CG48|Q9UK80
P0CG48|Q9UK99
P0CG48|Q9UKA9
P0CG48|Q9UKE5
P0CG48|Q9UKF6
P0CG48|Q9UKI8
P0CG48|Q9UKI9
P0CG48|Q9UKK3
P0CG48|Q9UKK9
P0CG48|Q9UKL0
P0CG48|Q9UKL3
P0CG48|Q9UKM7
P0CG48|Q9UKM9
P0CG48|Q9UKN8
P0CG48|Q9UKS6
P0CG48|Q9UKT4
P0CG48|Q9UKT7
P0CG48|Q9UKV3
P0CG48|Q9UKV8
P0CG48|Q9UKX7
P0CG48|Q9UKZ1
P0CG48|Q9UL03
P0CG48|Q9UL15
P0CG48|Q9UL18
P0CG48|Q9UL46
P0CG48|Q9UL54
P0CG48|Q9ULA0
P0CG48|Q9ULC3
P0CG48|Q9ULC4
P0CG48|Q9ULC5
P0CG48|Q9ULC8
P0CG48|Q9ULG6
P0CG48|Q9ULH0
P0CG48|Q9ULI2
P0CG48|Q9ULK4
P0CG48|Q9ULM3
P0CG48|Q9ULM6
P0CG48|Q9ULT8
P0CG48|Q9ULU4
P0CG48|Q9ULV4
P0CG48|Q9ULV8
P0CG48|Q9ULW0
P0CG48|Q9ULW3
P0CG48|Q9ULW6
P0CG48|Q9ULZ3
P0CG48|Q9UM11
P0CG48|Q9UM13
P0CG48|Q9UM47
P0CG48|Q9UM54
P0CG48|Q9UMN6
P0CG48|Q9UMR2
P0CG48|Q9UMS4
P0CG48|Q9UMX1
P0CG48|Q9UMY4
P0CG48|Q9UN37
P0CG48|Q9UNA4
P0CG48|Q9UNH7
P0CG48|Q9UNL2
P0CG48|Q9UNM6
P0CG48|Q9UNN5
P0CG48|Q9UNP9
P0CG48|Q9UNQ2
P0CG48|Q9UNS1
P0CG48|Q9UNS2
P0CG48|Q9UNW1
P0CG48|Q9UNX3
P0CG48|Q9UNX4
P0CG48|Q9UNY4
P0CG48|Q9UNZ2
P0CG48|Q9UP38
P0CG48|Q9UPN6
P0CG48|Q9UPN9
P0CG48|Q9UPP1
P0CG48|Q9UPQ9
P0CG48|Q9UPT5
P0CG48|Q9UPT9
P0CG48|Q9UPU5
P0CG48|Q9UPV0
P0CG48|Q9UPW5
P0CG48|Q9UPY3
P0CG48|Q9UPY8
P0CG48|Q9UQ35
P0CG48|Q9UQ49
P0CG48|Q9UQ80
P0CG48|Q9UQ84
P0CG48|Q9UQ88
P0CG48|Q9UQB3
P0CG48|Q9UQB9
P0CG48|Q9UQE7
P0CG48|Q9UQK1
P0CG48|Q9UQM7
P0CG48|Q9UQR1
P0CG48|Q9Y217
P0CG48|Q9Y223
P0CG48|Q9Y224
P0CG48|Q9Y230
P0CG48|Q9Y232
P0CG48|Q9Y234
P0CG48|Q9Y243
P0CG48|Q9Y248
P0CG48|Q9Y253
P0CG48|Q9Y255
P0CG48|Q9Y256
P0CG48|Q9Y262
P0CG48|Q9Y263
P0CG48|Q9Y265
P0CG48|Q9Y285
P0CG48|Q9Y287
P0CG48|Q9Y289
P0CG48|Q9Y295
P0CG48|Q9Y297
P0CG48|Q9Y2A7
P0CG48|Q9Y2B0
P0CG48|Q9Y2D2
P0CG48|Q9Y2G1
P0CG48|Q9Y2I1
P0CG48|Q9Y2K1
P0CG48|Q9Y2K2
P0CG48|Q9Y2K7
P0CG48|Q9Y2L1
P0CG48|Q9Y2M5
P0CG48|Q9Y2P8
P0CG48|Q9Y2Q3
P0CG48|Q9Y2Q9
P0CG48|Q9Y2R5
P0CG48|Q9Y2R9
P0CG48|Q9Y2S0
P0CG48|Q9Y2T1
P0CG48|Q9Y2T3
P0CG48|Q9Y2T7
P0CG48|Q9Y2U8
P0CG48|Q9Y2V2
P0CG48|Q9Y2W1
P0CG48|Q9Y2W2
P0CG48|Q9Y2X0
P0CG48|Q9Y2X3
P0CG48|Q9Y2X8
P0CG48|Q9Y2X9
P0CG48|Q9Y2Y9
P0CG48|Q9Y2Z2
P0CG48|Q9Y2Z4
P0CG48|Q9Y303
P0CG48|Q9Y305
P0CG48|Q9Y315
P0CG48|Q9Y333
P0CG48|Q9Y376
P0CG48|Q9Y383
P0CG48|Q9Y385
P0CG48|Q9Y397
P0CG48|Q9Y399
P0CG48|Q9Y3A2
P0CG48|Q9Y3A4
P0CG48|Q9Y3A5
P0CG48|Q9Y3B2
P0CG48|Q9Y3B4
P0CG48|Q9Y3B8
P0CG48|Q9Y3C4
P0CG48|Q9Y3C6
P0CG48|Q9Y3C8
P0CG48|Q9Y3D5
P0CG48|Q9Y3D6
P0CG48|Q9Y3D8
P0CG48|Q9Y3E0
P0CG48|Q9Y3E5
P0CG48|Q9Y3F4
P0CG48|Q9Y3I0
P0CG48|Q9Y3I1
P0CG48|Q9Y3L5
P0CG48|Q9Y3P4
P0CG48|Q9Y3T9
P0CG48|Q9Y3U8
P0CG48|Q9Y3Y2
P0CG48|Q9Y3Z3
P0CG48|Q9Y450
P0CG48|Q9Y467
P0CG48|Q9Y478
P0CG48|Q9Y484
P0CG48|Q9Y487
P0CG48|Q9Y4A5
P0CG48|Q9Y4B4
P0CG48|Q9Y4B6
P0CG48|Q9Y4C1
P0CG48|Q9Y4E5
P0CG48|Q9Y4F3
P0CG48|Q9Y4K4
P0CG48|Q9Y4L1
P0CG48|Q9Y4P1
P0CG48|Q9Y4P8
P0CG48|Q9Y4W2
P0CG48|Q9Y4W6
P0CG48|Q9Y4X5
P0CG48|Q9Y4Y9
P0CG48|Q9Y4Z0
P0CG48|Q9Y508
P0CG48|Q9Y512
P0CG48|Q9Y530
P0CG48|Q9Y570
P0CG48|Q9Y5A6
P0CG48|Q9Y5A7
P0CG48|Q9Y5A9
P0CG48|Q9Y5B8
P0CG48|Q9Y5B9
P0CG48|Q9Y5J1
P0CG48|Q9Y5J7
P0CG48|Q9Y5J9
P0CG48|Q9Y5K5
P0CG48|Q9Y5K6
P0CG48|Q9Y5L4
P0CG48|Q9Y5M8
P0CG48|Q9Y5N6
P0CG48|Q9Y5P6
P0CG48|Q9Y5Q0
P0CG48|Q9Y5Q8
P0CG48|Q9Y5Q9
P0CG48|Q9Y5S2
P0CG48|Q9Y5V3
P0CG48|Q9Y5X1
P0CG48|Q9Y5Y6
P0CG48|Q9Y5Z0
P0CG48|Q9Y617
P0CG48|Q9Y618
P0CG48|Q9Y619
P0CG48|Q9Y620
P0CG48|Q9Y639
P0CG48|Q9Y657
P0CG48|Q9Y673
P0CG48|Q9Y676
P0CG48|Q9Y697
P0CG48|Q9Y6A1
P0CG48|Q9Y6A4
P0CG48|Q9Y6A9
P0CG48|Q9Y6B2
P0CG48|Q9Y6B6
P0CG48|Q9Y6D5
P0CG48|Q9Y6D6
P0CG48|Q9Y6D9
P0CG48|Q9Y6E0
P0CG48|Q9Y6G9
P0CG48|Q9Y6H1
P0CG48|Q9Y6I4
P0CG48|Q9Y6I7
P0CG48|Q9Y6J9
P0CG48|Q9Y6K1
P0CG48|Q9Y6K9
P0CG48|Q9Y6M0
P0CG48|Q9Y6M1
P0CG48|Q9Y6M4
P0CG48|Q9Y6M9
P0CG48|Q9Y6N7
P0CG48|Q9Y6P5
P0CG48|Q9Y6Q9
P0CG48|Q9Y6W3
P0CG48|Q9Y6X9
P0CG48|Q9Y6Y0
P0CW22|P23396
P0CW22|P46781
P0CW22|P61247
P0CW22|P62273
P0CW22|P62851
P0CW22|P62861
P10071|P0CG48
P10071|Q9Y297
P10114|P0CG48
P10144|P10124
P10144|P42574
P10144|P55211
P10144|P55957
P10144|P78527
P10145|P02776
P10145|P10145
P10145|P25024
P10147|P10147
P10147|P32246
P10147|P51681
P10155|P19474
P10242|O75376
P10242|P0CG48
P10242|P61956
P10242|P63165
P10242|P63279
P10242|Q09472
P10242|Q7KZF4
P10242|Q969U6
P10244|Q92793
P10275|O15379
P10275|O43294
P10275|O60341
P10275|O75376
P10275|O75925
P10275|O75928
P10275|P04637
P10275|P09429
P10275|P0CG48
P10275|P10275
P10275|P21333
P10275|P32780
P10275|P35269
P10275|P40763
P10275|P41161
P10275|P42574
P10275|P50613
P10275|P51531
P10275|P51532
P10275|P51843
P10275|P56524
P10275|P63279
P10275|P78317
P10275|P84022
P10275|Q00987
P10275|Q02790
P10275|Q09472
P10275|Q12778
P10275|Q13547
P10275|Q13772
P10275|Q15233
P10275|Q15596
P10275|Q15788
P10275|Q8IZL8
P10275|Q8N2W9
P10275|Q969G3
P10275|Q96L73
P10275|Q96PM5
P10275|Q9NQU5
P10275|Q9UNE7
P10275|Q9Y618
P10275|Q9Y6Q9
P10275|Q9Y6X2
P10276|O75376
P10276|P08047
P10276|P09874
P10276|P0CG48
P10276|P10276
P10276|P12755
P10276|P12931
P10276|P28702
P10276|P48443
P10276|P48552
P10276|P62195
P10276|Q09472
P10276|Q15596
P10276|Q15648
P10276|Q15788
P10276|Q8IXJ9
P10276|Q92769
P10276|Q92831
P10276|Q9Y6Q9
P10398|O43615
P10398|O94906
P10398|P10301
P10398|P27986
P10398|P62258
P10398|P63104
P10398|Q8IXH7
P10415|O60238
P10415|P06493
P10415|P07900
P10415|P0CG48
P10415|P10415
P10415|P17612
P10415|P55957
P10415|Q07812
P10415|Q08209
P10415|Q12983
P10415|Q13526
P10415|Q13794
P10415|Q14318
P10415|Q14457
P10415|Q14790
P10415|Q16611
P10415|Q99638
P10515|O00330
P10515|P08559
P10515|P10515
P10515|P11177
P10515|Q15120
P10586|P06213
P10586|P10586
P10586|P35222
P10586|P35568
P10586|Q9Y4H2
P10589|P03372
P10589|P08047
P10589|Q00403
P10589|Q9C0K0
P10599|P27695
P10599|Q06830
P10599|Q99683
P10599|Q9H3M7
P10600|P10600
P10600|P37173
P10619|P10619
P10644|P10644
P10644|P17612
P10644|P31321
P10644|Q92667
P10721|O00459
P10721|O60674
P10721|P0CG48
P10721|P10721
P10721|P19174
P10721|P21583
P10721|P22681
P10721|P27986
P10721|P29350
P10721|P46108
P10721|P46109
P10721|P62993
P10747|O00459
P10747|P33681
P10809|P05067
P10809|P05556
P10809|P11021
P10809|P42574
P10809|P61604
P10809|Q9NR28
P10826|P19793
P10826|P28702
P10826|P48443
P10827|O15379
P10827|O75376
P10827|O75448
P10827|P19793
P10827|P48552
P10827|P61201
P10827|Q13503
P10827|Q15648
P10827|Q15788
P10827|Q9Y3R0
P10827|Q9Y618
P10828|O60907
P10828|P10828
P10828|P12931
P10828|P19793
P10828|P48443
P10828|P61201
P10828|Q13347
P10828|Q15596
P10828|Q15650
P10828|Q15788
P10828|Q9Y618
P10828|Q9Y6Q9
P10909|P04156
P10909|P10909
P10909|P98164
P10909|Q07812
P10909|Q8N668
P10912|O14508
P10912|O60674
P10912|P0CG48
P10912|P10912
P10912|P23467
P10912|Q9NSE2
P10914|P0CG48
P10914|Q00978
P10914|Q09472
P10914|Q13263
P10914|Q92831
P10914|Q9UNE7
P11021|O75460
P11021|P01023
P11021|P01130
P11021|P01266
P11021|P34931
P11021|Q8IXB1
P11021|Q9UBN7
P11142|O95816
P11142|O95817
P11142|P07900
P11142|P0CG48
P11142|P11142
P11142|P11802
P11142|P24385
P11142|P42858
P11142|P55072
P11142|P62136
P11142|Q04864
P11166|P11166
P11177|O00330
P11177|P08559
P11177|P11177
P11274|O60674
P11274|P00519
P11274|P08631
P11274|P0CG48
P11274|P19447
P11274|P22681
P11274|P46109
P11274|P48736
P11274|P62993
P11308|P0CG48
P11308|P10275
P11308|P11142
P11309|P07900
P11309|P0CG48
P11309|P30304
P11309|Q00987
P11309|Q9UNH7
P11310|P11310
P11362|P09038
P11362|P11362
P11362|P19174
P11362|P27986
P11362|P46934
P11362|Q8WU20
P11387|O75533
P11387|P07910
P11387|P09874
P11387|P23246
P11387|Q05519
P11387|Q07955
P11388|O14980
P11388|P0CG48
P11388|P68400
P11388|Q02880
P11388|Q8NEV1
P11388|Q92905
P11413|P11413
P11441|O43681
P11441|O43765
P11441|P46379
P11441|P55072
P11441|Q7L5D6
P11441|Q96CS3
P11473|O43593
P11473|O60244
P11473|O75448
P11473|O75586
P11473|P0CG48
P11473|P11473
P11473|P12931
P11473|P15923
P11473|P19793
P11473|P24928
P11473|P28702
P11473|P36873
P11473|P48443
P11473|P51532
P11473|P62195
P11473|P84022
P11473|Q09472
P11473|Q13573
P11473|Q15596
P11473|Q15648
P11473|Q15788
P11473|Q92793
P11473|Q93074
P11473|Q9UHV7
P11473|Q9UIG0
P11473|Q9Y2X0
P11474|P03372
P11474|P12931
P11474|P62508
P11474|Q9UBK2
P11532|Q14118
P11586|P11586
P11684|P02751
P11717|P11717
P11717|Q9NZ52
P11766|P11766
P11802|P01106
P11802|P06400
P11802|P08238
P11802|P12004
P11802|P24385
P11802|P28749
P11802|P30279
P11802|P42771
P11802|P42772
P11802|P46379
P11802|P55273
P11802|Q15047
P11802|Q16543
P11802|Q8N726
P11831|P11831
P11831|P15173
P11831|P17676
P11831|P35269
P11831|P78347
P11831|Q8NEF9
P11831|Q92793
P11926|P0CG48
P11940|O00571
P11940|P11940
P11940|P15170
P11940|P60842
P11940|Q13573
P11940|Q8IYD1
P11940|Q99700
P12004|P06746
P12004|P07355
P12004|P0CG48
P12004|P12004
P12004|P12956
P12004|P13051
P12004|P18858
P12004|P18887
P12004|P24522
P12004|P26358
P12004|P27694
P12004|P27695
P12004|P28340
P12004|P35249
P12004|P35250
P12004|P39748
P12004|P40937
P12004|P43246
P12004|P49005
P12004|P63165
P12004|Q00535
P12004|Q00987
P12004|Q07864
P12004|Q08211
P12004|Q13547
P12004|Q14191
P12004|Q15004
P12004|Q8WVB6
P12004|Q99638
P12004|Q9UBT6
P12004|Q9UBZ9
P12004|Q9UQ84
P12034|P22607
P12081|P0CG48
P12270|P52948
P12272|Q14974
P12524|P61244
P12532|P12532
P12544|P12544
P12544|P26583
P12544|P27695
P12643|O00238
P12643|P12643
P12643|Q13873
P12644|O00238
P12644|P12644
P12644|P21810
P12644|P36894
P12755|P12755
P12755|P12757
P12757|O75376
P12757|Q15796
P12757|Q9Y618
P12814|O43707
P12814|P12814
P12814|Q8WZ42
P12821|P01019
P12821|P30411
P12830|O60716
P12830|P0CG48
P12830|P12830
P12830|P12931
P12830|P14923
P12830|P28827
P12830|P30260
P12830|P35222
P12830|P49768
P12830|Q75N03
P12830|Q9UJX3
P12931|O15379
P12931|O75553
P12931|P00533
P12931|P03372
P12931|P04049
P12931|P04626
P12931|P06241
P12931|P06733
P12931|P07948
P12931|P08581
P12931|P09619
P12931|P0CG48
P12931|P10275
P12931|P10721
P12931|P12931
P12931|P17302
P12931|P18031
P12931|P18433
P12931|P19793
P12931|P23634
P12931|P25445
P12931|P25963
P12931|P27635
P12931|P27986
P12931|P29323
P12931|P29353
P12931|P35968
P12931|P40763
P12931|P42224
P12931|P43405
P12931|P49023
P12931|P61978
P12931|P62993
P12931|P63244
P12931|P78347
P12931|Q06124
P12931|Q07666
P12931|Q07912
P12931|Q07954
P12931|Q14118
P12931|Q14289
P12931|Q16825
P12931|Q75N03
P12931|Q8IZL8
P12931|Q8WUM4
P12931|Q92731
P12931|Q9NRY4
P12956|P09017
P12956|P10909
P12956|P35548
P12956|P43246
P12956|P49917
P12956|P52701
P12956|Q13950
P12956|Q15554
P12956|Q96EB6
P12956|Q99728
P12956|Q9BXJ9
P13010|P11388
P13010|P12004
P13010|P12956
P13010|P13010
P13010|P35548
P13010|P49917
P13010|P78527
P13010|Q13416
P13010|Q13950
P13010|Q8IW19
P13010|Q99728
P13010|Q9BXJ9
P13056|O15379
P13056|P29590
P13056|P49116
P13056|P56524
P13224|P63104
P13236|P13236
P13236|P51681
P13473|P09936
P13473|P11142
P13489|P03950
P13497|Q9H2X0
P13500|P13500
P13500|P41597
P13501|P13501
P13501|P32246
P13501|P51681
P13569|O14745
P13569|P04792
P13569|P0CG48
P13569|P11021
P13569|P11142
P13569|P11274
P13569|P13569
P13569|P22681
P13569|P25685
P13569|P27824
P13569|P30153
P13569|P31689
P13569|P55072
P13569|Q86UT5
P13569|Q99942
P13569|Q9BUN8
P13569|Q9UKV5
P13631|P19793
P13631|P48443
P13631|Q15788
P13639|P13639
P13639|Q15418
P13726|P08709
P13727|P31749
P13727|Q05513
P13807|P46976
P13861|P0CG48
P13861|P13861
P13861|P22694
P13861|P24588
P13861|Q12802
P13861|Q13023
P13861|Q99996
P13929|P14618
P13984|P29084
P13984|P35269
P13984|Q15542
P13987|P02748
P14061|P14061
P14091|P01308
P14174|P14174
P14174|Q92905
P14210|P14210
P14316|Q7Z5L9
P14316|Q8IU81
P14316|Q92831
P14373|P14373
P14373|P36406
P14373|Q9UJ55
P14384|P01133
P14416|P21333
P14416|P62158
P14416|Q96SB3
P14555|P13611
P14598|P05771
P14598|P14598
P14598|P63000
P14598|P67870
P14598|Q07666
P14598|Q9BUZ4
P14618|P14618
P14635|P06400
P14635|P06493
P14635|P0CG48
P14635|P12004
P14635|P16401
P14635|P24941
P14635|P27694
P14635|P30260
P14635|P38936
P14635|Q13635
P14635|Q9UM11
P14672|P0CG48
P14678|O75643
P14678|P57678
P14678|P62304
P14678|P62314
P14678|P62316
P14678|Q8WXD5
P14735|P01308
P14770|P13224
P14780|P07996
P14780|P14780
P14780|P16070
P14859|P04150
P14859|P0CG48
P14859|P10275
P14859|P12956
P14859|P13010
P14859|P14859
P14859|P19793
P14859|P51610
P14859|P51692
P14859|Q5SXM2
P14859|Q9Y618
P14868|P41252
P14868|P47897
P14868|P56192
P14921|O95551
P14921|P04637
P14921|P84022
P14921|Q05519
P14921|Q13164
P14921|Q8N2W9
P14921|Q92793
P14921|Q9UER7
P14923|P25054
P15018|P40189
P15036|Q15131
P15036|Q92793
P15056|P04049
P15056|P08238
P15056|P10398
P15056|P15056
P15056|P28482
P15056|P36507
P15056|P62834
P15056|Q04917
P15056|Q13233
P15090|P08670
P15104|P15104
P15170|Q8IYD1
P15172|O14744
P15172|P06400
P15172|P0CG48
P15172|P11802
P15172|P15172
P15172|P15923
P15172|P51532
P15172|Q02535
P15172|Q06413
P15172|Q09472
P15309|P04626
P15309|P15309
P15311|O14745
P15311|P15311
P15311|P17252
P15311|P35240
P15311|P35241
P15311|P48023
P15311|Q13158
P15313|P21281
P15313|Q6IAA8
P15313|Q93050
P15336|P01100
P15336|P15336
P15336|P17676
P15336|P25490
P15336|P45983
P15336|P49715
P15336|Q14686
P15336|Q9Y230
P15407|P05412
P15407|P17275
P15407|Q09472
P15498|P00519
P15498|P00533
P15498|P09619
P15498|P0CG48
P15498|P19174
P15498|P27986
P15498|P28482
P15498|P43403
P15498|P62993
P15498|Q13094
P15498|Q15910
P15529|P01024
P15529|P26038
P15531|O15160
P15531|P15531
P15531|P22392
P15531|Q86TP1
P15692|P02511
P15692|P15692
P15692|P17948
P15692|P35968
P15880|P23396
P15880|P46781
P15880|P46782
P15880|P61247
P15880|P62081
P15880|P62241
P15880|P62753
P15884|P0CG48
[truncated: 2,614,046 more chars]
