# Supplementary material for: A computational interactome and functional annotation for the human proteome
Source: eLife. 2016 Oct 22;5:e18715. doi: 10.7554/eLife.18715 (PMC5115866; doi:10.7554/eLife.18715)
Supplement: Figure 5—source data 3. — DOI: http://dx.doi.org/10.7554/eLife.18715.011 [file elife-18715-fig5-data3.txt]

GO Biological Process (BP) and interactions in STRING that share that biological process.

BP: single-organism cellular process
P84085|Q15027
P84085|O14653
P84085|Q13563
P84085|P53365
P84085|P62491
P84085|Q9Y6D6
P84085|O75154
P84085|Q9NP61
P84085|O43150
P84085|P53367
P84085|O43739
P84085|Q8N6T3
P84085|Q15057
P84085|Q9P0L9
P84085|Q9UPT5
P84085|P0CG48
P84085|Q92791
P84085|Q9ULH1
P84085|P57735
P84085|Q9Y6K9
P84085|Q92538
P84085|Q9Y6D5
P84085|Q8N6H7
P20645|O00264
P20645|P07339
P20645|P00797
P20645|P11279
P20645|P11717
P20645|P02786
P20645|P51151
P11474|P03372
P11474|Q96EB6
P11474|P20393
P11474|P55055
P11474|P10276
P11474|Q15466
P11474|Q92786
P11474|P35398
P11474|P06576
P11474|Q07869
P11474|P27361
P11474|P15336
P11474|P10827
P11474|Q9UBK2
P11474|O75376
P11474|Q14814
P11474|P37231
P11474|P10588
P11474|Q15648
P11474|O15379
P11474|P99999
P11474|P13196
P11474|Q14995
P11474|Q03181
P11474|Q86YN6
P11474|P41235
P11474|P49116
P11474|P06401
P11474|O96014
P11474|P10589
P11474|P51449
P11474|P48552
P11474|Q16831
P11474|P10826
P11474|P13056
P11474|Q92731
P11474|P43354
P11474|Q02078
P11474|Q06546
P11474|P10828
P11474|P48443
P11474|P22736
P11474|Q9Y466
P11474|P54646
P11474|Q9Y6Q9
P11474|Q13285
P11474|P10275
P11474|Q92753
P11474|P30825
P11474|O95718
P11474|P13631
P11474|P10451
P11474|Q14541
P11474|P62508
P11474|P16220
P11474|P62068
P11474|P11473
Q02790|P03372
Q02790|Q96EB6
Q02790|P68400
Q02790|Q8NEV1
Q02790|Q9UKV8
Q02790|Q99445
Q02790|P35244
Q02790|P04808
Q02790|P11142
Q02790|P04150
Q02790|A8K7I4
Q02790|P04792
Q02790|P27694
Q02790|Q15185
Q02790|O75190
Q02790|Q92793
Q02790|P19784
Q02790|Q9UL62
Q02790|O14832
Q02790|Q09472
Q02790|P62258
Q02790|Q9NQA5
Q02790|P31749
Q02790|P48995
Q02790|P23297
Q02790|O75509
Q02790|P34932
Q02790|P0CG47
Q02790|Q8N163
Q02790|P17706
Q02790|P07288
Q02790|O00244
Q02790|Q92598
Q02790|P54619
Q02790|P06401
Q02790|P08238
Q02790|P07900
Q02790|O43524
Q02790|P0CG48
Q02790|P62158
Q02790|P50454
Q02790|P42345
Q02790|Q9H0U6
Q02790|Q92990
Q02790|Q14031
Q02790|P15927
Q02790|P10275
Q02790|Q13114
Q02790|O75506
Q02790|Q00613
Q02790|Q8WXF8
Q9NR63|P54136
Q9NR63|P48436
Q9NR63|O94788
Q9NR63|P11712
Q9NR63|O75845
Q9NR63|Q7Z7C7
Q9NR63|P33260
Q9NR63|P00352
Q9NR63|P11509
Q9NR63|P19224
Q9NR63|P16662
Q9NR63|P22309
Q9NR63|P06133
Q9NR63|Q96SQ9
Q9NR63|Q02928
Q9NR63|O75795
Q9NR63|P20813
Q9NR63|P58012
Q9NR63|P08684
Q9NR63|P60321
Q9NR63|Q6ZNB7
Q9NR63|P05177
Q9NR63|Q9HAW8
Q9NR63|O60656
Q9NR63|P10632
Q9NR63|P22310
Q9NR63|P35504
Q9NR63|Q9HAW7
Q9NR63|Q9HAW9
Q9NR63|Q13285
Q9NR63|Q06278
Q9NR63|P04798
Q9NR63|O75310
Q9NR63|P35503
Q13275|O14786
Q13275|P04637
Q13275|O43157
Q13275|Q9Y4D7
Q13275|Q9HCM2
Q13275|O60462
Q13275|P37275
Q13275|P51805
Q13275|P15692
Q13275|Q9UIW2
Q13275|Q9NRY4
P13569|Q14694
P13569|Q9UNE7
P13569|O43315
P13569|Q15853
P13569|Q16623
P13569|P11142
P13569|Q9Y478
P13569|Q16539
P13569|Q9UGI9
P13569|Q9UBY0
P13569|P61619
P13569|P27824
P13569|P63211
P13569|O00161
P13569|Q92611
P13569|P04083
P13569|O43752
P13569|Q9BUN8
P13569|P51790
P13569|P62491
P13569|O14745
P13569|P51817
P13569|P22681
P13569|Q13237
P13569|P48764
P13569|P13861
P13569|P51788
P13569|P31323
P13569|P20339
P13569|Q13255
P13569|P09936
P13569|Q9ULV0
P13569|Q9UGJ0
P13569|Q9UKV5
P13569|P13501
P13569|Q9Y6M7
P13569|P08758
P13569|Q9UHC3
P13569|Q86VH2
P13569|O14520
P13569|P61006
P13569|P51671
P13569|P35408
P13569|P34932
P13569|P29275
P13569|Q9UNK0
P13569|P07550
P13569|Q8N668
P13569|P00734
P13569|P07477
P13569|P17612
P13569|Q9Y261
P13569|P54619
P13569|P11021
P13569|Q96JB1
P13569|P07900
P13569|P29475
P13569|P15311
P13569|Q03135
P13569|P35523
P13569|P10242
P13569|Q9Y210
P13569|Q7LBE3
P13569|P35241
P13569|P0CG48
P13569|P46934
P13569|P51168
P13569|P07355
P13569|Q13131
P13569|Q5XXA6
P13569|Q86UT5
P13569|Q96RN1
P13569|P10644
P13569|P55072
P13569|P37088
P13569|P31321
P13569|Q96ST3
P13569|Q8N5D0
P13569|P01019
P13569|Q9HD26
P13569|P60903
P13569|Q9UM54
P13569|P22694
P13569|Q92581
P13569|P54646
P13569|O00206
P13569|Q99942
P13569|P43405
P13569|P22612
P13569|P62873
P13569|P05305
P13569|P31689
P13569|Q13501
P13569|P48048
P13569|Q9BXS9
P13569|P48061
P13569|Q96QZ7
P13569|Q2Y0W8
P13569|Q15599
P13569|Q99102
P13569|O43852
P13569|Q9UEU0
Q96RU2|Q9Y4E8
Q96RU2|O75604
Q96RU2|P54578
Q96RU2|P27708
Q96RU2|Q969H0
Q96RU2|Q9UK80
Q96RU2|P40818
Q96RU2|Q13608
Q96RU2|Q9HAW4
Q96RU2|O15067
Q96RU2|Q9Y2K6
Q96RU2|Q96PM5
Q96RU2|Q15139
Q96RU2|O94782
Q96RU2|P0CG48
Q96RU2|Q9Y5K5
Q96RU2|Q14676
Q96RU2|P01106
Q96RU2|Q12888
Q96RU2|P49915
P52569|P0CG48
P55774|P32248
P55774|Q9BZ71
P55774|P32302
P55774|P41597
P55774|P51681
P55774|P25024
P55774|P32246
P55774|O00574
P55774|P46094
P55774|P25025
P55774|P51685
P55774|P46092
P55774|P51679
P55774|P51684
P55774|P51686
P55774|P49238
P55774|P49682
P55774|P61073
P55774|P51677
Q16654|P09622
Q16654|O00330
Q16654|P01308
Q16654|P51692
Q16654|P11177
Q16654|P42229
Q16654|P0CG48
Q16654|Q8N5D0
Q9Y6N9|O14907
Q9Y6N9|Q9Y6M7
Q9Y6N9|O75445
Q9Y6N9|Q495M9
Q9Y6N9|Q02246
Q9Y6N9|Q9H251
Q9Y6N9|Q8WXG9
Q9Y6N9|Q13402
Q9Y6N9|P67775
Q9Y6N9|O14910
P11233|Q15311
P11233|Q2PPJ7
P11233|P09382
P11233|P35579
P11233|O14965
P11233|P16989
P11233|Q16539
P11233|Q96KP1
P11233|P17081
P11233|Q9UKX2
P11233|O00161
P11233|Q96A65
P11233|Q9Y623
P11233|B0I1T2
P11233|Q5JS13
P11233|Q8TAG9
P11233|P62491
P11233|Q86X10
P11233|O14939
P11233|P61026
P11233|P35580
P11233|P31749
P11233|P84077
P11233|Q9Y2D4
P11233|P11234
P11233|O75380
P11233|Q6IAA8
P11233|Q8IZJ4
P11233|P62330
P11233|P30101
P11233|P61006
P11233|Q9UQB9
P11233|Q9NZL6
P11233|P01112
P11233|P30154
P11233|P63027
P11233|Q12846
P11233|P14672
P11233|O60645
P11233|Q9NV70
P11233|Q14315
P11233|P10415
P11233|Q15759
P11233|Q9UPT5
P11233|Q13393
P11233|Q9Y2U5
P11233|P0CG48
P11233|P62158
P11233|P12931
P11233|P53779
P11233|O00159
P11233|P45983
P11233|Q8IYI6
P11233|Q92845
P11233|Q969H4
P11233|Q99759
P11233|P20338
P11233|P51153
P11233|P21333
P11233|O00186
P11233|Q12967
P11233|P67809
P11233|P61106
P11233|O15066
P11233|Q56UN5
P11233|Q9Y496
P11233|Q8WXI2
P11233|P31751
P11233|Q9Y4I1
P11233|Q9HBW0
P11233|O95045
P11233|P45984
P11233|O00471
P11233|Q9BZG1
P11233|O15211
P11233|O75369
P11233|P30533
P11233|Q96GD4
P11233|P52198
Q9UHR4|O00401
Q9UHR4|P04637
Q9UHR4|P31749
Q9UHR4|Q12929
Q9UHR4|P0CG48
Q9UHR4|P12931
O60359|Q15173
O60359|P62714
O60359|P62955
O60359|Q06432
O60359|O60391
O60359|P54652
O60359|Q9BXT2
O60359|Q9H7T0
O60359|Q15172
O60359|Q969Q6
O60359|Q9UBN1
O60359|P51817
O60359|P42263
O60359|P42262
O60359|Q06190
O60359|O14827
O60359|Q13936
O60359|Q8WXS5
O60359|Q8TBE1
O60359|Q13224
O60359|P48058
O60359|Q86XQ3
O60359|P42261
O60359|Q01668
O60359|P78352
O60359|P62140
O60359|Q96P56
O60359|Q9Y698
O60359|P54284
O60359|Q9UF02
O60359|Q8NEC5
O60359|P17612
O60359|Q6PI25
O60359|O95267
O60359|P30154
O60359|P24588
O60359|Q13555
O60359|Q08289
O60359|P30559
O60359|P30153
O60359|P63151
O60359|P62136
O60359|Q12879
O60359|O95180
O60359|Q9Y2T4
O60359|P36873
O60359|Q00005
O60359|Q9H4G0
O60359|Q16537
O60359|Q7LDG7
O60359|Q13557
O60359|Q12959
O60359|P54289
O60359|O43497
O60359|Q8TCU5
O60359|Q13698
O60359|Q15878
O60359|Q9UM54
O60359|P22694
O60359|Q00975
O60359|Q05586
O60359|O60840
O60359|P22612
O60359|Q86XM0
O60359|Q7Z3S7
O60359|Q9Y5P8
O60359|Q02641
O60359|Q13554
O60359|Q9UQM7
O60359|Q8IV61
O60359|Q6ZRH7
O60359|Q7RTX7
O60359|Q13972
O60359|Q13362
O60359|Q00987
O60359|Q14738
O60359|P67775
O60359|O00305
O60359|B4DS77
O60359|Q8TDF6
O14641|P25789
O14641|P43686
O14641|Q16401
O14641|P48556
O14641|P62877
O14641|P25788
O14641|Q9UL46
O14641|P68400
O14641|Q8NEV1
O14641|O75832
O14641|Q9NPB6
O14641|P51665
O14641|Q8N474
O14641|P49840
O14641|Q9UBV4
O14641|P49720
O14641|P56703
O14641|P07737
O14641|P49023
O14641|Q9ULW2
O14641|Q13308
O14641|O95996
O14641|Q9NPG1
O14641|P52799
O14641|P12644
O14641|Q9Y4D1
O14641|P15153
O14641|Q9Y2J4
O14641|O95835
O14641|P78368
O14641|Q04721
O14641|P25054
O14641|Q99436
O14641|P62191
O14641|O75581
O14641|P60900
O14641|O00231
O14641|P20618
O14641|O15169
O14641|P09471
O14641|P19784
O14641|Q9NYQ6
O14641|P53680
O14641|Q9UM47
O14641|Q13618
O14641|P41221
O14641|O43242
O14641|O14986
O14641|P09544
O14641|Q9H0R8
O14641|Q969G9
O14641|Q00610
O14641|P32121
O14641|P28072
O14641|P28066
O14641|O14904
O14641|P62745
O14641|P62979
O14641|Q86T65
O14641|P46531
O14641|P49792
O14641|Q96BN8
O14641|P56704
O14641|O00755
O14641|P08134
O14641|O75084
O14641|P50148
O14641|Q9UP38
O14641|O14905
O14641|P56705
O14641|P28070
O14641|P35998
O14641|Q96CW1
O14641|P61289
O14641|P04628
O14641|O75197
O14641|Q15008
O14641|Q7Z3G6
O14641|P34925
O14641|Q9HC62
O14641|Q969F2
O14641|P17980
O14641|Q5S007
O14641|Q13418
O14641|P53350
O14641|Q9BQB4
O14641|Q9Y2T1
O14641|P60763
O14641|Q8NCW0
O14641|P0CG47
O14641|Q9HCP0
O14641|O95166
O14641|Q9H1J7
O14641|Q99460
O14641|Q13200
O14641|Q7L9L4
O14641|P62195
O14641|P14923
O14641|Q8TAA3
O14641|P63010
O14641|P60953
O14641|Q92997
O14641|Q15334
O14641|Q14332
O14641|P48730
O14641|P49841
O14641|O96014
O14641|Q92530
O14641|Q96CG8
O14641|Q9NYF0
O14641|Q6DKJ4
O14641|Q93098
O14641|P56706
O14641|P35222
O14641|P0CG48
O14641|Q96MT3
O14641|P21291
O14641|Q6VVB1
O14641|Q9Y2G4
O14641|O00144
O14641|O00232
O14641|Q13283
O14641|P12931
O14641|P40306
O14641|O60353
O14641|O95782
O14641|P53779
O14641|P49674
O14641|P45983
O14641|Q9GZV5
O14641|Q13467
O14641|Q9HCE7
O14641|P28074
O14641|Q53G59
O14641|Q9ULK5
O14641|P55036
O14641|Q93097
O14641|Q9BTU6
O14641|O14818
O14641|O75474
O14641|Q92837
O14641|P00519
O14641|Q13643
O14641|P49721
O14641|O94907
O14641|Q9H461
O14641|Q99466
O14641|Q14186
O14641|Q13145
O14641|Q01974
O14641|P12643
O14641|O14640
O14641|P54792
O14641|Q8N752
O14641|Q9NRM7
O14641|Q06323
O14641|Q13501
O14641|Q6P1M3
O14641|O43294
O14641|Q9H8S9
O14641|O14733
O14641|Q9H1J5
O14641|Q14997
O14641|A5LHX3
O14641|O00487
O14641|Q8IY63
O14641|P62987
O14641|P45984
O14641|Q9BY60
O14641|P61586
O14641|P62333
O14641|P49407
O14641|Q9H2H0
O14641|O94973
O14641|P25786
O14641|P42684
O14641|O60711
O14641|Q9ULV1
O14641|O00233
O14641|Q9NZC7
O00458|P50120
O00458|P15172
O00458|Q02078
O00458|P29373
O00458|Q9UKV0
O00458|P19875
O75563|P06241
O75563|P78324
O75563|Q9Y2R2
O75563|Q08722
O75563|Q7Z5R6
O75563|Q92918
O75563|Q9Y6W5
O75563|P07948
P31270|P25490
P31270|P04637
P31270|O00470
P31270|Q15910
P31270|Q9Y483
P31270|Q5T6S3
P31270|O43189
P31270|Q12778
P31270|P40424
P78423|P09601
P78423|P01033
P78423|P10147
P78423|P13500
P78423|P05112
P78423|P32248
P78423|P04637
P78423|P32302
P78423|P41597
P78423|P51681
P78423|P25024
P78423|P32246
P78423|O00574
P78423|P46094
P78423|P25025
P78423|P51685
P78423|P46092
P78423|P51679
P78423|P51684
P78423|P51686
P78423|P49238
P78423|P49682
P78423|P01160
P78423|P61073
P78423|P51677
O14561|O95168
O14561|P31930
O14561|P30049
O14561|P17568
O14561|P12074
O14561|O75251
O14561|O43676
O14561|O95178
O14561|O43678
O14561|O95299
O14561|P10606
O14561|O43674
O14561|Q9Y375
O14561|O75489
O14561|O43677
O14561|Q16795
O14561|P22695
O14561|O96000
O14561|O75380
O14561|Q9Y6M9
O14561|Q9NWU1
O14561|O95298
O14561|P14927
O14561|Q8IVS2
O14561|O43181
O14561|O95169
O14561|O75964
O14561|P49327
O14561|P0C7P4
O14561|P47985
O14561|P99999
O14561|P07919
O14561|O00217
O14561|P08574
O14561|P49821
O14561|P40926
O14561|P19404
O14561|Q9UI09
O14561|O75438
O14561|Q9UDW1
O14561|O00483
O14561|O00763
O14561|Q13085
O14561|P56181
O14561|Q16718
O14561|P36542
O14561|P00156
O14561|P03923
O14561|P03886
O14561|P03901
O14561|P03915
O14561|P03905
O14561|P03891
O14561|P03897
O14561|O75306
O14561|O15239
O14561|O43920
O14561|P51970
O14561|O14949
O14561|O95139
O14561|Q86Y39
O14561|P28331
O14561|P56556
O14561|Q9P0J0
O14561|E9PQ53
O14561|O95182
Q9Y2T7|P26196
Q9Y2T7|Q68G74
Q9Y2T7|Q6QHK4
Q9Y2T7|P0CG48
Q9Y2T7|P06493
Q9Y2T7|Q5JUK2
P26006|P21926
P26006|P16144
P26006|P49747
P26006|P07942
P26006|P26012
P26006|P02452
P26006|P21815
P26006|P49023
P26006|Q9NPF7
P26006|P29460
P26006|P18065
P26006|Q9UQP3
P26006|P50552
P26006|O43707
P26006|O15230
P26006|P11047
P26006|P07996
P26006|P06756
P26006|P04275
P26006|P05106
P26006|P38570
P26006|Q92752
P26006|Q13753
P26006|P14543
P26006|Q9H3D4
P26006|Q13797
P26006|P29597
P26006|P25940
P26006|P24821
P26006|A8TX70
P26006|P26010
P26006|P20702
P26006|P00533
P26006|P56199
P26006|P18564
P26006|P08648
P26006|P12111
P26006|P18084
P26006|P17301
P26006|P08123
P26006|P12110
P26006|P46108
P26006|P05107
P26006|P05556
P26006|Q9Y4G6
P26006|Q14114
P26006|P02461
P26006|P55268
P26006|Q96RU8
P26006|Q6UVK1
P26006|Q9Y490
P26006|P27797
P26006|Q5VWK5
P26006|P48509
P26006|Q16787
P26006|Q14315
P26006|Q9UKX5
P26006|Q9NVD7
P26006|Q03405
P26006|P35443
P26006|Q05397
P26006|P0CG48
P26006|P46109
P26006|Q13751
P26006|Q8IZC6
P26006|P20701
P26006|P60709
P26006|P12931
P26006|A6NMZ7
P26006|P08572
P26006|Q9Y6N6
P26006|P12109
P26006|P35609
P26006|P35442
P26006|P12107
P26006|Q17RW2
P26006|P20908
P26006|Q14031
P26006|P00749
P26006|P05997
P26006|P02462
P26006|P53708
P26006|P02458
P26006|O60674
P26006|P98155
P26006|Q13349
P26006|P25391
P26006|P12814
P26006|P10451
P26006|Q01955
P26006|P53420
P26006|Q9HBI1
P26006|Q9HBI0
P26006|P56945
P26006|P78509
P26006|P24043
P26006|P42701
P26006|Q15582
P26006|O75369
P26006|P11215
Q7Z6R9|Q9UBL3
Q7Z6R9|P40426
Q7Z6R9|P40424
Q16526|Q9Y478
Q16526|P63208
Q16526|Q9UGI9
Q16526|Q9C0J9
Q16526|P20393
Q16526|O15055
Q16526|P20823
Q16526|P35398
Q16526|Q8WYA1
Q16526|P62979
Q16526|Q9UGJ0
Q16526|P0CG47
Q16526|O15516
Q16526|Q14995
Q16526|O15534
Q16526|Q15910
Q16526|P54619
Q16526|P48730
Q16526|P49841
Q16526|P50579
Q16526|Q13616
Q16526|P51449
Q16526|Q99743
Q16526|P0CG48
Q16526|Q13131
Q16526|P43699
Q16526|P49674
Q16526|Q96ST3
Q16526|P56645
Q16526|Q9Y297
Q16526|P54646
Q16526|Q92753
Q16526|O75182
Q16526|Q9UEF7
Q16526|O00327
Q16526|P62987
Q16526|Q49AN0
Q16526|Q9UNS1
O75594|Q9UQ90
O75594|P26447
P21926|P08253
P21926|P28907
P21926|Q99075
P21926|Q92499
P21926|P18827
P21926|P08962
P21926|Q9NP62
P21926|Q8WTV0
P21926|P05106
P21926|P60033
P21926|P16109
P21926|P05362
P21926|Q99965
P21926|P10721
P21926|P08648
P21926|Q86YL7
P21926|O95832
P21926|P17301
P21926|P05556
P21926|P16671
P21926|P78536
P21926|Q969P0
P21926|Q8IYV9
P21926|P02786
P21926|P08473
P21926|P27487
P21926|P29017
P21926|O60635
P21926|P48061
P21926|P13612
P21926|P23229
P21926|P16070
P21926|Q9UQF0
P21926|P15391
P04233|P14174
P04233|P24385
P04233|P07339
P04233|P09496
P04233|P27824
P04233|Q9Y6Q5
P04233|O60911
P04233|P53680
P04233|Q9H3D4
P04233|O95487
P04233|P84077
P04233|P30556
P04233|O94855
P04233|Q96CW1
P04233|O43915
P04233|P10145
P04233|Q15436
P04233|P55735
P04233|P63010
P04233|P08581
P04233|P53992
P04233|P10415
P04233|Q99538
P04233|P07858
P04233|P0CG48
P04233|P07711
P04233|O94979
P04233|P50570
P04233|O95782
P04233|P01911
P04233|Q29974
P04233|P15813
P04233|P25774
P04233|Q30154
P04233|Q99962
P04233|O43747
P04233|P01903
P04233|O95486
P04233|Q9Y6B6
P04233|Q9BXS5
P04233|P16070
P04233|P04440
P04233|O94973
P10620|Q16772
P10620|P48637
P10620|P00390
P10620|P30838
P10620|P28161
P10620|P19440
P10620|P30711
P10620|P05181
P10620|P46439
P10620|P21266
P10620|Q16678
P10620|P11712
P10620|Q99735
P10620|P08319
P10620|P33260
P10620|P0CG30
P10620|Q16873
P10620|P11766
P10620|P11509
P10620|Q96SQ9
P10620|P09488
P10620|P20813
P10620|P47895
P10620|Q16696
P10620|P24903
P10620|P08263
P10620|O75469
P10620|P08684
P10620|Q9UJ14
P10620|P05177
P10620|Q9H4Y5
P10620|P36969
P10620|O14880
P10620|P78417
P10620|Q03013
P10620|O15217
P10620|P10632
P10620|P33261
P10620|O95881
P10620|P04798
P10620|P20292
P10620|P22352
P10620|P36269
P10620|P09211
P10620|P07203
P10620|P09210
P10620|P40394
P10620|Q6P531
Q16563|Q99551
Q96S59|P14210
Q96S59|P04049
Q96S59|O75689
Q96S59|Q16620
Q96S59|Q8WWH4
Q96S59|P53350
Q96S59|P30530
Q96S59|Q9H9J4
Q96S59|Q7L5Y9
Q96S59|P01112
Q96S59|Q9Y463
Q96S59|P08581
Q96S59|Q9UL63
Q96S59|Q9NPF8
Q96S59|Q9Y4K3
Q96S59|P0CG48
Q96S59|Q92905
Q96S59|Q14203
Q96S59|P49961
Q96S59|P10275
Q96S59|P62826
Q96S59|Q9UIW2
Q96S59|Q14416
Q96S59|Q07889
Q96S59|Q9H2X6
Q96S59|P35372
Q96S59|P04629
P01730|Q9UL17
P01730|Q9NZD8
P01730|P10144
P01730|P01137
P01730|P11912
P01730|P10147
P01730|P28907
P01730|P60568
P01730|Q07108
P01730|P01579
P01730|P05112
P01730|P14151
P01730|P32248
P01730|P20138
P01730|P28908
P01730|P33681
P01730|P05362
P01730|P43403
P01730|Q07075
P01730|P26842
P01730|P20702
P01730|P01562
P01730|P01732
P01730|P04216
P01730|P41597
P01730|P51681
P01730|P13501
P01730|Q6PIZ9
P01730|P17301
P01730|Q16568
P01730|P04141
P01730|P04234
P01730|Q14005
P01730|P16410
P01730|P02778
P01730|P16871
P01730|Q9P2W7
P01730|P28906
P01730|O75531
P01730|P09564
P01730|P13591
P01730|P10747
P01730|P26951
P01730|Q9Y5U5
P01730|P10415
P01730|P10966
P01730|P63261
P01730|P42081
P01730|Q13432
P01730|P06239
P01730|P06127
P01730|Q16552
P01730|P25445
P01730|Q14839
P01730|P01911
P01730|Q29974
P01730|P02786
P01730|P08473
P01730|P27487
P01730|P07766
P01730|P20963
P01730|P08575
P01730|P48023
P01730|P06729
P01730|P29965
P01730|P25942
P01730|P49682
P01730|P01906
P01730|P43405
P01730|Q9BZS1
P01730|Q13303
P01730|P43489
P01730|P23771
P01730|P01589
P01730|Q9NZQ7
P01730|P48061
P01730|P61073
P01730|P16070
P01730|P01375
P01730|P22301
P01730|Q9UQF0
P01730|Q9UJV9
P01730|P0CG04
P01730|P0CG05
P01730|P09693
P01730|P15391
P01730|P51677
P01730|P11215
P01730|P61769
Q3KR16|P53350
Q3KR16|P15311
Q3KR16|P84095
Q3KR16|O14908
Q3KR16|P06493
Q3KR16|P61586
P53041|Q16543
P53041|Q12931
P53041|P04049
P53041|Q15185
P53041|O60346
P53041|Q70CQ1
P53041|P14625
P53041|Q9UHD1
P53041|P30153
P53041|P08238
P53041|P07900
P53041|P10636
P53041|P0CG48
P53041|Q13042
P53041|Q99683
P53041|O43318
P53041|Q9Y2L1
P53041|Q9Y2Z0
P53041|Q5SGD2
P15531|P19388
P15531|Q9UMW8
P15531|P56282
P15531|P27695
P15531|P68400
P15531|Q8NEV1
P15531|P51841
P15531|P01033
P15531|P19387
P15531|Q13232
P15531|O00746
P15531|P36954
P15531|P04406
P15531|P30305
P15531|Q13526
P15531|Q9UBC2
P15531|Q7LG56
P15531|P04049
P15531|P53396
P15531|P51828
P15531|Q02846
P15531|Q5EBM0
P15531|O60266
P15531|P25092
P15531|P19784
P15531|Q15054
P15531|Q02153
P15531|Q14181
P15531|P35790
P15531|Q96M32
P15531|P04637
P15531|P00441
P15531|Q86TP1
P15531|O15514
P15531|P12544
P15531|P54274
P15531|P40145
P15531|Q13009
P15531|P52435
P15531|O60503
P15531|P47914
P15531|P52434
P15531|P26583
P15531|Q02108
P15531|P62330
P15531|Q96MA6
P15531|P55042
P15531|P23921
P15531|P62487
P15531|O75355
P15531|P60763
P15531|P23919
P15531|Q8WVQ1
P15531|Q9HCU8
P15531|O43306
P15531|Q8NFM4
P15531|P30876
P15531|P60953
P15531|P24928
P15531|Q9Y265
P15531|P14618
P15531|P27144
P15531|P05387
P15531|Q9H773
P15531|Q07864
P15531|Q8IVT5
P15531|P62875
P15531|P06401
P15531|P07900
P15531|O75356
P15531|P50583
P15531|Q92993
P15531|P20594
P15531|P53803
P15531|Q08462
P15531|P35222
P15531|P0CG48
P15531|Q13131
P15531|Q9Y6K8
P15531|P54819
P15531|Q9Y5L3
P15531|P50570
P15531|P49642
P15531|Q9UQ16
P15531|Q9Y227
P15531|Q92633
P15531|Q9NRF8
P15531|P31350
P15531|P30050
P15531|Q8N5D0
P15531|Q16774
P15531|P35354
P15531|Q96PN6
P15531|P16066
P15531|P49961
P15531|P54646
P15531|Q5MY95
P15531|P42566
P15531|P30085
P15531|P15692
P15531|O14802
P15531|P17812
P15531|P0DME0
P15531|Q01105
P15531|Q05193
P15531|P00568
P15531|Q9NRF9
P15531|P01106
P15531|P09884
P15531|Q9BY32
P15531|P68106
P15531|P33316
P15531|P62942
P15531|O60361
P15531|P22392
P15531|P83731
P15531|P30793
P15531|P49005
P15531|Q9Y3F4
P15531|Q8TCS8
P15531|O96019
P15531|P61218
P15531|P28340
P15531|P39687
P15531|O95622
P15531|Q9NR33
P15531|Q96DE0
P15531|P33402
P15531|P23396
P15531|O00429
P15531|P15498
P15531|Q9Y230
Q9Y4K4|P19438
Q9Y4K4|Q12933
Q9Y4K4|P46108
Q9Y4K4|P62993
Q9Y4K4|Q15628
Q9Y4K4|P46109
Q9Y4K4|Q99683
Q9Y4K4|O43318
Q9Y4K4|Q13233
P07992|P19388
P07992|P56282
P07992|P27695
P07992|P19387
P07992|P36954
P07992|P35244
P07992|P20226
P07992|P40692
P07992|P43246
P07992|P52701
P07992|O95863
P07992|P27694
P07992|P01116
P07992|P51946
P07992|Q92466
P07992|P51948
P07992|P18887
P07992|P18858
P07992|Q16514
P07992|Q9NS91
P07992|Q13216
P07992|P20585
P07992|Q92878
P07992|P54278
P07992|Q13401
P07992|P32780
P07992|Q8IYD8
P07992|O15514
P07992|P00533
P07992|Q01831
P07992|P19447
P07992|P52435
P07992|Q8IY92
P07992|P52434
P07992|Q14191
P07992|Q12962
P07992|Q9Y6H3
P07992|P23921
P07992|Q16531
P07992|P62487
P07992|P06213
P07992|P39748
P07992|Q96NY9
P07992|P01112
P07992|Q6NVH7
P07992|Q92889
P07992|Q9UQ84
P07992|Q15545
P07992|P30876
P07992|P78527
P07992|P24928
P07992|Q07864
P07992|P62875
P07992|P49959
P07992|Q9BQ83
P07992|Q9NUW8
P07992|Q13426
P07992|P53803
P07992|O43542
P07992|P0CG48
P07992|P28715
P07992|Q9UHC1
P07992|Q03468
P07992|Q9H9Q4
P07992|P49917
P07992|P54727
P07992|Q9HCS7
P07992|P43351
P07992|O60673
P07992|P12956
P07992|P11387
P07992|P41208
P07992|P15927
P07992|Q9NRF9
P07992|Q9UBZ4
P07992|P23025
P07992|O15287
P07992|P18074
P07992|P13010
P07992|Q19AV6
P07992|P52926
P07992|P11362
P07992|P49848
P07992|P61218
P07992|P28340
P07992|P54277
P07992|P38398
P07992|Q9NR33
P07992|P23193
P07992|Q13889
Q8NFJ5|P0CG48
Q8NFJ5|Q14416
Q7KZN9|O43819
Q7KZN9|O75880
Q7KZN9|Q9P015
Q7KZN9|Q12887
Q7KZN9|O75879
Q7KZN9|O75380
Q7KZN9|O43181
Q7KZN9|Q9Y6N1
Q7KZN9|O00217
Q7KZN9|P08574
Q7KZN9|Q9UI09
Q7KZN9|P00395
Q7KZN9|P00403
Q7KZN9|P00414
Q7KZN9|Q15526
Q9H1B5|Q9UBV7
Q9H1B5|O95255
Q9H1B5|P09038
Q9H1B5|O94766
Q9H1B5|Q9NP91
Q9H1B5|Q96L58
P47872|P09683
P47872|P01286
P47872|Q6NUQ4
P47872|Q9Y6X1
P47872|P10997
P47872|P41968
P47872|P43116
P47872|Q9BSJ2
P47872|P51828
P47872|Q9BRK0
P47872|O60266
P47872|P36405
P47872|P41587
P47872|O95838
P47872|Q7Z460
P47872|P01189
P47872|Q96A98
P47872|O95999
P47872|P49190
P47872|Q96RJ0
P47872|P06850
P47872|P35318
P47872|P01270
P47872|P40145
P47872|P50406
P47872|P43119
P47872|O60503
P47872|P22888
P47872|Q08828
P47872|P16473
P47872|Q8WXD0
P47872|P32245
P47872|P11509
P47872|P35408
P47872|Q9HBX9
P47872|Q7Z4W1
P47872|Q13258
P47872|P29275
P47872|P07550
P47872|P21918
P47872|O43306
P47872|Q8NFM4
P47872|P33032
P47872|Q02643
P47872|Q03431
P47872|O94812
P47872|P32241
P47872|P21728
P47872|P01258
P47872|Q01718
P47872|P59768
P47872|P29274
P47872|Q9H0F7
P47872|P34969
P47872|Q13324
P47872|Q86Y91
P47872|Q08462
P47872|P13945
P47872|P10092
P47872|P09681
P47872|P30988
P47872|Q6W5P4
P47872|P01282
P47872|P08588
P47872|P63092
P47872|Q5JWF2
P47872|Q9Y6D5
P47872|P43220
P47872|P25021
P47872|P62873
P47872|P05305
P47872|P01185
P47872|O15079
P47872|Q86SQ6
P47872|Q7Z4H4
P47872|P12272
P47872|P43034
P47872|P0C0P6
P47872|Q9BQE4
P47872|P47871
P47872|P23945
P47872|Q5TB80
P47872|P01275
P47872|Q9P2G4
P47872|P18509
P47872|Q9NYZ3
P47872|Q9Y5M8
P47872|O95622
P47872|O75122
P47872|Q8TDU6
P47872|Q01726
P47872|P48546
Q15311|Q07890
Q15311|Q99819
Q15311|Q96L33
Q15311|P52566
Q15311|Q9H8V3
Q15311|P17081
Q15311|P09496
Q15311|P10301
Q15311|Q12933
Q15311|P15153
Q15311|Q15052
Q15311|P62070
Q15311|P57105
Q15311|P14635
Q15311|P33947
Q15311|Q96PE2
Q15311|Q8N5V2
Q15311|O14827
Q15311|Q9HBH0
Q15311|P04637
Q15311|P52565
Q15311|P84077
Q15311|P62745
Q15311|P11234
Q15311|Q7Z6J4
Q15311|P08134
Q15311|Q13009
Q15311|O14807
Q15311|Q96CW1
Q15311|P62330
Q15311|Q12979
Q15311|P60763
Q15311|O00212
Q15311|P01112
Q15311|P63010
Q15311|P60953
Q15311|Q9H4E5
Q15311|Q9NR80
Q15311|Q8IXI1
Q15311|Q8IVF5
Q15311|P24390
Q15311|Q5JSP0
Q15311|O94844
Q15311|O75962
Q15311|P84095
Q15311|Q9NR81
Q15311|P0CG48
Q15311|Q7Z628
Q15311|P49757
Q15311|Q8NFH8
Q15311|Q8IXI2
Q15311|Q14790
Q15311|P78556
Q15311|O95782
Q15311|Q6ZSZ5
Q15311|Q12802
Q15311|Q92974
Q15311|Q7L0Q8
Q15311|P53621
Q15311|O15085
Q15311|P01111
Q15311|Q9Y6K9
Q15311|Q9UKW4
Q15311|P52735
Q15311|Q12967
Q15311|P98174
Q15311|Q14155
Q15311|O94827
Q15311|Q5VV41
Q15311|P50395
Q15311|Q15811
Q15311|Q15669
Q15311|P06493
Q15311|Q86VP1
Q15311|Q9NZN5
Q15311|Q07889
Q15311|Q2M2I8
Q15311|Q9H7P9
Q15311|O43731
Q15311|Q96M96
Q15311|P61586
Q15311|P17252
Q15311|O94973
Q15311|Q9BYZ6
Q15311|P10911
Q15311|O15068
Q15311|P15498
A5PKW4|Q9BXF6
A5PKW4|P62330
A5PKW4|Q6WKZ4
A5PKW4|Q7L804
A5PKW4|O00180
Q7L8C5|Q9ULB1
O43623|Q12864
O43623|O95983
O43623|P03372
O43623|P24385
O43623|P21583
O43623|Q9H9S0
O43623|Q9UI95
O43623|Q15672
O43623|Q9C0J9
O43623|P12644
O43623|P48436
O43623|P15172
O43623|P12830
O43623|P22223
O43623|Q9UJU2
O43623|P11831
O43623|P21781
O43623|O75376
O43623|P19022
O43623|P04637
O43623|P31749
O43623|Q96HF1
O43623|P00533
O43623|P46531
O43623|P10721
O43623|Q07817
O43623|P50281
O43623|Q13164
O43623|P14923
O43623|P41235
O43623|Q9Y261
O43623|P49841
O43623|Q13253
O43623|P10242
O43623|Q13761
O43623|Q9UPY3
O43623|P35222
O43623|P23769
O43623|P37173
O43623|P56693
O43623|P41225
O43623|Q13950
O43623|P14780
O43623|Q13547
O43623|O95238
O43623|P23771
O43623|P51587
O43623|P23760
O43623|P48061
O43623|P12272
O43623|P61077
O43623|P62837
O43623|O60341
O43623|Q9Y618
O43623|P52926
O43623|Q96PG8
O43623|Q8WVJ9
O43623|Q9UKV0
O43623|Q15532
O43623|Q92769
P82251|Q07837
P82251|Q9UN76
P82251|P08195
P82251|Q9HBJ8
P14867|P60520
P14867|P48169
P14867|P51788
P14867|Q9H0R8
P14867|Q16445
P14867|P47870
P14867|P18505
P14867|P28472
P14867|O95166
P14867|O60296
P14867|Q99928
P14867|P31644
P14867|P47869
P14867|P34903
P14867|Q05193
P14867|Q9UMX0
P14867|P46459
P14867|P16220
P14867|Q15111
P14867|P62068
P14867|Q9NQX3
Q8TDY2|P23443
Q8TDY2|Q6ZNE5
Q8TDY2|O15105
Q8TDY2|Q8N2W9
Q8TDY2|Q12824
Q8TDY2|Q9H0R8
Q8TDY2|P06400
Q8TDY2|Q9GZQ8
Q8TDY2|P04637
Q8TDY2|Q99961
Q8TDY2|Q86WA8
Q8TDY2|O95166
Q8TDY2|Q8N122
Q8TDY2|Q96BI1
Q8TDY2|O75385
Q8TDY2|Q14289
Q8TDY2|Q9BSB4
Q8TDY2|Q05397
Q8TDY2|Q9H1Y0
Q8TDY2|P0CG48
Q8TDY2|Q9P2Y5
Q8TDY2|Q9BXW4
Q8TDY2|Q9UPN9
Q8TDY2|P42345
Q8TDY2|Q8IYT8
Q8TDY2|Q14457
Q8TDY2|Q9Y697
Q8TDY2|Q676U5
Q8TDY2|Q9BVC4
Q8TDY2|Q96NH3
Q8TDY2|O75506
Q8TDY2|P42771
Q8TDY2|O94817
Q9UKA4|P13861
Q9UKA4|P49841
Q9UKA4|P62136
Q9UKA4|P78415
Q9UKA4|P36873
Q9UKA4|P22694
Q9BRB3|Q9NUD9
Q9BRB3|Q14442
Q9BRB3|O14735
Q9BRB3|Q9Y2B2
Q9BRB3|Q92535
Q9BRB3|Q96I23
Q9BRB3|O94777
Q9BRB3|Q8TEQ8
Q9BRB3|P37287
Q9BRB3|P57054
Q9BRB3|Q3MUY2
Q12864|P18206
Q12864|Q6UX06
Q12864|Q9ULB4
Q12864|O95863
Q12864|P15172
Q12864|P12830
Q12864|O15169
Q12864|P22223
Q12864|Q9Y6N8
Q12864|P55285
Q12864|Q86UP0
Q12864|P55287
Q12864|P19022
Q12864|P31749
Q12864|Q13634
Q12864|Q07157
Q12864|P55291
Q12864|P60763
Q12864|P35221
Q12864|P41235
Q12864|Q9ULB5
Q12864|P49768
Q12864|P30536
Q12864|P33151
Q12864|P35222
Q12864|Q16625
Q12864|Q96E93
Q12864|P12931
Q12864|P55283
Q12864|Q9HD26
Q12864|P52735
Q12864|O60687
Q12864|O94985
Q12864|P15924
Q12864|P55289
Q12864|O60716
Q12864|Q06710
Q12864|P61586
Q12864|O14910
Q12864|P55286
Q9UBV7|P07585
Q9UBV7|O14594
Q9UBV7|P18827
Q9UBV7|Q86Y38
Q9UBV7|P35052
Q9UBV7|P13611
Q9UBV7|O94766
Q9UBV7|Q8N158
Q9UBV7|P34741
Q9UBV7|Q9P2W7
Q9UBV7|Q6UVK1
Q9UBV7|Q96GW7
Q9UBV7|O75056
Q9UBV7|O75487
Q9UBV7|P31431
Q9UBV7|P98160
Q9UBV7|Q9Y625
Q9UBV7|P78333
Q9UBV7|Q96L58
Q9UBV7|O00468
Q9UBV7|O95196
Q9UBV7|P51654
Q9UBV7|Q4G148
Q9NYF5|Q07890
Q9NYF5|Q99819
Q9NYF5|Q96L33
Q9NYF5|P52566
Q9NYF5|Q9H8V3
Q9NYF5|P17081
Q9NYF5|P15153
Q9NYF5|Q15052
Q9NYF5|Q96PE2
Q9NYF5|Q8N5V2
Q9NYF5|O14827
Q9NYF5|Q9HBH0
Q9NYF5|P52565
Q9NYF5|P62745
Q9NYF5|Q7Z6J4
Q9NYF5|P08134
Q9NYF5|Q13009
Q9NYF5|Q12979
Q9NYF5|P60763
Q9NYF5|O00212
Q9NYF5|P60953
Q9NYF5|Q9H4E5
Q9NYF5|Q9NR80
Q9NYF5|Q8IXI1
Q9NYF5|Q8IVF5
Q9NYF5|Q5JSP0
Q9NYF5|O94844
Q9NYF5|O75962
Q9NYF5|P84095
Q9NYF5|Q9NR81
Q9NYF5|Q7Z628
Q9NYF5|Q8IXI2
Q9NYF5|Q6ZSZ5
Q9NYF5|Q12802
Q9NYF5|Q92974
Q9NYF5|Q7L0Q8
Q9NYF5|O15085
Q9NYF5|Q9UKW4
Q9NYF5|P52735
Q9NYF5|P98174
Q9NYF5|Q14155
Q9NYF5|O94827
Q9NYF5|Q5VV41
Q9NYF5|P50395
Q9NYF5|Q15811
Q9NYF5|Q15669
Q9NYF5|Q9NZN5
Q9NYF5|Q07889
Q9NYF5|Q9H7P9
Q9NYF5|Q96M96
Q9NYF5|P61586
Q9NYF5|Q9BYZ6
Q9NYF5|P10911
Q9NYF5|O15068
Q9NYF5|P15498
Q9P2E5|P07585
Q9P2E5|Q8IZ52
Q9P2E5|O14594
Q9P2E5|Q86X52
Q9P2E5|P13611
Q9P2E5|Q70JA7
Q9P2E5|Q8TDX6
Q9P2E5|Q6UVK1
Q9P2E5|Q96GW7
Q9P2E5|Q8N6G5
Q9P2E5|O95196
P60520|O15155
P60520|Q8NEB9
P60520|Q5MNZ9
P60520|P51809
P60520|P48169
P60520|P51149
P60520|O00591
P60520|Q16445
P60520|P47870
P60520|P00533
P60520|Q9NT62
P60520|Q9Y4P8
P60520|Q8N1C3
P60520|P18505
P60520|P28472
P60520|Q86TL0
P60520|Q96RF0
P60520|Q96DT6
P60520|O75385
P60520|Q08708
P60520|P31644
P60520|Q9H1Y0
P60520|Q14596
P60520|P0CG48
P60520|O95352
P60520|Q9P2Y5
P60520|Q9GZZ9
P60520|P47869
P60520|Q99570
P60520|P42345
P60520|Q8IYT8
P60520|Q7Z3C6
P60520|Q14457
P60520|P34903
P60520|P78334
P60520|P05412
P60520|Q8WYN0
P60520|O14764
P60520|O60238
P60520|Q13501
P60520|Q676U5
P60520|P46459
P60520|Q9Y4P1
P60520|Q6PHR2
P60520|O94817
Q99972|P27824
Q99972|Q16678
Q99972|Q96CV9
Q99972|O75084
Q99972|Q9Y5W5
Q99972|Q9UP38
Q99972|Q92765
Q99972|Q15942
Q99972|Q5VZK9
Q99972|O94856
Q99972|P50542
Q99972|O60861
Q99972|Q8NI36
P00480|P11172
P00480|P11926
P00480|Q9BXI2
P00480|Q16762
P00480|P00966
P00480|P78540
P00480|P27708
P00480|Q8N159
P00480|P29474
P00480|P04424
P00480|P35228
P00480|P29475
P00480|Q9Y619
P00480|P05089
P00480|P04181
P00480|P54886
P00480|P54577
P00480|P32189
P00480|Q14409
P00480|P22102
P00480|P31327
Q96AE7|Q7Z7H3
P31273|P20719
P31273|P18146
P31273|P55287
P31273|O43541
P31273|Q15797
P31273|Q9UBL3
P31273|Q13485
P31273|Q13547
P31273|P12004
P31273|P10451
P31273|Q6NXT6
P31273|P40424
Q9BV20|Q9UHY7
Q9BV20|Q9BV57
Q9BV20|P0CG48
Q9BV20|Q13126
Q9BV20|Q9UJX2
Q9BV20|Q96GX9
Q9BV20|P61586
Q8NFU1|Q9C0H2
Q8NFU1|Q9NQ90
Q8NFU1|Q16280
Q8NFU1|Q5XXA6
Q9BZR6|P08138
Q9BZR6|P23515
Q9BZR6|P13861
Q9BZR6|P31323
Q9BZR6|Q9P0K1
Q9BZR6|P52565
Q9BZR6|P08238
Q9BZR6|P07900
Q9BZR6|Q9NQC3
Q9BZR6|Q96FE5
Q9BZR6|P10644
Q9BZR6|P31321
Q9BZR6|P03886
Q9BZR6|Q9Y275
Q9BZR6|P20333
Q9BZR6|P20916
Q9BZR6|Q9ULC8
Q9BZR6|P61586
P25789|P43686
P25789|Q99741
P25789|Q16401
P25789|P48556
P25789|P62877
P25789|P25788
P25789|P25963
P25789|Q9UL46
P25789|O14965
P25789|O75832
P25789|Q9NPB6
P25789|P51665
P25789|P60468
P25789|P49720
P25789|P11142
P25789|P24385
P25789|P46527
P25789|O75496
P25789|Q9UIQ6
P25789|P63208
P25789|P11926
P25789|P04844
P25789|P61619
P25789|P38936
P25789|P04792
P25789|Q14674
P25789|Q99436
P25789|P62191
P25789|P60900
P25789|P54578
P25789|O00231
P25789|P30926
P25789|Q9UJX4
P25789|P20618
P25789|O15169
P25789|Q13618
P25789|O43242
P25789|P24941
P25789|P28072
P25789|P28066
P25789|P62979
P25789|Q13309
P25789|O60566
P25789|P28070
P25789|P35998
P25789|P61289
P25789|Q15008
P25789|P04843
P25789|Q13257
P25789|Q9H9S3
P25789|P17980
P25789|P30532
P25789|P53350
P25789|Q9H211
P25789|Q9Y2T1
P25789|P30304
P25789|P51965
P25789|P0CG47
P25789|Q12834
P25789|Q99460
P25789|Q9UM13
P25789|Q13200
P25789|P62195
P25789|Q8TAA3
P25789|O95271
P25789|P11940
P25789|Q9UJX6
P25789|Q13177
P25789|P32297
P25789|Q92997
P25789|Q9UJX5
P25789|Q969U7
P25789|Q13616
P25789|Q92530
P25789|Q04637
P25789|Q9H1A4
P25789|P60059
P25789|P0CG48
P25789|O95997
P25789|Q96MT3
P25789|O00232
P25789|Q13042
P25789|O00762
P25789|P40306
P25789|P61964
P25789|P55072
P25789|Q9NWV8
P25789|Q9HCE7
P25789|P28074
P25789|O60260
P25789|Q53G59
P25789|Q9Y5K5
P25789|Q8NHY2
P25789|Q9NTX7
P25789|O43684
P25789|P55036
P25789|P46736
P25789|Q9Y297
P25789|O14818
P25789|Q13415
P25789|Q9H2K2
P25789|P49721
P25789|P51668
P25789|Q8NHZ8
P25789|P28065
P25789|P28062
P25789|O14640
P25789|P54792
P25789|Q06323
P25789|Q9UJX2
P25789|Q9UM11
P25789|P06493
P25789|Q76N89
P25789|Q14997
P25789|A5LHX3
P25789|O00487
P25789|P62987
P25789|Q9UJX3
P25789|P62333
P25789|P25786
P25789|Q9UMX2
P25789|Q92560
P25789|Q5VVJ2
P25789|P30260
P25789|O00233
P25789|P25787
P25789|O95190
P25789|Q96GD4
P25789|P54368
Q9BS86|Q05996
Q9BS86|Q15506
Q9BS86|Q14451
Q13094|Q9NWQ8
Q13094|P60568
Q13094|O43639
Q13094|P26718
Q13094|P19174
Q13094|P50552
Q13094|A6NIZ1
Q13094|P61224
Q13094|Q15466
Q13094|O43914
Q13094|Q04759
Q13094|O75886
Q13094|P22681
Q13094|P42681
Q13094|P43403
Q13094|P27986
Q13094|Q13153
Q13094|Q01362
Q13094|P01732
Q13094|Q13588
Q13094|P16333
Q13094|P30273
Q13094|P46108
Q13094|P04234
Q13094|P63104
Q13094|Q13177
Q13094|P60953
Q13094|P57075
Q13094|P10415
Q13094|P10966
Q13094|P06239
Q13094|Q86WV1
Q13094|P62993
Q13094|O75791
Q13094|Q06124
Q13094|P46109
Q13094|P06241
Q13094|P62834
Q13094|P12931
Q13094|P16885
Q13094|P01911
Q13094|Q29974
Q13094|P07766
Q13094|P20963
Q13094|Q8N8S7
Q13094|P12319
Q13094|O43318
Q13094|Q9UKW4
Q13094|P52735
Q13094|Q9NZC2
Q13094|Q30154
Q13094|P43405
Q13094|P08631
Q13094|P04439
Q13094|P13746
Q13094|P16188
Q13094|P30443
Q13094|P30455
Q13094|P42680
Q13094|Q92918
Q13094|Q13233
Q13094|Q07889
Q13094|P29350
Q13094|Q08881
Q13094|P29353
Q13094|Q9UJU6
Q13094|P07948
Q13094|P09693
Q13094|P61769
Q13094|P15498
P07585|O14965
P07585|P08253
P07585|P01137
P07585|P02452
P07585|P16989
P07585|P10600
P07585|P28562
P07585|Q07954
P07585|Q8IZ52
P07585|P38936
P07585|P01308
P07585|O14594
P07585|Q86X52
P07585|P18827
P07585|Q9NRB3
P07585|O60603
P07585|P09237
P07585|P07996
P07585|O14793
P07585|P09619
P07585|Q96GC9
P07585|P01584
P07585|P35968
P07585|P35052
P07585|P09038
P07585|P15848
P07585|P13611
P07585|P01133
P07585|P13861
P07585|P31323
P07585|P08069
P07585|P04626
P07585|P00533
P07585|Q9NS84
P07585|Q8N158
P07585|P08123
P07585|Q05707
P07585|P14625
P07585|P08254
P07585|Q70JA7
P07585|P05019
P07585|Q9NPF2
P07585|P34741
P07585|Q8NCH0
P07585|P50281
P07585|P06858
P07585|P15407
P07585|Q8TDX6
P07585|Q6UVK1
P07585|P08581
P07585|Q8NET6
P07585|P35555
P07585|P08238
P07585|Q96GW7
P07585|Q9UL01
P07585|Q7LFX5
P07585|P07900
P07585|P51398
P07585|Q15303
P07585|O75056
P07585|Q06828
P07585|P10644
P07585|P31321
P07585|P12109
P07585|Q9Y2C2
P07585|Q07507
P07585|P29279
P07585|O75487
P07585|P05412
P07585|P20908
P07585|P15692
P07585|Q14031
P07585|P14780
P07585|P67809
P07585|P31431
P07585|Q7LGC8
P07585|O00206
P07585|Q8N6G5
P07585|P10275
P07585|P98160
P07585|P55001
P07585|P02462
P07585|Q9Y625
P07585|P78333
P07585|Q96L58
P07585|O00468
P07585|O95196
P07585|P51654
P07585|Q01955
P07585|P53420
P07585|Q4G148
P07585|P22301
Q02223|O00463
Q02223|O14836
Q02223|Q96RJ3
Q02223|Q9Y4K3
Q02223|O75888
Q02223|Q9Y275
Q02223|Q13114
P82664|P82673
P82664|P46782
P82664|P19387
P82664|Q02543
P82664|Q9BYC8
P82664|P84098
P82664|Q9P0M9
P82664|P25398
P82664|Q9Y399
P82664|P61619
P82664|Q9Y2R9
P82664|P22090
P82664|P62249
P82664|Q9Y3U8
P82664|Q9BYD3
P82664|Q96EY7
P82664|P82933
P82664|P42766
P82664|Q9P015
P82664|P62917
P82664|P09001
P82664|Q9UNX3
P82664|Q92901
P82664|P62280
P82664|P82675
P82664|Q15070
P82664|P62888
P82664|Q9NRX2
P82664|P61254
P82664|P47914
P82664|Q9Y3D5
P82664|P62266
P82664|Q969S9
P82664|Q9H9S3
P82664|Q9NX20
P82664|Q14197
P82664|P46781
P82664|Q9BYD1
P82664|P26373
P82664|P13639
P82664|Q96GC5
P82664|O15235
P82664|Q9Y3B7
P82664|P61313
P82664|P63173
P82664|P62263
P82664|P36578
P82664|P82921
P82664|P30876
P82664|P24928
P82664|Q9BYD6
P82664|P82912
P82664|Q96EL2
P82664|P62244
P82664|P49411
P82664|Q15149
P82664|Q71UM5
P82664|P52815
P82664|P05388
P82664|P62081
P82664|P18124
P82664|P51398
P82664|P27635
P82664|P15880
P82664|Q96E11
P82664|P63220
P82664|P39023
P82664|P46776
P82664|P32969
P82664|P46778
P82664|P08708
P82664|P61247
P82664|P08865
P82664|P46783
P82664|P62854
P82664|Q9HCE1
P82664|Q6NVY1
P82664|Q96A35
P82664|P30050
P82664|P62891
P82664|Q9H5Q4
P82664|P42677
P82664|P46777
P82664|P62424
P82664|Q6P1L8
P82664|Q9NVS2
P82664|O14802
P82664|Q9Y3D3
P82664|P82914
P82664|P62701
P82664|P62906
P82664|P62913
P82664|P21912
P82664|P62753
P82664|Q9H2K0
P82664|Q16540
P82664|Q9P0J6
P82664|Q5T653
P82664|P40429
P82664|P49406
P82664|P62829
P82664|P49207
P82664|P62273
P82664|P62241
P82664|P62910
P82664|P82932
P82664|P62899
P82664|P62987
P82664|P62750
P82664|P62269
P82664|P18077
P82664|P46779
P82664|P83881
P82664|P62847
P82664|P61513
P82664|Q96RP9
P82664|O60783
P82664|P63244
P82664|Q9NWU5
P82664|P62861
P82664|P23396
P82664|P62851
P82664|P62277
P82664|Q07020
P82664|P18621
P82664|P62841
P82664|P39019
P82664|P62857
P43080|P51841
P43080|Q9UMX6
P43080|Q14028
P43080|Q02846
P43080|O95843
P43080|Q9UBF8
P43080|Q16281
P43080|P04271
P43080|P56545
P43080|Q9H936
P43080|Q9H1K4
P43080|Q15835
P43080|Q8IV77
P43080|P29973
P28799|P24385
P28799|Q8WTW4
P28799|Q13148
P28799|P17931
P28799|Q99523
P28799|P45452
P28799|O60563
P28799|Q9UQN3
P28799|P31749
P28799|P04628
P28799|P49768
P28799|P10636
P28799|P98160
P28799|P22301
P28799|Q15418
Q15836|Q15027
Q15836|P61266
Q15836|O95721
Q15836|Q15833
Q15836|O15155
Q15836|Q16623
Q15836|O15498
Q15836|O00161
Q15836|P01308
Q15836|P60880
Q15836|O43752
Q15836|P56962
Q15836|P21579
Q15836|P31645
Q15836|P51809
Q15836|P54920
Q15836|Q9BV40
Q15836|Q9NZ43
Q15836|Q9BRL7
Q15836|Q13190
Q15836|P62330
Q15836|Q96NA8
Q15836|Q9UNK0
Q15836|Q96IW7
Q15836|P20340
Q15836|Q8NE79
Q15836|P63027
Q15836|Q12846
Q15836|Q8N4C7
Q15836|P14672
Q15836|Q13277
Q15836|P0CG48
Q15836|P20338
Q15836|O75558
Q15836|O15400
Q15836|O00186
Q15836|O14662
Q15836|P61764
Q15836|Q86Y82
Q15836|Q9H115
Q15836|P08195
Q15836|P32856
Q15836|Q96AJ9
Q15836|P46459
Q15836|O00471
Q15836|Q8WVM8
Q15836|P51572
Q15836|Q9UEU0
Q15836|O60499
P35250|P40692
P35250|P43246
P35250|P52701
P35250|P27694
P35250|P33991
P35250|Q8WVB6
P35250|Q9NS91
P35250|Q92878
P35250|Q14181
P35250|P35249
P35250|Q9BVC3
P35250|P49959
P35250|Q9UIG0
P35250|P10644
P35250|P12004
P35250|P40938
P35250|O75943
P35250|P35251
P35250|Q02880
P35250|P40937
P35250|P11388
Q6ZSY5|Q9H7J1
Q5QGS0|Q86VZ1
Q12774|P63211
Q12774|Q03113
Q12774|P50148
Q12774|P62873
Q12774|Q13017
Q12774|P61586
Q12774|Q14344
Q96KP6|P21580
Q96KP6|Q04917
Q96KP6|P52732
Q96KP6|Q14566
Q96KP6|P31946
Q96KP6|P30154
Q96KP6|Q9UHD2
Q96KP6|P49189
Q96KP6|Q8WXI2
Q96KP6|P23378
Q96KP6|P28331
Q9Y5Z4|P42704
Q9Y5Z4|Q9BXF3
Q9Y5Z4|O75340
Q9Y5Z4|Q66K74
Q9Y5Z4|Q9UBK9
O43897|Q9H2X0
O43897|P28300
O43897|P12644
O43897|O95450
O43897|Q08397
O43897|O15072
O43897|P13497
O43897|Q02388
O43897|Q8WXS8
O43897|P98160
O43897|P12643
Q16517|Q9Y2C2
Q16517|P62952
Q9NTU7|P48436
Q9NTU7|Q05066
O75508|P56856
O75508|O95049
O75508|Q9Y5I7
O75508|Q96AP7
O75508|Q07157
O75508|P56750
O75508|P56749
O75508|O95832
O75508|Q8N6F1
O75508|P56746
O75508|Q8N7P3
O75508|P56747
O75508|O95500
O75508|P56880
O75508|Q8NI35
O75508|O95484
O75508|Q96B33
O75508|Q9UDY2
Q99959|Q02413
Q99959|Q14126
Q99959|P0CAP1
Q99959|Q02487
Q99959|P17302
Q99959|Q9BTV4
Q99959|Q7RTS7
Q99959|P14923
Q99959|Q14524
Q99959|Q9GZM8
Q99959|P35222
Q99959|Q12959
Q99959|O14802
Q99959|O15294
Q99959|P15924
Q99959|Q13017
Q99959|Q9NRY4
Q13642|P22460
Q13642|Q15796
Q13642|P48552
Q13642|Q8WZ42
Q13642|P0CG48
Q13642|Q06330
Q13642|P12931
Q13642|Q14642
Q13642|Q06587
Q9Y548|O60291
Q9Y548|Q8WZ42
Q9Y548|Q9GZM5
Q9Y548|Q969Q1
Q9Y548|Q96EC8
Q96PE3|P57740
Q96PE3|Q92562
Q96PE3|Q08AM6
Q96PE3|Q8NEB9
Q96PE3|Q9NX62
Q96PE3|Q92569
Q96PE3|Q9Y2I7
Q96PE3|O14986
Q96PE3|O00443
Q96PE3|O75747
Q96PE3|O14732
Q96PE3|Q8NCE2
Q96PE3|O15357
Q96PE3|Q9NYA4
Q96PE3|P49441
Q96PE3|O60331
Q96PE3|Q9NPH2
Q96PE3|Q13614
Q96PE3|O15056
Q96PE3|Q92835
Q96PE3|O00750
Q96PE3|Q99755
Q96PE3|P60484
Q96PE3|Q9Y217
Q96PE3|Q15735
Q96PE3|Q13615
Q96PE3|Q8WYR1
Q96PE3|P29218
Q96PE3|O43426
Q96PE3|Q9BT40
Q96PE3|O00459
P11169|P01308
P11169|Q99814
P11169|P08069
P11169|P05019
P11169|P06213
P11169|Q15848
P11169|P08047
P11169|Q16665
P11169|P0CG48
P11169|P01111
P11169|P31314
P11169|Q9Y2N7
P11169|P16220
P11169|P23560
Q6J9G0|Q9H015
Q6J9G0|Q15750
Q6J9G0|P43007
Q6J9G0|Q9NYM4
Q6J9G0|Q9Y448
Q6J9G0|Q8N3R9
Q6J9G0|Q9Y2Y4
Q6J9G0|O60346
Q6J9G0|P25705
Q6J9G0|Q9NQS1
Q6J9G0|Q14118
Q6J9G0|P59797
Q6J9G0|Q6ZVD8
Q6J9G0|Q12889
Q6J9G0|P11182
Q6J9G0|Q9Y4X5
P29992|O00398
P29992|P03372
P29992|Q9NZ20
P29992|P46663
P29992|Q8NFJ6
P29992|P01178
P29992|O43193
P29992|P30968
P29992|P16520
P29992|Q16539
P29992|Q9HAV0
P29992|Q969F8
P29992|P41220
P29992|Q92847
P29992|Q9BZM1
P29992|P19174
P29992|O43555
P29992|O15552
P29992|O14842
P29992|Q96RI0
P29992|P63211
P29992|P19086
P29992|Q99705
P29992|Q9GZQ4
P29992|P20309
P29992|P30990
P29992|P07492
P29992|P04083
P29992|O95390
P29992|P28336
P29992|P41595
P29992|P49796
P29992|Q00722
P29992|O14793
P29992|O14775
P29992|O75916
P29992|P09471
P29992|O14745
P29992|O60346
P29992|P30679
P29992|P42336
P29992|P48645
P29992|P01042
P29992|O15130
P29992|Q8IYL9
P29992|P32121
P29992|P58294
P29992|Q13304
P29992|P30556
P29992|P27986
P29992|P01148
P29992|Q9GZQ6
P29992|Q01970
P29992|P08913
P29992|Q969V1
P29992|Q9NS75
P29992|Q13255
P29992|P05067
P29992|P50148
P29992|Q86XP0
P29992|P34995
P29992|O43612
P29992|P22888
P29992|P32238
P29992|Q9HC23
P29992|O00254
P29992|P55085
P29992|P62330
P29992|P37288
P29992|Q9UHF0
P29992|P25105
P29992|P48039
P29992|P29371
P29992|P20396
P29992|P25103
P29992|O95665
P29992|Q8TCW9
P29992|P47900
P29992|P62879
P29992|P07550
P29992|Q9HB89
P29992|P41594
P29992|P11229
P29992|P35368
P29992|Q15722
P29992|P30411
P29992|Q9Y5X5
P29992|P00734
P29992|Q5T6X5
P29992|P17612
P29992|Q15077
P29992|P34981
P29992|P41231
P29992|P46094
P29992|P36575
P29992|P25098
P29992|P04054
P29992|P25101
P29992|P46093
P29992|P08172
P29992|P20366
P29992|P25116
P29992|Q9UKP6
P29992|P30559
P29992|Q9H1C0
P29992|O14843
P29992|Q9UNW8
P29992|P20382
P29992|O60733
P29992|P49795
P29992|Q15147
P29992|P59768
P29992|P32239
P29992|Q86VW2
P29992|P06307
P29992|P14138
P29992|Q9NQ66
P29992|O75962
P29992|P25090
P29992|Q9Y210
P29992|P63096
P29992|Q92731
P29992|P43657
P29992|P0CG48
P29992|P83859
P29992|Q6ZVD8
P29992|P0DJI8
P29992|P43115
P29992|Q99500
P29992|Q92633
P29992|Q6W5P4
P29992|P45983
P29992|Q8NE09
P29992|P49802
P29992|P01019
P29992|Q15726
P29992|Q9NS28
P29992|P47712
P29992|P47992
P29992|Q9UBD3
P29992|P08754
P29992|P30989
P29992|Q9UBY5
P29992|P43088
P29992|O43614
P29992|P63092
P29992|Q5JWF2
P29992|Q9UHM6
P29992|P20800
P29992|Q99677
P29992|Q9Y271
P29992|P21452
P29992|O43613
P29992|Q9BZM2
P29992|P39877
P29992|P14555
P29992|Q9NZK7
P29992|O95837
P29992|Q5H8A3
P29992|P24530
P29992|O75038
P29992|P62873
P29992|P28223
P29992|P05305
P29992|P25100
P29992|P30550
P29992|P01185
P29992|P35348
P29992|Q68DD2
P29992|P08912
P29992|O14921
P29992|Q9NVN3
P29992|P34947
P29992|P53597
P29992|Q96P65
P29992|P08949
P29992|P35367
P29992|O94810
P29992|P0C0P6
P29992|P47871
P29992|Q9HBW0
P29992|P18825
P29992|O43566
P29992|P18089
P29992|P01275
P29992|P12872
P29992|P21731
P29992|O15496
P29992|P0C869
P29992|Q9UP65
P29992|P41180
P29992|Q9NPC1
P29992|Q15743
P29992|O95136
P29992|Q8IVG9
Q68CJ9|P28482
Q68CJ9|P81172
Q68CJ9|Q6Q788
Q68CJ9|Q14693
Q68CJ9|O75582
Q68CJ9|Q92793
Q68CJ9|Q07869
Q68CJ9|P51817
Q68CJ9|P27361
Q68CJ9|Q09472
Q68CJ9|P05129
Q68CJ9|Q9Y243
Q68CJ9|P15336
Q68CJ9|Q13237
Q68CJ9|P31749
Q68CJ9|Q16566
Q68CJ9|P62140
Q68CJ9|P55318
Q68CJ9|P05771
Q68CJ9|P17612
Q68CJ9|Q13555
Q68CJ9|P35558
Q68CJ9|P49841
Q68CJ9|P62136
Q68CJ9|O75676
Q68CJ9|P36873
Q68CJ9|Q13557
Q68CJ9|P18850
Q68CJ9|Q53ET0
Q68CJ9|P22694
Q68CJ9|P22612
Q68CJ9|P31751
Q68CJ9|Q13554
Q68CJ9|Q9UQM7
Q68CJ9|P17252
Q68CJ9|Q96BA8
Q9NUD9|Q92521
Q9NUD9|Q9H490
Q9NUD9|Q9Y2B2
Q9NUD9|O94777
Q9NUD9|Q7Z7B1
Q9NUD9|Q8TEQ8
Q9NUD9|O95427
Q9NUD9|Q9H3S5
Q9NUD9|Q9P2X0
Q9NUD9|O60762
Q9NUD9|Q92685
Q8WUI4|Q9Y6E7
Q8WUI4|Q96EB6
Q8WUI4|Q969S8
Q8WUI4|O60907
Q8WUI4|Q92830
Q8WUI4|Q9UQL6
Q8WUI4|P41182
Q8WUI4|P27348
Q8WUI4|Q04917
Q8WUI4|Q8IXJ6
Q8WUI4|Q13573
Q8WUI4|Q92793
Q8WUI4|Q96L34
Q8WUI4|Q09472
Q8WUI4|Q92831
Q8WUI4|P62258
Q8WUI4|P56524
Q8WUI4|P51531
Q8WUI4|P29590
Q8WUI4|O75376
Q8WUI4|P57059
Q8WUI4|Q14814
Q8WUI4|Q96A08
Q8WUI4|P46531
Q8WUI4|Q9BZL6
Q8WUI4|Q92585
Q8WUI4|P31946
Q8WUI4|O15379
Q8WUI4|Q9H0K1
Q8WUI4|P63104
Q8WUI4|P07288
Q8WUI4|Q8WYH8
Q8WUI4|Q9NRC8
Q8WUI4|Q15139
Q8WUI4|Q16665
Q8WUI4|Q05516
Q8WUI4|Q92993
Q8WUI4|P31947
Q8WUI4|P35222
Q8WUI4|Q06330
Q8WUI4|Q02078
Q8WUI4|P51532
Q8WUI4|P27540
Q8WUI4|Q96ST3
Q8WUI4|Q7L7L0
Q8WUI4|Q9P0L2
Q8WUI4|Q99967
Q8WUI4|Q13950
Q8WUI4|P15692
Q8WUI4|Q9P0M6
Q8WUI4|Q09028
Q8WUI4|Q13547
Q8WUI4|Q9BY41
Q8WUI4|P10275
Q8WUI4|P16104
Q8WUI4|Q96KQ7
Q8WUI4|Q9BZS1
Q8WUI4|Q9NXA8
Q8WUI4|O75182
Q8WUI4|Q16576
Q8WUI4|Q9NTG7
Q8WUI4|Q9NR48
Q8WUI4|Q9UNL4
Q8WUI4|Q9Y618
Q8WUI4|Q7KZI7
Q8WUI4|Q9BZK7
Q8WUI4|Q9UKV0
Q8WUI4|Q8IZL2
Q8WUI4|P11166
Q8WUI4|Q96JK9
Q8WUI4|O75367
Q8WUI4|Q92769
P82673|Q9Y399
P82673|P82663
P82673|P82933
P82673|P42704
P82673|P82675
P82673|Q9H9J4
P82673|O15235
P82673|P82650
P82673|P51398
P82673|Q6NVY1
P82673|Q9Y3D3
P82673|P82914
P82673|Q9BYN8
P51787|Q96RP8
P51787|P63252
P51787|P22460
P51787|Q9ULD8
P51787|O60266
P51787|Q12809
P51787|P55011
P51787|P51817
P51787|P56696
P51787|Q9UQ05
P51787|P48547
P51787|Q13936
P51787|O95259
P51787|P17658
P51787|Q8WWG9
P51787|Q9ULS6
P51787|Q9Y6J6
P51787|O60503
P51787|Q9H3M0
P51787|Q6PIU1
P51787|O43448
P51787|Q8TAE7
P51787|Q9BQ31
P51787|Q96KK3
P51787|P17612
P51787|Q9Y6H6
P51787|Q8TDN1
P51787|P16389
P51787|Q9UJ96
P51787|Q53GA4
P51787|Q9UK17
P51787|Q8NCM2
P51787|P22459
P51787|Q96L42
P51787|Q14524
P51787|Q9NS40
P51787|Q9NZV8
P51787|P15382
P51787|P0CG48
P51787|Q9NR82
P51787|P46934
P51787|Q99996
P51787|Q01484
P51787|O43526
P51787|O00141
P51787|P22001
P51787|Q16322
P51787|Q03721
P51787|P22694
P51787|Q9UIX4
P51787|Q14721
P51787|P22612
P51787|Q13303
P51787|Q8TDN2
P51787|Q09470
P51787|O43525
P51787|Q96PU5
P51787|Q14722
P51787|Q92953
P51787|Q14003
P51787|Q96PR1
P51787|Q9H252
Q9NZQ8|Q00722
Q9NZQ8|Q9HBA0
Q9NZQ8|O75762
Q9NZQ8|Q9NQA5
Q9NZQ8|P48995
Q9NZQ8|Q01970
Q9NZQ8|Q9P0L9
Q9NZQ8|Q7RTX1
Q9NZQ8|Q9Y5S1
Q9NZQ8|Q7RTX0
Q9NZQ8|Q9H1D0
Q9NZQ8|Q14573
Q9NZQ8|Q8TE23
Q9NZQ8|Q13507
Q9NZQ8|A8MTJ3
Q9NZQ8|Q8NER1
Q9NZQ8|Q8NET8
Q92519|O60346
Q92519|Q6ZVD8
Q92519|Q9HCE7
Q92519|Q9Y297
Q9P0G3|Q9Y336
Q9NSC7|Q05639
Q9NSC7|Q9NS00
Q9NSC7|Q6P9A2
Q9NSC7|Q9NY28
Q9NSC7|Q7Z7M9
Q9NSC7|Q86SF2
Q9NSC7|Q10472
Q9NSC7|Q96FL9
Q9NSC7|Q969X2
Q9NSC7|Q86SR1
Q9NSC7|Q96EU7
Q9NSC7|Q8NCW6
Q9NSC7|Q6NUJ1
Q9NSC7|Q11201
Q9NSC7|Q9H1K4
Q9NSC7|Q6IS24
Q9NSC7|Q8N428
Q9NSC7|Q9H4F1
Q9NSC7|Q8N3T1
Q9NSC7|Q16842
Q9NSC7|Q8NCL4
Q9NSC7|Q10471
Q9NSC7|Q96PN6
Q9NSC7|P78382
Q9NSC7|Q8IXK2
Q9NSC7|Q02742
Q9NSC7|Q14435
Q9NSC7|Q7Z4T8
Q9NSC7|Q8IUC8
Q9NSC7|Q9BVH7
Q9NSC7|Q49A17
Q9NSC7|Q8N4A0
O95983|Q9NYV6
O95983|Q969S8
O95983|P68400
O95983|Q8NEV1
O95983|Q9UQL6
O95983|P20226
O95983|O95863
O95983|Q9UBB5
O95983|P51946
O95983|P51948
O95983|O14519
O95983|Q8TDI0
O95983|Q53T94
O95983|Q92831
O95983|P56524
O95983|Q03112
O95983|P32780
O95983|O94776
O95983|O60264
O95983|P19447
O95983|Q9Y6J9
O95983|Q96DB2
O95983|P52434
O95983|O75446
O95983|P17480
O95983|O15379
O95983|P49773
O95983|Q9H160
O95983|Q9H5J8
O95983|P48431
O95983|O95365
O95983|Q8IX07
O95983|Q15573
O95983|Q9UBU8
O95983|Q13330
O95983|Q9UBN7
O95983|Q9NP50
O95983|P53803
O95983|Q03468
O95983|Q14839
O95983|P51532
O95983|Q86YP4
O95983|Q96ST3
O95983|Q09028
O95983|Q13547
O95983|Q9BY41
O95983|Q15572
O95983|Q16576
O95983|Q12873
O95983|O00422
O95983|P18074
O95983|O60341
O95983|Q9UKV0
O95983|Q92769
O95983|Q9H7L9
O95983|Q13889
P43686|Q99741
P43686|Q16401
P43686|P48556
P43686|P62877
P43686|P25788
P43686|Q9UL46
P43686|O14965
P43686|O75832
P43686|Q9NPB6
P43686|P51665
P43686|P60468
P43686|P49720
P43686|P23443
P43686|P11142
P43686|P24385
P43686|P46527
P43686|O75496
P43686|Q9UIQ6
P43686|P63208
P43686|P11926
P43686|P61619
P43686|P38936
P43686|Q12931
P43686|P04792
P43686|Q14674
P43686|Q99436
P43686|P62191
P43686|P60900
P43686|P54578
P43686|O00231
P43686|Q9UJX4
P43686|P20618
P43686|O15169
P43686|Q13618
P43686|O43242
P43686|P24941
P43686|P28072
P43686|P28066
P43686|P62979
P43686|Q13309
P43686|O60566
P43686|P28070
P43686|P35998
P43686|P61289
P43686|P60842
P43686|Q15008
P43686|Q13257
P43686|Q9H9S3
P43686|P17980
P43686|Q9UGP5
P43686|P53350
P43686|Q9H211
P43686|Q9Y2T1
P43686|P30304
P43686|P51965
P43686|P0CG47
P43686|Q12834
P43686|Q99460
P43686|Q9UM13
P43686|Q13200
P43686|P62195
P43686|Q8TAA3
P43686|O95271
P43686|P11940
P43686|Q9UJX6
P43686|Q13177
P43686|Q92997
P43686|Q9UJX5
P43686|P08238
P43686|Q13616
P43686|Q92530
P43686|P07900
P43686|Q04637
P43686|Q9H1A4
P43686|P60059
P43686|P0CG48
P43686|O95997
P43686|Q96MT3
P43686|O00232
P43686|Q13042
P43686|O00762
P43686|P54727
P43686|P40306
P43686|Q9HCE7
P43686|P28074
P43686|Q53G59
P43686|Q9Y5K5
P43686|Q8NHY2
P43686|Q9NTX7
P43686|O43684
P43686|P55036
P43686|P46736
P43686|Q9Y297
P43686|O14818
P43686|Q13415
P43686|Q9H2K2
P43686|P49721
P43686|P51668
P43686|Q8NHZ8
P43686|P28065
P43686|P28062
P43686|O14640
P43686|P54792
P43686|Q99626
P43686|Q06323
P43686|P49406
P43686|Q9UJX2
P43686|Q9UM11
P43686|P06493
P43686|Q76N89
P43686|Q14997
P43686|A5LHX3
P43686|O00487
P43686|P62987
P43686|Q9UJX3
P43686|P62333
P43686|P25786
P43686|Q9UMX2
P43686|Q92560
P43686|Q5VVJ2
P43686|P30260
P43686|O00233
P43686|P25787
P43686|O95190
P43686|Q96GD4
P43686|P54368
P43686|P54725
Q15027|O14939
Q15027|Q00610
Q15027|P31749
Q15027|P84077
Q15027|P62330
Q15027|Q8N6T3
Q15027|P14672
Q15027|Q13393
Q15027|Q9UBP9
Q15027|P02786
Q9GZP9|Q9ULI0
Q9GZP9|P61619
Q9GZP9|P27824
Q9GZP9|Q92611
Q9GZP9|Q9BUN8
Q9GZP9|Q92890
Q9GZP9|Q8NB90
Q9GZP9|Q9UKV5
Q9GZP9|Q15465
Q9GZP9|Q13438
Q9GZP9|P11021
Q9GZP9|P07237
Q9GZP9|Q8TAT6
Q9GZP9|Q9UBV2
Q9GZP9|P0CG48
Q9GZP9|P01009
Q9GZP9|P55072
Q9GZP9|P46379
Q9GZP9|Q86TM6
Q9GZP9|Q9BQE4
Q9GZP9|Q15011
Q9GZP9|Q9Y385
Q9HBY0|O15264
Q9HBY0|P53778
Q9HBY0|P08253
Q9HBY0|Q16698
Q9HBY0|P01579
Q9HBY0|Q16539
Q9HBY0|P15153
Q9HBY0|P13498
Q9HBY0|P14598
Q9HBY0|P19320
Q9HBY0|P60763
Q9HBY0|Q1HG44
Q9HBY0|Q15759
Q9HBY0|Q86UR1
Q9HBY0|P01019
Q9HBY0|P19878
Q9HBY0|P14780
Q9HBY0|Q15080
Q9HBY0|Q8NFA2
Q9HBY0|P01375
Q9HBY0|P07108
P32942|P41091
P32942|P05362
P32942|P20702
P32942|P08758
P32942|P05107
P32942|Q9NNX6
P32942|Q9H2X3
P32942|P15311
P32942|Q14773
P32942|Q13761
P32942|P20701
P32942|P26038
P32942|Q96PU8
P32942|P32456
P32942|O60749
P32942|Q13349
P32942|Q9Y618
P32942|P13598
P32942|P01375
P32942|P07108
Q14807|Q9UPY8
Q14807|P31025
Q14807|Q13257
Q14807|Q15555
Q14807|P30307
Q14807|Q6W0C5
Q14807|P0CG48
Q14807|P05090
Q14807|O95239
Q14807|Q15691
Q14807|O43663
Q14807|Q2VIQ3
Q14807|Q9ULI4
Q14807|Q14008
P13688|P40199
P13688|P31997
P13688|P48436
P13688|P43403
P13688|P06850
P13688|P06213
P13688|Q9NNX6
P13688|P06239
P13688|Q06124
P13688|P12931
P13688|P21333
P13688|P78406
P13688|P15692
P13688|P33527
Q9NX61|P0CG48
P19438|Q15750
P19438|P25963
P19438|Q9NY59
P19438|P13500
P19438|P19838
P19438|Q13490
P19438|P24593
P19438|P21580
P19438|P50591
P19438|Q12933
P19438|Q8TEL6
P19438|O60906
P19438|Q92844
P19438|Q13546
P19438|O00463
P19438|P45985
P19438|Q13489
P19438|Q8IVH8
P19438|P78356
P19438|O14763
P19438|Q92851
P19438|Q9NYJ8
P19438|O95429
P19438|P37231
P19438|Q12851
P19438|P41743
P19438|Q9NZ08
P19438|Q13158
P19438|O15379
P19438|Q9NQC7
P19438|P78536
P19438|Q13200
P19438|Q8WXG6
P19438|P42574
P19438|P42575
P19438|O95819
P19438|P55957
P19438|Q8WZ73
P19438|P78560
P19438|Q9HB75
P19438|Q9Y4K3
P19438|P62993
P19438|Q03135
P19438|P17405
P19438|Q15628
P19438|Q92630
P19438|P23458
P19438|P0CG48
P19438|P46734
P19438|P25445
P19438|P12931
P19438|Q14790
P19438|Q99683
P19438|P45983
P19438|Q96DZ5
P19438|P42224
P19438|Q99759
P19438|P48023
P19438|P55210
P19438|O43318
P19438|Q9Y6K9
P19438|O15111
P19438|Q13077
P19438|O95150
P19438|P10599
P19438|P43405
P19438|P20333
P19438|Q969G6
P19438|Q05513
P19438|Q9UBN4
P19438|O60674
P19438|Q13501
P19438|P63165
P19438|Q13114
P19438|Q12904
P19438|O14733
P19438|Q13233
P19438|Q04206
P19438|Q9H2X6
P19438|P01375
P19438|Q9UKE5
P19438|P01374
P19438|Q92636
P19438|P63244
P19438|O14920
P19438|Q7Z2Y5
P19438|O43508
P19438|P52564
Q9NYQ7|Q9NPG1
Q9NYQ7|Q7Z3G6
Q9NYQ7|Q96MT3
Q9NYQ7|O60353
Q9NYQ7|Q9ULK5
Q9NYQ7|P16949
Q15173|P62714
Q15173|P62955
Q15173|Q06432
Q15173|Q9BXT2
Q15173|Q13522
Q15173|Q9UBN1
Q15173|Q5FBB7
Q15173|Q9Y243
Q15173|Q06190
Q15173|Q13936
Q15173|P32121
Q15173|P31749
Q15173|Q8WXS5
Q15173|Q01668
Q15173|Q9Y698
Q15173|P54284
Q15173|Q9UF02
Q15173|O95072
Q15173|P30154
Q15173|Q08289
Q15173|P30153
Q15173|P63151
Q15173|Q9Y2T4
Q15173|Q00005
Q15173|P19429
Q15173|P54289
Q15173|P14416
Q15173|Q13698
Q15173|Q92736
Q15173|Q7Z3S7
Q15173|Q9Y5P8
Q15173|P31751
Q15173|Q02641
Q15173|Q66LE6
Q15173|Q9NY47
Q15173|P67775
Q15173|Q8IZS8
Q15173|O00305
P11217|P09972
P11217|P09104
P11217|P06733
P11217|P17931
P11217|P54840
P11217|P17858
P11217|P02794
P11217|P11684
P11217|Q03395
P11217|P52790
P11217|P35573
P11217|Q16816
P11217|P11229
P11217|Q16584
P11217|P15407
P11217|Q93100
P11217|P13807
P11217|P14618
P11217|P10176
P11217|P13929
P11217|P04075
P11217|O00255
P11217|P30613
P11217|P46976
P11217|P0CG48
P11217|A6NNW6
P11217|P08237
P11217|P05062
P11217|Q15637
P11217|P08195
P11217|Q09666
P11217|Q01813
P11217|Q7KZI7
P11217|Q04446
P11217|P62861
P20749|P25963
P20749|Q01201
P20749|P49840
P20749|P19838
P20749|P20226
P20749|P05112
P20749|P01588
P20749|Q09472
P20749|P40763
P20749|Q6UUV7
P20749|P00533
P20749|Q13363
P20749|Q04864
P20749|O15379
P20749|P01100
P20749|P10145
P20749|P00734
P20749|Q9NQC7
P20749|P49841
P20749|Q92993
P20749|P0CG48
P20749|P06241
P20749|Q92905
P20749|P42224
P20749|P42345
P20749|Q00653
P20749|O15111
P20749|P05412
P20749|P25942
P20749|Q13547
P20749|O60341
P20749|Q04206
P20749|P01375
P20749|Q9BZK7
P20749|P22301
P20749|O14920
P20749|Q9Y230
Q92521|Q9Y2B2
Q92521|Q07326
Q92521|P49755
Q92521|O94777
Q92521|Q8NFY4
Q92521|Q8TEQ8
Q92521|Q9H3S5
Q92521|Q9P2X0
Q92521|O60762
Q92521|P37287
Q92521|Q92685
Q92521|Q86VD9
Q92521|Q5H8A4
P81277|P49683
O95633|P08476
O95633|O14793
O95633|P10415
O95633|Q13485
O95633|P12643
P29322|P98172
P29322|O43921
P29322|Q15768
P29322|P52799
P29322|O60346
P29322|O15355
P29322|P52803
P29322|Q4VNC1
P29322|Q6ZS11
P29322|Q4VNC0
P29322|Q6ZVD8
P29322|Q92625
P29322|P20827
P29322|P52797
P29322|P55196
P29322|P52798
Q15645|Q99986
Q15645|Q14694
Q15645|Q13257
Q15645|Q14847
Q15645|O43502
Q15645|Q8N7B1
Q15645|O60671
Q15645|P0CG48
Q15645|P10828
Q15645|Q86X24
Q15645|Q9Y5K1
O15460|Q53H96
O15460|Q9UF12
O15460|P07237
O15460|P32322
O15460|P0CG48
Q7L8A9|P15692
P02533|Q03001
P02533|P13647
P02533|Q92793
P02533|Q09472
P02533|P00533
P02533|Q92817
P02533|Q9BT92
P02533|P0CG48
P02533|P23490
P02533|P07476
P02533|P02538
P02533|P14921
P02533|P12035
Q99714|P55084
Q99714|P38117
Q99714|P30084
P08620|P08138
P08620|Q9NP95
P08620|P56178
P08620|P23409
P08620|P13349
P08620|P10767
P08620|Q9H9S0
P08620|Q07687
P08620|Q9GZV9
P08620|P18146
P08620|P15173
P08620|P12644
P08620|P15172
P08620|P18827
P08620|P78504
P08620|P16234
P08620|Q01860
P08620|P09619
P08620|P35916
P08620|P35968
P08620|P35052
P08620|P09038
P08620|O15520
P08620|Q9UJU2
P08620|P11831
P08620|P21781
P08620|P08069
P08620|O76093
P08620|P00533
P08620|O95947
P08620|P17948
P08620|O00755
P08620|P07333
P08620|P10721
P08620|P22455
P08620|O95750
P08620|O15178
P08620|Q15465
P08620|P29474
P08620|O60565
P08620|P01236
P08620|P06213
P08620|P08581
P08620|P48431
P08620|P52952
P08620|Q13253
P08620|P05230
P08620|P22607
P08620|P35222
P08620|Q7RTU7
P08620|P29317
P08620|P56177
P08620|P09874
P08620|O60806
P08620|Q13950
P08620|P12643
P08620|Q02763
P08620|Q99626
P08620|P31371
P08620|P28360
P08620|P18075
P08620|O60479
P08620|P11362
P08620|P21802
P08620|P49640
P08620|P56179
Q9NPI5|Q9BQG2
Q9NPI5|Q9BZQ4
Q9NPI5|P05556
Q9NPI5|Q96T66
Q9NPI5|O14638
Q9NPI5|P22413
Q9NPI5|P00491
Q9NPI5|Q9HAN9
Q9NPI5|Q15274
Q9NPI5|Q6XQN6
P15907|Q8TAX7
P15907|Q685J3
P15907|O60909
P15907|Q96DR8
P15907|Q9H3R2
P15907|O60512
P15907|Q02505
P15907|P15941
P15907|P78382
P15907|Q5SSG8
P15907|P15291
P15907|Q8WXI7
P15907|Q7Z5P9
P15907|Q8N307
P15907|Q6W4X9
P15907|Q02817
P15907|Q8N387
P15907|Q99102
P15907|Q9HC84
P15907|Q9UKN1
Q9BVV7|Q9NS69
Q9BVV7|O96008
Q9BVV7|P62072
Q9BVV7|O14925
Q9BVV7|O43615
Q9BVV7|O94826
Q9BVV7|P38646
Q9BVV7|Q9Y3D7
Q9BVV7|Q3ZCQ8
Q9BVV7|Q9Y584
Q9BVV7|Q9P0U1
Q9BVV7|Q15388
Q9BVV7|Q99595
Q9BVV7|Q969M1
Q9BVV7|Q5SRD1
Q9BVV7|Q9Y5T4
Q9BVV7|P12236
Q9BVV7|P57737
P24394|P13725
P24394|P09919
P24394|P60568
P24394|Q9NPF7
P24394|Q9NPH9
P24394|P01579
P24394|Q16539
P24394|P29460
P24394|P05112
P24394|P05113
P24394|P01567
P24394|P01588
P24394|P05231
P24394|P01569
P24394|P13232
P24394|P42336
P24394|P22681
P24394|Q13191
P24394|Q9HBE4
P24394|P20809
P24394|P29597
P24394|Q9ULV8
P24394|P27986
P24394|P15248
P24394|O60496
P24394|P01562
P24394|Q9P0W0
P24394|Q16619
P24394|P51692
P24394|P40933
P24394|P08700
P24394|P04141
P24394|P42226
P24394|P01236
P24394|P29459
P24394|P35568
P24394|P35225
P24394|O75159
P24394|Q9UBD9
P24394|P41159
P24394|P01241
P24394|P0DML2
P24394|P07202
P24394|Q9GZX6
P24394|O15524
P24394|Q8IU54
P24394|O14543
P24394|P07332
P24394|Q8IZJ0
P24394|P62993
P24394|O14508
P24394|P42229
P24394|Q8WXH5
P24394|Q9UHD0
P24394|P23458
P24394|P0CG48
P24394|Q92835
P24394|P26441
P24394|Q9NYY1
P24394|P78552
P24394|P25942
P24394|P31785
P24394|Q9Y4H2
P24394|P23771
P24394|P32881
P24394|P01563
P24394|P05013
P24394|P05015
P24394|P01566
P24394|P01570
P24394|P01568
P24394|P05000
P24394|P01574
P24394|Q15306
P24394|O60674
P24394|Q13007
P24394|P14921
P24394|P52333
P24394|P29353
P24394|Q8IZI9
P24394|P01571
P24394|P22301
P24394|P05014
P24394|Q86WN2
P24394|O14512
Q14145|Q9Y2M5
Q14145|P09601
Q14145|P62877
Q14145|P50548
Q14145|Q13829
Q14145|P48506
Q14145|P25205
Q14145|Q99884
Q14145|O43791
Q14145|Q86YC2
Q14145|Q13618
Q14145|Q9UKB1
Q14145|Q9GZQ8
Q14145|Q969S2
Q14145|O60662
Q14145|Q6UVJ0
Q14145|Q04912
Q14145|Q13257
Q14145|Q07817
Q14145|P05771
Q14145|Q02156
Q14145|O14682
Q14145|Q8WZ19
Q14145|Q16621
Q14145|O75323
Q14145|Q8NFJ9
Q14145|Q9Y678
Q14145|Q5JTC6
Q14145|P10415
Q14145|Q53GT1
Q14145|P07900
Q14145|P18848
Q14145|P0CG48
Q14145|Q06546
Q14145|Q9P2J3
Q14145|Q9UGI0
Q14145|P62495
Q14145|Q14494
Q14145|Q53G59
Q14145|Q9H2G2
Q14145|Q9Y297
Q14145|P48507
Q14145|Q92990
Q14145|Q96TA1
Q14145|P10599
Q14145|Q9UJP4
Q14145|Q9P2K6
Q14145|Q13501
Q14145|Q16236
Q14145|O14980
Q14145|P17252
Q14145|Q8NI17
Q14145|O14920
Q14145|Q96HS1
Q14145|Q9P2N7
Q9NYR8|O43174
Q9NYR8|O94788
Q9NYR8|Q9HAY6
Q9NYR8|Q96NR8
Q9NYR8|P12271
Q9NYR8|Q6NUM9
Q9NYR8|P00352
Q9NYR8|Q02161
Q9NYR8|O95237
Q9NYR8|P78363
Q9NYR8|Q06278
Q9NYR8|Q9HBH5
Q9NYR8|Q8TC12
Q9NYR8|Q6E213
O00398|P46663
O00398|Q8NFJ6
O00398|P01178
O00398|O43193
O00398|P30968
O00398|P17947
O00398|Q969F8
O00398|P41220
O00398|Q92847
O00398|O43555
O00398|O15552
O00398|O14842
O00398|Q96RI0
O00398|Q99705
O00398|Q9GZQ4
O00398|P20309
O00398|P30990
O00398|P07492
O00398|P04083
O00398|P28336
O00398|P41595
O00398|Q00722
O00398|P30679
O00398|P42336
O00398|P48645
O00398|P01042
O00398|O15130
O00398|Q8IYL9
O00398|P58294
O00398|Q13304
O00398|P30556
O00398|P27986
O00398|P01148
O00398|Q9GZQ6
O00398|Q01970
O00398|Q969V1
O00398|Q9NS75
O00398|Q13255
O00398|P05067
O00398|P50148
O00398|P34995
O00398|O43612
O00398|P32238
O00398|Q9HC23
O00398|O00254
O00398|P55085
O00398|P37288
O00398|Q9UHF0
O00398|P25105
O00398|P29371
O00398|P20396
O00398|P25103
O00398|O95665
O00398|Q8TCW9
O00398|P47900
O00398|Q9HB89
O00398|P41594
O00398|P11229
O00398|P35368
O00398|Q15722
O00398|P30411
O00398|Q9Y5X5
O00398|Q5T6X5
O00398|Q15077
O00398|P34981
O00398|P41231
O00398|P46094
O00398|P25098
O00398|P25101
O00398|P46093
O00398|P20366
O00398|P25116
O00398|Q9UKP6
O00398|P30559
O00398|Q9H1C0
O00398|O14843
O00398|Q9UNW8
O00398|P20382
O00398|P49795
O00398|Q15147
O00398|P59768
O00398|P32239
O00398|Q86VW2
O00398|P06307
O00398|P14138
O00398|Q9NQ66
O00398|O75962
O00398|P25090
O00398|P43657
O00398|P83859
O00398|P0DJI8
O00398|Q92633
O00398|Q6W5P4
O00398|P01019
O00398|Q15726
O00398|Q9NS28
O00398|P47992
O00398|Q9UBD3
O00398|P30989
O00398|Q9UBY5
O00398|P43088
O00398|O43614
O00398|Q9UHM6
O00398|P20800
O00398|Q99677
O00398|Q9Y271
O00398|P21452
O00398|O43613
O00398|O95837
O00398|Q5H8A3
O00398|P24530
O00398|P62873
O00398|P28223
O00398|P05305
O00398|P25100
O00398|P30550
O00398|P01185
O00398|P35348
O00398|P08912
O00398|P34947
O00398|Q96P65
O00398|P08949
O00398|P35367
O00398|P0C0P6
O00398|P47871
O00398|Q9HBW0
O00398|P01275
O00398|P12872
O00398|P21731
O00398|P41180
O00398|Q9NPC1
O00398|Q15743
O00398|Q8IVG9
Q9HBL0|P18206
Q9HBL0|P41240
Q9HBL0|P23443
Q9HBL0|P49023
Q9HBL0|O43707
Q9HBL0|P42336
Q9HBL0|P08069
Q9HBL0|P31749
Q9HBL0|P27986
Q9HBL0|Q96QB1
Q9HBL0|P07384
Q9HBL0|P56199
Q9HBL0|P42338
Q9HBL0|Q9H040
Q9HBL0|Q13418
Q9HBL0|P05556
Q9HBL0|P06213
Q9HBL0|O15259
Q9HBL0|Q9Y490
Q9HBL0|Q15942
Q9HBL0|Q9NVD7
Q9HBL0|Q05397
Q9HBL0|P46109
Q9HBL0|P06241
Q9HBL0|P12931
Q9HBL0|P48736
Q9HBL0|P45983
Q9HBL0|P42345
Q9HBL0|P35609
Q9HBL0|P68133
Q9HBL0|P05412
Q9HBL0|Q92502
Q9HBL0|O00329
Q9HBL0|P12814
Q9HBL0|P45984
Q9HBL0|P56945
Q9HBL0|P61586
Q9HBL0|P48059
P08138|Q9NP95
P08138|O43921
P08138|Q9HCT0
P08138|P25963
P08138|Q99819
P08138|O43353
P08138|Q9NSA1
P08138|Q9NZ42
P08138|P14210
P08138|P05121
P08138|Q9NY61
P08138|Q15768
P08138|P19838
P08138|P60568
P08138|P21583
P08138|Q9UKN5
P08138|P10767
P08138|P52566
P08138|Q9GZV9
P08138|P19174
P08138|P23515
P08138|P01308
P08138|O43187
P08138|Q99523
P08138|O60906
P08138|Q00722
P08138|Q9Y616
P08138|P30279
P08138|Q8WW43
P08138|Q9BUZ4
P08138|Q92569
P08138|P42336
P08138|P62258
P08138|P09038
P08138|P98077
P08138|O15520
P08138|P55212
P08138|P01133
P08138|O14786
P08138|P21781
P08138|P04637
P08138|P52565
P08138|P62745
P08138|P62979
P08138|P27986
P08138|O76093
P08138|Q16620
P08138|Q01970
P08138|P49767
P08138|P04198
P08138|P05067
P08138|P08134
P08138|P42338
P08138|Q92914
P08138|O95750
P08138|Q92542
P08138|P41743
P08138|O43915
P08138|Q00994
P08138|P46108
P08138|P34130
P08138|P05019
P08138|Q13636
P08138|P0CG47
P08138|P35568
P08138|P99999
P08138|Q92934
P08138|P01112
P08138|P78536
P08138|P42574
P08138|P49765
P08138|P12034
P08138|P42575
P08138|P60953
P08138|O15123
P08138|P55075
P08138|P09603
P08138|P52803
P08138|P08047
P08138|Q6S5L8
P08138|P01127
P08138|Q96MG7
P08138|Q99608
P08138|Q15759
P08138|Q15147
P08138|P28329
P08138|Q92888
P08138|Q9NQC3
P08138|Q9Y4K3
P08138|Q9NQ66
P08138|P05230
P08138|P62993
P08138|Q03135
P08138|Q13485
P08138|Q9H213
P08138|P0CG48
P08138|Q01094
P08138|P46109
P08138|P04085
P08138|Q96FE5
P08138|P62834
P08138|P53355
P08138|P48736
P08138|P53779
P08138|O60258
P08138|P45983
P08138|Q16288
P08138|P14416
P08138|P49810
P08138|P20827
P08138|P01138
P08138|Q9UPU3
P08138|P51617
P08138|O15111
P08138|Q92913
P08138|P22694
P08138|Q13352
P08138|P60484
P08138|P15692
P08138|Q9H3K2
P08138|Q9HBH7
P08138|Q13077
P08138|Q16572
P08138|Q9Y5V3
P08138|Q92529
P08138|Q92915
P08138|O00329
P08138|Q05513
P08138|O60500
P08138|Q9Y264
P08138|P31371
P08138|Q13501
P08138|P20916
P08138|Q9GZP0
P08138|O43521
P08138|Q14C86
P08138|Q04206
P08138|Q07889
P08138|P62987
P08138|P45984
P08138|Q9NWZ3
P08138|Q8WYR1
P08138|Q12923
P08138|P20783
P08138|P01375
P08138|P61586
P08138|P29353
P08138|Q99836
P08138|P61328
P08138|P23560
P08138|P52798
P08138|P07093
P08138|Q96PQ0
P08138|Q9NRA1
P08138|Q15389
P08138|O14920
P08138|P04629
P08138|P49763
P08138|O00459
O95631|O00401
O95631|P19838
O95631|P19174
O95631|P36955
O95631|Q92859
O95631|P36507
O95631|P42336
O95631|Q14563
O95631|P41145
O95631|O75093
O95631|P04637
O95631|P27986
O95631|P21709
O95631|Q13153
O95631|Q14185
O95631|P16333
O95631|P46821
O95631|Q02750
O95631|P29275
O95631|O94929
O95631|Q92556
O95631|P60953
O95631|Q00169
O95631|O43255
O95631|P07947
O95631|Q6ZN44
O95631|Q8IZJ1
O95631|O14639
O95631|O75962
O95631|Q06124
O95631|Q05397
O95631|P06241
O95631|Q8IUQ4
O95631|P53355
O95631|P12931
O95631|P35354
O95631|P05089
O95631|Q96MS0
O95631|O60469
O95631|Q6UXZ4
O95631|P43146
O95631|P56945
O95631|P61586
O95631|O95185
O95631|Q9HCK4
O95631|Q9Y6N7
O95631|Q9HD67
O95631|O94813
O95631|O75094
Q12816|Q13895
Q12816|Q9NYM4
Q12816|P01100
Q12816|P59797
Q12816|Q15303
Q12816|P0CG48
Q12816|P16220
Q99583|Q9UH92
Q99583|P30279
Q99583|Q96ST3
Q99583|P01106
Q99583|O75182
P53677|Q9NUS5
P53677|O00203
P53677|Q13367
P53677|P53680
P53677|O43299
P53677|P09488
P53677|P63010
P53677|Q92572
P53677|P59780
P53677|O14617
P53677|O95782
P53677|Q9BQI5
P53677|O43747
P08243|P00505
P08243|P00966
P08243|O43776
P08243|Q05329
P08243|P49588
P08243|P45381
P08243|Q16719
P08243|P27708
P08243|P00367
P08243|P30038
P08243|O95954
P08243|Q8N159
P08243|P15104
P08243|Q96KP4
P08243|P49448
P08243|Q8N142
P08243|P18848
P08243|Q96RQ9
P08243|P0CG48
P08243|P51648
P08243|P49189
P08243|Q99259
P08243|P11387
P08243|P30520
P08243|P07814
P08243|P17174
P08243|P54886
P08243|P41252
P08243|P41250
P08243|P50440
P08243|P49419
P08243|A5YM72
P09683|P01286
P09683|P10997
P09683|P41968
P09683|P43116
P09683|P51828
P09683|O60266
P09683|P41587
P09683|O95838
P09683|P01189
P09683|Q96A98
P09683|P49190
P09683|Q96RJ0
P09683|P06850
P09683|P35318
P09683|P01270
P09683|P40145
P09683|P50406
P09683|P43119
P09683|O60503
P09683|P22888
P09683|Q08828
P09683|P16473
P09683|Q8WXD0
P09683|P32245
P09683|P35408
P09683|Q9HBX9
P09683|Q13258
P09683|P29275
P09683|P07550
P09683|P21918
P09683|O43306
P09683|Q8NFM4
P09683|P33032
P09683|Q02643
P09683|Q03431
P09683|P32241
P09683|P21728
P09683|P01258
P09683|Q01718
P09683|P59768
P09683|P29274
P09683|P34969
P09683|Q13324
P09683|Q08462
P09683|P13945
P09683|P10092
P09683|Q13283
P09683|P09681
P09683|P30988
P09683|Q6W5P4
P09683|P01282
P09683|P08588
P09683|P63092
P09683|Q5JWF2
P09683|P43220
P09683|P25021
P09683|P62873
P09683|P01185
P09683|Q7Z4H4
P09683|P12272
P09683|P0C0P6
P09683|P47871
P09683|P23945
P09683|P01275
P09683|P18509
P09683|O95622
P09683|Q8TDU6
P09683|Q01726
P09683|P48546
O94804|P60568
O94804|O43639
O94804|P16333
Q9UL17|P14784
Q9UL17|P60568
Q9UL17|P01579
Q9UL17|P29460
Q9UL17|P05112
Q9UL17|P41182
Q9UL17|Q15672
Q9UL17|P01308
Q9UL17|O15054
Q9UL17|P25490
Q9UL17|Q99665
Q9UL17|Q07869
Q9UL17|Q9HBE4
Q9UL17|P40763
Q9UL17|P29597
Q9UL17|P01732
Q9UL17|P51692
Q9UL17|Q04864
Q9UL17|P42226
Q9UL17|P29459
Q9UL17|P35225
Q9UL17|Q9Y4C1
Q9UL17|P49841
Q9UL17|P51449
Q9UL17|Q9GZX6
Q9UL17|Q15116
Q9UL17|P29475
Q9UL17|P36402
Q9UL17|P42229
Q9UL17|Q13761
Q9UL17|Q16552
Q9UL17|P18847
Q9UL17|Q14765
Q9UL17|P61296
Q9UL17|P42224
Q9UL17|P42345
Q9UL17|P01282
Q9UL17|P08637
Q9UL17|P46013
Q9UL17|O75626
Q9UL17|P00519
Q9UL17|P11309
Q9UL17|P49682
Q9UL17|O00206
Q9UL17|Q9BZS1
Q9UL17|P23771
Q9UL17|Q12778
Q9UL17|P01563
Q9UL17|O60674
Q9UL17|Q04206
Q9UL17|Q08881
Q9UL17|P42701
Q9UL17|Q9BPY8
O43570|P31749
Q13163|Q9NPB6
Q13163|P41279
Q13163|P40763
Q13163|Q14814
Q13163|P41743
Q13163|P22528
Q13163|P15407
Q13163|Q13164
Q13163|P14618
Q13163|Q8IVT5
Q13163|P08238
Q13163|P07900
Q13163|Q9Y2U5
Q13163|Q02078
Q13163|Q99759
Q13163|P01138
Q13163|P84550
Q13163|Q13501
Q13163|Q9Y6R4
Q13163|Q13233
Q13163|P20783
Q13163|P23560
Q13163|P04629
Q9NQ88|P49815
Q9NQ88|Q16877
Q9NQ88|O43819
Q9NQ88|P04637
Q9NQ88|P17858
Q9NQ88|P52789
Q9NQ88|P52790
Q9NQ88|P07205
Q9NQ88|P08581
Q9NQ88|P34949
Q9NQ88|P0CG48
Q9NQ88|P08237
Q9NQ88|Q2TB90
Q9NQ88|P00558
Q9NQ88|P09467
Q9NQ88|Q01813
Q9NQ88|P19367
Q9NQ88|P16220
Q9NP95|P10767
Q9NP95|Q9GZV9
Q9NP95|P27037
Q9NP95|P12644
Q9NP95|Q04917
Q9NP95|P15172
Q9NP95|P16234
Q9NP95|P09619
Q9NP95|P35916
Q9NP95|P35968
Q9NP95|P35052
Q9NP95|P62258
Q9NP95|P09038
Q9NP95|P41221
Q9NP95|O15520
Q9NP95|P11831
Q9NP95|P21781
Q9NP95|P08069
Q9NP95|P25106
Q9NP95|O76093
Q9NP95|P00533
Q9NP95|P17948
Q9NP95|P22004
Q9NP95|P07333
Q9NP95|Q96S42
Q9NP95|P10721
Q9NP95|P22455
Q9NP95|O95750
Q9NP95|P31946
Q9NP95|P06213
Q9NP95|P61981
Q9NP95|P63104
Q9NP95|P08581
Q9NP95|P48431
Q9NP95|P05230
Q9NP95|P22607
Q9NP95|Q6ZUJ8
Q9NP95|Q13705
Q9NP95|P29317
Q9NP95|P56177
Q9NP95|P22003
Q9NP95|P98160
Q9NP95|P12643
Q9NP95|Q02763
Q9NP95|P31371
Q9NP95|Q8IYU8
Q9NP95|P18075
Q9NP95|P11362
Q9NP95|P21802
Q9Y216|Q92562
Q9Y216|Q08AM6
Q9Y216|Q9Y2I7
Q9Y216|O15056
Q9Y216|O43426
Q96IY4|P04070
Q96IY4|P01308
Q96IY4|P60900
Q96IY4|Q07869
Q96IY4|P00734
Q96IY4|P00747
Q96IY4|P49459
Q96IY4|P16870
Q14004|P24385
Q14004|Q16539
Q14004|P38936
Q14004|P11802
Q14004|P30279
Q14004|O60563
Q14004|O60583
Q14004|Q00534
Q14004|O94921
Q14004|P24941
Q14004|Q9UK58
Q14004|Q8WVC0
Q14004|P24928
Q14004|Q9P2K5
Q14004|O75150
Q14004|P15880
Q14004|Q6PD62
Q14004|Q6P1J9
Q14004|Q9P287
Q14004|Q8N119
Q14004|O14802
Q14004|P30281
Q14004|Q8ND76
Q14004|Q09161
Q14004|Q8NBS3
Q14004|Q5VTR2
Q14004|Q92541
Q14004|O75909
Q14004|Q8N1B3
Q14004|Q9BYW2
Q14004|Q9NYV4
Q14004|O00267
Q96K12|O00116
Q96K12|O15228
P56856|O95049
P56856|Q9Y5I7
P56856|Q96AP7
P56856|Q07157
P56856|P56750
P56856|P56749
P56856|O95832
P56856|Q8N6F1
P56856|P56746
P56856|Q8N7P3
P56856|P56747
P56856|O95500
P56856|P43699
P56856|P56880
P56856|Q8NI35
P56856|O95484
P56856|Q96B33
P56856|Q9UDY2
Q9HAT0|Q15506
Q9HAT0|O75969
Q9HAT0|O75952
O95168|P31930
O95168|P17568
O95168|O75251
O95168|O43676
O95168|O95178
O95168|O43678
O95168|O95299
O95168|O43674
O95168|Q9Y375
O95168|O75489
O95168|O43677
O95168|Q16795
O95168|P22695
O95168|O96000
O95168|O75380
O95168|Q9Y6M9
O95168|O95298
O95168|P14927
O95168|O43181
O95168|O95169
O95168|P0C7P4
O95168|P47985
O95168|P99999
O95168|P07919
O95168|O00217
O95168|P08574
O95168|P49821
O95168|P19404
O95168|Q9UI09
O95168|O75438
O95168|Q9UDW1
O95168|O00483
O95168|P0CG48
O95168|P56181
O95168|Q16718
O95168|P00156
O95168|P03923
O95168|P03886
O95168|P03901
O95168|P03915
O95168|P03905
O95168|P03891
O95168|P03897
O95168|O75306
O95168|O15239
O95168|O43920
O95168|P51970
O95168|O14949
O95168|O95139
O95168|Q86Y39
O95168|P28331
O95168|P56556
O95168|Q9P0J0
O95168|E9PQ53
O95168|O95182
Q9NZA1|P15311
Q12884|P01275
Q9NQL9|Q8WYR4
Q9NQL9|Q15569
Q9NQL9|Q9BZW7
Q9NQL9|Q96S53
Q9NQL9|Q01534
Q9NQL9|P0CV98
Q9NQL9|P0CW00
O76076|P01137
O76076|Q9UKV0
Q86WC4|Q13488
Q86WC4|O76081
Q86WC4|Q9Y487
Q86WC4|P49795
Q86WC4|P0CG48
Q86WC4|P17707
Q86WC4|P51798
Q14154|O43766
Q14154|Q13438
Q14154|Q9H300
Q14154|O14656
Q14154|Q9NZV6
Q9BZW2|Q8WUM9
Q9BZW2|P40879
Q9BZW2|Q9H2B4
Q9Y547|Q9BW83
Q9C0K7|Q9Y478
Q9C0K7|Q9UGI9
Q9C0K7|Q9Y376
Q9C0K7|Q9H9S4
Q9C0K7|Q96L34
Q9C0K7|P57059
Q9C0K7|Q9UGJ0
Q9C0K7|Q06141
Q9C0K7|Q9H0K1
Q9C0K7|P17612
Q9C0K7|Q8TDC3
Q9C0K7|Q8IWQ3
Q9C0K7|P54619
Q9C0K7|Q15831
Q9C0K7|P35813
Q9C0K7|O60296
Q9C0K7|Q7RTN6
Q9C0K7|Q9Y4K3
Q9C0K7|Q13131
Q9C0K7|P98170
Q9C0K7|O43318
Q9C0K7|P54646
Q9C0K7|Q9P289
Q9C0K7|Q7KZI7
Q02809|P01137
Q02809|Q9UMN6
Q02809|O60568
Q02809|Q8NBJ5
Q02809|Q86Y97
Q02809|Q8IZD2
Q02809|Q8NEZ4
Q02809|O15047
Q02809|P78337
Q02809|Q9UPS6
Q02809|Q15047
Q02809|Q8WTS6
Q02809|O14686
Q02809|Q99697
Q02809|Q4FZB7
Q02809|Q9BZ95
Q02809|Q96T68
Q02809|P52952
Q02809|Q9NQR1
Q02809|P0CG48
Q02809|Q9H5I1
Q02809|Q8IYK4
Q02809|O96028
Q02809|Q53H47
Q02809|Q9NR48
Q02809|Q8TEK3
Q02809|Q9BYW2
Q02809|Q96L73
Q02809|Q9H9B1
P55809|Q08426
P55809|Q6PCB7
P55809|P53396
P55809|Q9Y2P4
P55809|Q9NVA2
P55809|P24752
P55809|P42765
P55809|Q9BUT1
P55809|Q9NX18
P55809|Q01581
P55809|Q86V21
P55809|P55084
P55809|P09110
P55809|Q03405
P55809|O00763
P55809|Q9HCC0
P55809|Q13085
P55809|Q02338
P55809|P54868
P55809|Q9BYC2
P55809|P35914
P55809|Q9P2R7
P55809|P40939
P55809|P53597
P55809|O95292
P55809|P05166
P46782|Q02878
P46782|P61011
P46782|P19387
P46782|P22087
P46782|Q02543
P46782|P60468
P46782|P84098
P46782|P25398
P46782|Q9Y6A9
P46782|P04844
P46782|Q9Y399
P46782|P61619
P46782|P43307
P46782|P22090
P46782|P62249
P46782|Q9Y3U8
P46782|P41091
P46782|Q9BYD3
P46782|P61353
P46782|P05198
P46782|P82933
P46782|P42766
P46782|Q9P015
P46782|P23588
P46782|Q15629
P46782|P62917
P46782|Q92900
P46782|Q86US8
P46782|Q15005
P46782|P09001
P46782|Q9UNL2
P46782|Q9UNX3
P46782|P37108
P46782|P67812
P46782|Q92901
P46782|P38919
P46782|P62280
P46782|P62979
P46782|P82675
P46782|P61927
P46782|P62888
P46782|Q9NRX2
P46782|P60842
P46782|P61254
P46782|P47914
P46782|Q9Y3D5
P46782|P43308
P46782|O75394
P46782|P04843
P46782|P62266
P46782|Q969S9
P46782|Q9H9S3
P46782|Q9NX20
P46782|Q15287
P46782|P46781
P46782|P0CG47
P46782|P49458
P46782|Q9BYD1
P46782|P26373
P46782|P13639
P46782|O15235
P46782|Q9Y3B7
P46782|P61313
P46782|P63173
P46782|P62263
P46782|P36578
P46782|Q9UHB9
P46782|P30876
P46782|P11940
P46782|P24928
P46782|Q9BYD6
P46782|P82912
P46782|P19338
P46782|P62244
P46782|P05387
P46782|P49411
P46782|Q15149
P46782|P30153
P46782|P63151
P46782|Q14240
P46782|P52298
P46782|P08240
P46782|Q71UM5
P46782|P52815
P46782|P63241
P46782|Q04637
P46782|P05388
P46782|P62081
P46782|P18124
P46782|P60059
P46782|P27635
P46782|P15880
P46782|O76094
P46782|P0CG48
P46782|P50914
P46782|P63220
P46782|P39023
P46782|P46776
P46782|P32969
P46782|P46778
P46782|P05386
P46782|P08708
P46782|P61247
P46782|P08865
P46782|P35268
P46782|P46783
P46782|P62854
P46782|Q6W5P4
P46782|P62495
P46782|Q96A35
P46782|P30050
P46782|P62891
P46782|Q9H5Q4
P46782|Q9BRV3
P46782|P42677
P46782|P46777
P46782|Q8NC51
P46782|P62424
P46782|Q9NVS2
P46782|O14802
P46782|Q9Y3D3
P46782|P82914
P46782|P62701
P46782|P62906
P46782|P62913
P46782|P20042
P46782|P39656
P46782|Q09161
P46782|P62753
P46782|Q9H2K0
P46782|Q5T653
P46782|P40429
P46782|P49406
P46782|P83731
P46782|P62829
P46782|P49207
P46782|P62273
P46782|P62241
P46782|P62910
P46782|P82932
P46782|O00487
P46782|P62899
P46782|P62987
P46782|P62750
P46782|P62269
P46782|P18077
P46782|P46779
P46782|Q96Q15
P46782|P83881
P46782|P62847
P46782|P61513
P46782|Q9Y5M8
P46782|P67775
P46782|Q96RP9
P46782|O60783
P46782|P62945
P46782|P09132
P46782|P63244
P46782|P61009
P46782|P60866
P46782|Q9NWU5
P46782|P62861
P46782|P13693
P46782|P23396
P46782|P62851
P46782|P62277
P46782|Q07020
P46782|P18621
P46782|P62841
P46782|Q9BY50
P46782|P39019
P46782|P62857
Q9UKJ1|Q08708
Q9UKJ1|Q06124
Q9UKJ1|Q96E93
O75131|P04626
O75131|Q9H9J4
O75131|P0CG48
Q9NYV6|P20226
Q9NYV6|P51946
Q9NYV6|P51948
Q9NYV6|P24864
Q9NYV6|Q53T94
Q9NYV6|P32780
Q9NYV6|P24941
Q9NYV6|P31749
Q9NYV6|O94776
Q9NYV6|P19447
Q9NYV6|P52434
Q9NYV6|Q9Y5B0
Q9NYV6|P17480
Q9NYV6|Q8N122
Q9NYV6|Q9H5J8
Q9NYV6|Q15573
Q9NYV6|Q13330
Q9NYV6|P53803
Q9NYV6|Q03468
Q9NYV6|Q14839
Q9NYV6|P45983
Q9NYV6|P42345
Q9NYV6|O60832
Q9NYV6|Q09028
Q9NYV6|Q13547
Q9NYV6|Q15572
Q9NYV6|P09884
Q9NYV6|P51812
Q9NYV6|Q16576
Q9NYV6|Q12873
Q9NYV6|P18074
Q9NYV6|Q9BVC4
Q9NYV6|P45984
Q9NYV6|O00267
Q9NYV6|Q15349
Q9NYV6|Q92769
Q9NYV6|Q15418
Q9NYV6|Q13889
Q9NYV6|Q9UNA4
Q3SYC2|Q8NCC3
Q3SYC2|Q96PD7
Q3SYC2|P04180
Q3SYC2|Q9BRT9
Q3SYC2|O75908
Q3SYC2|O75907
Q3SYC2|P35610
P41181|Q9UHJ6
P41181|P11142
P41181|P01308
P41181|Q15849
P41181|Q9HBA0
P41181|P62491
P41181|P51817
P41181|Q9NPH5
P41181|P48764
P41181|P13861
P41181|P31323
P41181|P30556
P41181|Q9ULV0
P41181|Q92482
P41181|P51170
P41181|P17612
P41181|P29972
P41181|O43306
P41181|Q96JB1
P41181|P30518
P41181|Q9Y210
P41181|Q7L804
P41181|P10644
P41181|Q14410
P41181|P31321
P41181|P01019
P41181|P22694
P41181|P22612
P41181|P32189
P41181|Q14409
P41181|P23771
P41181|Q13507
P41181|P01185
P41181|Q13621
P41181|P55087
P41181|O95398
P41181|P48048
P41181|P01275
P41181|P16220
P41181|Q13336
P41181|O94916
P41181|Q6ZS86
P41181|P41180
P41181|Q9NQI0
Q9BQI3|P25963
Q9BQI3|P19525
Q9BQI3|P41091
Q9BQI3|P05198
Q9BQI3|P62140
Q9BQI3|Q15653
Q9BQI3|P62136
Q9BQI3|P36873
Q9BQI3|P20042
Q9BQI3|Q13217
Q9BQI3|Q16236
Q8N427|Q99757
Q8N427|O43396
Q8N427|P00390
Q8N427|Q5TD94
Q8N427|Q9UI46
Q8N427|P53396
Q8N427|Q06830
Q8N427|Q8TE73
Q8N427|P30044
Q8N427|P30048
Q8N427|P32119
Q8N427|Q86VQ3
Q8N427|Q9GZS0
Q8N427|Q96DT5
Q8N427|Q6A555
Q8N427|Q13162
Q8N427|Q9NNW7
Q8N427|Q9UFE4
Q8N427|Q86VQ6
Q8N427|Q16881
Q13084|Q9BYD2
Q13084|Q16540
P40199|P31997
P40199|P12931
O43264|Q9NSP4
O43264|O60907
O43264|Q8N3U4
O43264|Q96BT3
O43264|P57740
O43264|Q9BS16
O43264|Q9BPU9
O43264|Q9BW27
O43264|Q8NFH4
O43264|P23258
O43264|Q6NUQ1
O43264|Q14674
O43264|Q9BU64
O43264|P36405
O43264|Q8WUM0
O43264|O14777
O43264|Q7L7X3
O43264|Q96CW5
O43264|Q8NI77
O43264|Q7Z460
O43264|Q5FBB7
O43264|Q13618
O43264|Q02224
O43264|Q96EA4
O43264|Q92878
O43264|P06746
O43264|Q9Y6D9
O43264|O75376
O43264|Q8N4N8
O43264|Q9BZD4
O43264|Q03188
O43264|Q96FF9
O43264|Q71F23
O43264|Q9H3R5
O43264|P49792
O43264|Q96BD8
O43264|O60566
O43264|Q13257
O43264|O60216
O43264|Q7Z5K2
O43264|P53350
O43264|O43683
O43264|O15379
O43264|Q29RF7
O43264|P30622
O43264|Q9P2W9
O43264|Q12834
O43264|Q8N2Z9
O43264|Q9H900
O43264|P55735
O43264|Q9NTI5
O43264|Q53HL2
O43264|Q9Y6Q1
O43264|Q8IX90
O43264|Q9Y266
O43264|P48730
O43264|P50748
O43264|Q53GT1
O43264|Q8WVK7
O43264|Q9GZM8
O43264|Q2NKX8
O43264|P36873
O43264|Q8NG31
O43264|P49450
O43264|Q7L2Z9
O43264|Q86Y91
O43264|Q8NFH3
O43264|P0CG48
O43264|Q9NXR1
O43264|P46060
O43264|P62158
O43264|Q562F6
O43264|Q9UQE7
O43264|Q8WYP5
O43264|P49454
O43264|Q96IY1
O43264|P42677
O43264|O43684
O43264|Q13352
O43264|Q99661
O43264|Q92674
O43264|Q9H410
O43264|O95229
O43264|O95239
O43264|Q9P258
O43264|Q15691
O43264|Q6IPU0
O43264|Q9UJP4
O43264|Q12769
O43264|Q9H081
O43264|Q9UKK3
O43264|Q8WVM7
O43264|Q96H22
O43264|Q14980
O43264|O43663
O43264|Q9NQS7
O43264|P06493
O43264|P43034
O43264|O14980
O43264|Q9BZK7
O43264|Q13561
O43264|O75122
O43264|Q14008
O43264|Q6P1K2
O43264|Q96GD4
O43264|Q8NBT2
P16144|P49747
P16144|P07942
P16144|P26012
P16144|P51636
P16144|P02452
P16144|P21815
P16144|P49023
P16144|P08151
P16144|P27348
P16144|Q9UQP3
P16144|Q03001
P16144|P50552
P16144|Q04917
P16144|Q9BRR0
P16144|O43707
P16144|O15230
P16144|P11047
P16144|P07996
P16144|P06756
P16144|P04275
P16144|P12830
P16144|P05106
P16144|P08514
P16144|P38570
P16144|P05129
P16144|Q92752
P16144|P42336
P16144|Q13753
P16144|P62258
P16144|Q13797
P16144|P25940
P16144|P24821
P16144|P01133
P16144|A8TX70
P16144|P26010
P16144|P21860
P16144|P20702
P16144|P31749
P16144|P27986
P16144|P00533
P16144|P56199
P16144|P18564
P16144|P08648
P16144|P12111
P16144|P17301
P16144|P08123
P16144|P31946
P16144|P12110
P16144|P46108
P16144|P05107
P16144|P17275
P16144|P05556
P16144|Q9Y4G6
P16144|P02461
P16144|P05771
P16144|P61981
P16144|P55268
P16144|Q01453
P16144|P63104
P16144|P01112
P16144|P15407
P16144|Q9Y490
P16144|P08581
P16144|Q15149
P16144|P48509
P16144|Q16787
P16144|Q14315
P16144|Q9UKX5
P16144|Q9NVD7
P16144|P62993
P16144|Q03135
P16144|P35443
P16144|Q9UMD9
P16144|P31947
P16144|Q05397
P16144|P56539
P16144|P46109
P16144|Q13751
P16144|Q8IZC6
P16144|P20701
P16144|P60709
P16144|P12931
P16144|A6NMZ7
P16144|P08572
P16144|Q9Y6N6
P16144|P12109
P16144|P35609
P16144|P35442
P16144|O75578
P16144|P55210
P16144|P12107
P16144|Q17RW2
P16144|P20908
P16144|Q14031
P16144|P05997
P16144|Q13105
P16144|P02462
P16144|P01106
P16144|P53708
P16144|P02458
P16144|Q13349
P16144|P25391
P16144|P12814
P16144|P10451
P16144|Q01955
P16144|P53420
P16144|P13612
P16144|Q9HBI1
P16144|P23229
P16144|Q9HBI0
P16144|P56945
P16144|P78509
P16144|P24043
P16144|P29353
P16144|P17252
P16144|O75369
P16144|P11215
P16144|Q13683
O75807|P49815
O75807|P01137
O75807|P36894
O75807|P12644
O75807|P05198
O75807|O15105
O75807|Q12824
O75807|O00238
O75807|P04637
O75807|O95405
O75807|P62140
O75807|Q15797
O75807|Q6NW40
O75807|P62136
O75807|P36873
O75807|P18848
O75807|Q7Z3T8
O75807|P37173
O75807|Q13873
O75807|P36897
O75807|Q9Y496
O75807|P12643
O75807|P07948
O75807|P35638
O75807|Q96B86
Q15654|P18206
Q15654|O43482
Q15654|O43353
Q15654|Q9Y239
Q15654|P84098
Q15654|P49023
Q15654|P61960
Q15654|P50552
Q15654|O43707
Q15654|Q9Y243
Q15654|P31749
Q15654|Q13588
Q15654|Q14990
Q15654|P46108
Q15654|P01100
Q15654|Q9Y490
Q15654|P14618
Q15654|P50225
Q15654|P03956
Q15654|P62993
Q15654|Q05397
Q15654|O95155
Q15654|O00762
Q15654|P12931
Q15654|O75052
Q15654|P35609
Q15654|Q8N8S7
Q15654|Q9UKW4
Q15654|P05412
Q15654|P54646
Q15654|P52735
Q15654|P00749
Q15654|Q14511
Q15654|P31751
Q15654|P12814
Q15654|P78395
Q15654|Q9NNW7
Q15654|Q9HBW0
Q15654|P56945
Q15654|Q12923
Q15654|Q99836
Q15654|Q15599
Q15654|P15498
Q9H015|P43007
Q9H015|Q9NYM4
Q9H015|O14745
Q9H015|Q9Y2Y4
Q9H015|P25705
Q9H015|Q01196
Q9H015|Q9NQS1
Q9H015|Q14118
Q9H015|P59797
Q9H015|Q12889
Q9H015|Q15599
P11597|Q6Q788
P11597|P04114
P11597|P02647
P11597|P02649
P11597|Q8WTV0
P11597|P04180
P11597|P11150
P11597|P06858
P11597|P08519
P11597|O95477
P25713|P47944
P25713|P19013
Q92754|P38936
Q92754|Q01860
Q92754|P04637
Q92754|Q15047
Q92754|P63010
Q92754|Q99967
Q92754|Q16610
Q92754|P40426
Q92754|P16070
Q92754|P40424
Q92754|P07203
O00204|P08842
O00204|P05181
O00204|P05108
O00204|Q96Q35
O00204|O75908
O00204|P22680
O00204|O75881
O00204|P38571
O00204|P08684
O00204|P05177
O00204|Q9UBM7
O00204|P35610
O00204|P14060
O00204|P26439
O00204|P05093
O00204|Q15392
O00204|P19835
O00204|P04798
O75628|P27348
O75628|Q04917
O75628|P62258
O75628|P63104
O75628|Q9Y2U5
O75628|Q99759
O75628|Q56UN5
Q96KQ4|P41240
Q96KQ4|Q53FA7
Q96KQ4|O95835
Q96KQ4|Q9H3D4
Q96KQ4|P04637
Q96KQ4|Q13564
Q96KQ4|Q07812
Q96KQ4|P62140
Q96KQ4|P62136
Q96KQ4|P36873
Q96KQ4|O15350
Q96KQ4|Q9NRM7
Q96KQ4|P42679
Q2PPJ7|Q86X10
Q2PPJ7|P31751
Q02878|P61011
Q02878|P22087
Q02878|Q02543
Q02878|P60468
Q02878|P84098
Q02878|P25398
Q02878|Q9Y6A9
Q02878|P04844
Q02878|P43307
Q02878|Q9Y2R9
Q02878|P22090
Q02878|P62249
Q02878|Q9Y3U8
Q02878|P41091
Q02878|Q9BYD3
Q02878|P61353
Q02878|P05198
Q02878|P42766
Q02878|Q9P015
Q02878|P23588
Q02878|Q15629
Q02878|P62917
Q02878|Q92900
Q02878|Q86US8
Q02878|Q15005
Q02878|Q9Y2X3
Q02878|Q9UNL2
Q02878|Q9UNX3
Q02878|P37108
Q02878|P67812
Q02878|Q92901
Q02878|P38919
Q02878|P62280
Q02878|P62979
Q02878|P61927
Q02878|P62888
Q02878|P60842
Q02878|P61254
Q02878|P47914
Q02878|P43308
Q02878|P04843
Q02878|P62266
Q02878|Q15287
Q02878|P46781
Q02878|P49458
Q02878|Q9BYD1
Q02878|P26373
Q02878|P13639
Q02878|P61313
Q02878|P63173
Q02878|P62263
Q02878|P36578
Q02878|Q9UHB9
Q02878|P11940
Q02878|P62244
Q02878|P05387
Q02878|Q15149
Q02878|P30153
Q02878|P63151
Q02878|Q14240
Q02878|P52298
Q02878|P08240
Q02878|Q71UM5
Q02878|Q04637
Q02878|P05388
Q02878|P62081
Q02878|P18124
Q02878|P60059
Q02878|P27635
Q02878|P15880
Q02878|O76094
Q02878|P0CG48
Q02878|P50914
Q02878|P63220
Q02878|P39023
Q02878|P46776
Q02878|P32969
Q02878|P46778
Q02878|P05386
Q02878|P08708
Q02878|P61247
Q02878|P08865
Q02878|P35268
Q02878|Q9NR30
Q02878|P46783
Q02878|P62854
Q02878|Q6W5P4
Q02878|P62495
Q02878|Q9BZE4
Q02878|Q96A35
Q02878|P30050
Q02878|P62891
Q02878|P42677
Q02878|P46777
Q02878|P62424
Q02878|P62701
Q02878|P62906
Q02878|P62913
Q02878|P20042
Q02878|P39656
Q02878|Q09161
Q02878|P62753
Q02878|Q5T653
Q02878|P40429
Q02878|P83731
Q02878|P62829
Q02878|P49207
Q02878|P62273
Q02878|P62241
Q02878|P62910
Q02878|P62899
Q02878|P62987
Q02878|P62750
Q02878|P29692
Q02878|P62269
Q02878|P18077
Q02878|P46779
Q02878|Q96Q15
Q02878|P83881
Q02878|P62847
Q02878|P61513
Q02878|Q9Y5M8
Q02878|P67775
Q02878|P62945
Q02878|P09132
Q02878|P63244
Q02878|P61009
Q02878|P60866
Q02878|Q9NWU5
Q02878|P62861
Q02878|P13693
Q02878|P23396
Q02878|P62851
Q02878|P62277
Q02878|Q07020
Q02878|P18621
Q02878|P62841
Q02878|Q9BY50
Q02878|P39019
Q02878|P62857
Q8IW41|O15264
Q8IW41|P53778
Q8IW41|P28482
Q8IW41|Q16539
Q8IW41|P04792
Q8IW41|Q16659
Q8IW41|P62258
Q8IW41|P04637
Q8IW41|P14672
Q8IW41|Q15759
Q8IW41|Q13541
Q8IW41|P46734
Q8IW41|P05412
Q8IW41|P01106
Q8IW41|P31152
Q8IW41|P16220
Q8IW41|P45984
Q8IW41|P52564
Q6J4K2|Q9UPR5
Q6J4K2|O95202
Q6J4K2|Q9BPX6
Q6J4K2|Q8NE86
Q6J4K2|P57103
Q9Y6E7|Q969S8
Q9Y6E7|P14735
Q9Y6E7|Q96DB2
Q9Y6E7|O15379
Q9Y6E7|Q9UBN7
Q9Y6E7|P42345
Q9Y6E7|P05141
Q9Y6E7|Q13547
Q9Y6E7|Q9BY41
Q9Y6E7|P12236
Q9Y6E7|Q9NTG7
Q9Y6E7|Q9UKV0
Q9Y6E7|Q92769
Q9Y6E7|Q9UNA4
P31930|P09622
P31930|P30049
P31930|P17568
P31930|P12074
P31930|O75251
P31930|O14548
P31930|P06733
P31930|O43676
P31930|P14854
P31930|P15954
P31930|O95178
P31930|O43678
P31930|O95299
P31930|P13073
P31930|P10606
P31930|O43674
P31930|P06576
P31930|O75489
P31930|P31040
P31930|O43677
P31930|Q16795
P31930|P22695
P31930|O96000
P31930|O75380
P31930|Q9Y6M9
P31930|O95298
P31930|P12235
P31930|P25705
P31930|P14927
P31930|Q02221
P31930|P48047
P31930|O43181
P31930|P09669
P31930|O95169
P31930|O75947
P31930|P0C7P4
P31930|P47985
P31930|P11177
P31930|P99999
P31930|P07919
P31930|O00217
P31930|P08574
P31930|P20674
P31930|P14618
P31930|P10176
P31930|P49821
P31930|P13929
P31930|P40926
P31930|P19404
P31930|Q9UI09
P31930|O75438
P31930|Q9UDW1
P31930|P36957
P31930|O00483
P31930|P30613
P31930|P0CG48
P31930|P38117
P31930|P56181
P31930|Q16718
P31930|P36542
P31930|P00395
P31930|P00156
P31930|P03923
P31930|P03886
P31930|P03901
P31930|P03915
P31930|P00403
P31930|P03905
P31930|P00414
P31930|P03891
P31930|P03897
P31930|Q99643
P31930|O75306
P31930|O15239
P31930|O43920
P31930|P51970
P31930|P21912
P31930|O14521
P31930|Q96KJ9
P31930|O14949
P31930|O95139
P31930|P12236
P31930|Q86Y39
P31930|P28331
P31930|Q9P0J0
P31930|Q16134
P31930|Q99623
P31930|P13804
P31930|O14957
Q9P107|Q07890
Q9P107|Q99819
Q9P107|Q96L33
Q9P107|P52566
Q9P107|Q9H8V3
Q9P107|P17081
Q9P107|P15153
Q9P107|Q15052
Q9P107|Q96PE2
Q9P107|Q8N5V2
Q9P107|O14827
Q9P107|Q9HBH0
Q9P107|P52565
Q9P107|P62745
Q9P107|Q7Z6J4
Q9P107|P08134
Q9P107|Q13009
Q9P107|Q12979
Q9P107|P60763
Q9P107|O00212
Q9P107|P60953
Q9P107|Q9H4E5
Q9P107|Q9NR80
Q9P107|Q8IXI1
Q9P107|Q8IVF5
Q9P107|Q5JSP0
Q9P107|O94844
Q9P107|O75962
Q9P107|P84095
Q9P107|Q9NR81
Q9P107|Q7Z628
Q9P107|Q8IXI2
Q9P107|Q6ZSZ5
Q9P107|Q12802
Q9P107|Q92974
Q9P107|Q7L0Q8
Q9P107|O15085
Q9P107|Q9UKW4
Q9P107|P52735
Q9P107|P98174
Q9P107|Q14155
Q9P107|O94827
Q9P107|Q5VV41
Q9P107|P50395
Q9P107|Q15811
Q9P107|Q15669
Q9P107|Q9NZN5
Q9P107|Q07889
Q9P107|Q9H7P9
Q9P107|Q96M96
Q9P107|P61586
Q9P107|Q9BYZ6
Q9P107|P10911
Q9P107|O15068
Q9P107|P15498
P18627|P11161
P18627|P01732
P18627|P16410
P18627|Q9BZS1
Q01664|P38936
Q01664|Q9UKB1
Q01664|Q01196
Q01664|P0CG48
Q01664|Q9Y450
Q01664|Q9Y618
Q9NZD8|Q9Y2H9
Q9NZD8|Q5TCQ9
Q9NZD8|P0CG48
Q9NZD8|Q86UL8
Q9NZD8|Q9NRF8
Q9NZD8|Q6P0Q8
Q9H2X0|P03971
Q9H2X0|P36894
Q9H2X0|P23409
Q9H2X0|P13349
Q9H2X0|P15173
Q9H2X0|P11161
Q9H2X0|P12644
Q9H2X0|P15172
Q9H2X0|P19883
Q9H2X0|Q9GZX9
Q9H2X0|Q15796
Q9H2X0|P15336
Q9H2X0|O00238
Q9H2X0|Q7Z4P5
Q9H2X0|P22004
Q9H2X0|Q6KF10
Q9H2X0|Q8N8U9
Q9H2X0|O60565
Q9H2X0|P13497
Q9H2X0|Q6NW40
Q9H2X0|Q8NEC5
Q9H2X0|P55075
Q9H2X0|Q7Z5Y6
Q9H2X0|P52952
Q9H2X0|Q13253
Q9H2X0|P11487
Q9H2X0|P43694
Q9H2X0|Q13485
Q9H2X0|P32243
Q9H2X0|Q9Y6L7
Q9H2X0|P22003
Q9H2X0|P34820
Q9H2X0|P43026
Q9H2X0|Q13873
Q9H2X0|Q13145
Q9H2X0|O60494
Q9H2X0|P12643
Q9H2X0|Q99626
Q9H2X0|P17936
Q9H2X0|P78367
Q9H2X0|P18075
Q9H2X0|P16220
Q9H2X0|Q99717
Q9H2X0|Q96B86
P40225|P19235
P40225|P09919
P40225|P21583
P40225|P36888
P40225|P19174
P40225|P38936
P40225|P01588
P40225|P05231
P40225|P05106
P40225|P08514
P40225|P42336
P40225|P20809
P40225|P40763
P40225|P19113
P40225|P27986
P40225|P10721
P40225|P51692
P40225|P08700
P40225|P04141
P40225|Q07817
P40225|Q9P1W8
P40225|O15516
P40225|P28906
P40225|P17483
P40225|P62993
P40225|P10242
P40225|P42229
P40225|P42224
P40225|P15692
P40225|P40238
P40225|P30281
P40225|P15976
P40225|O60500
P40225|O60674
P40225|Q07889
P40225|P29353
Q9UJJ9|Q3T906
Q9UJJ9|Q9UK23
Q9UJJ9|Q8TET4
Q9UJJ9|Q14697
P98172|O00401
P98172|Q15768
P98172|P49023
P98172|O43639
P98172|P22894
P98172|P52799
P98172|P10301
P98172|P51451
P98172|P49796
P98172|P09619
P98172|P42336
P98172|P40763
P98172|P04637
P98172|P04626
P98172|P54756
P98172|P27986
P98172|P20936
P98172|P21709
P98172|Q13153
P98172|P54764
P98172|Q13009
P98172|P16333
P98172|Q02750
P98172|Q8TDD2
P98172|P01112
P98172|O95819
P98172|P60953
P98172|P07947
P98172|P54753
P98172|P29320
P98172|P06239
P98172|P62993
P98172|Q4VNC1
P98172|Q4VNC0
P98172|P0CG48
P98172|P06241
P98172|Q9NRD5
P98172|P54760
P98172|P12931
P98172|P29317
P98172|Q15375
P98172|O43318
P98172|P01111
P98172|Q05193
P98172|Q5JZY3
P98172|P09769
P98172|P29323
P98172|P08631
P98172|Q15811
P98172|Q9UF33
P98172|O15197
P98172|P54762
P98172|Q9Y3R0
P98172|Q13464
P98172|P11362
P98172|Q12923
P98172|Q14451
P98172|O43426
P98172|P07948
Q92896|Q14242
Q92896|P09038
Q92896|P16581
Q92896|P16150
Q92896|P16070
Q9NYJ7|Q8NES3
Q9NYJ7|P78504
Q9NYJ7|Q9UM47
Q9NYJ7|P46531
Q9NYJ7|Q0VG99
Q9NYJ7|O00548
Q9NYJ7|Q9BYE0
Q4L235|Q9NRN7
Q4L235|Q9Y512
Q4L235|Q9UDR5
P09622|Q92947
P09622|Q02218
P09622|O00330
P09622|P09104
P09622|P06733
P09622|P53396
P09622|Q96HY7
P09622|Q16795
P09622|P22695
P09622|P12694
P09622|O95563
P09622|P48728
P09622|P10515
P09622|Q9UKU7
P09622|Q15118
P09622|P29803
P09622|P37288
P09622|P50213
P09622|P11177
P09622|P21953
P09622|P23434
P09622|P14618
P09622|O15382
P09622|P13929
P09622|P40926
P09622|Q9BQT8
P09622|P36957
P09622|P30613
P09622|O75390
P09622|P0CG48
P09622|A6NNW6
P09622|P38117
P09622|P36542
P09622|Q9Y5U8
P09622|P07954
P09622|P45954
P09622|P11182
P09622|Q9ULD0
P09622|P21912
P09622|Q9P2R7
P09622|O43837
P09622|P23378
P09622|P53597
P09622|Q15120
P09622|P28331
P09622|P26440
P09622|Q96I99
P09622|Q15119
P09622|P00338
P09622|Q9Y6G3
O95255|Q9H222
O95255|Q86Y38
O95255|Q14435
P02749|P11912
P02749|P04070
P02749|O60603
P02749|P98164
P02749|P02776
P02749|Q14114
P02749|P00747
P02749|P08519
P02749|P07355
P02749|P29965
P02749|O00206
P02749|P01130
P03372|Q96EB6
P03372|P28482
P03372|P17861
P03372|P01178
P03372|Q13087
P03372|P29372
P03372|P49815
P03372|Q9UNE7
P03372|P19838
P03372|P11142
P03372|P24385
P03372|P04406
P03372|Q16539
P03372|P20226
P03372|P04150
P03372|P43246
P03372|Q13029
P03372|P07339
P03372|P35869
P03372|Q15672
P03372|P38936
P03372|P01024
P03372|P20393
P03372|P68366
P03372|P04792
P03372|P19086
P03372|P15172
P03372|P55317
P03372|Q15843
P03372|P01308
P03372|P18054
P03372|Q9NVC6
P03372|P13647
P03372|P17535
P03372|P61081
P03372|P55055
P03372|P10276
P03372|Q15466
P03372|Q9BQ69
P03372|P62070
P03372|P50613
P03372|P21589
P03372|P05231
P03372|Q9NQU5
P03372|P11511
P03372|P11712
P03372|Q99728
P03372|P51948
P03372|P35398
P03372|P12830
P03372|O60563
P03372|Q15185
P03372|Q15796
P03372|Q96BR1
P03372|Q15629
P03372|Q92793
P03372|P09471
P03372|Q07869
P03372|Q9NYQ6
P03372|P30679
P03372|P27361
P03372|Q12824
P03372|Q09472
P03372|O43815
P03372|P42336
P03372|P43121
P03372|P15336
P03372|Q15291
P03372|P56524
P03372|P10827
P03372|P40763
P03372|Q9UBK2
P03372|P51531
P03372|Q8IX12
P03372|Q9UG56
P03372|P08069
P03372|O75376
P03372|P04637
P03372|P04626
P03372|P00441
P03372|P31749
P03372|P27986
P03372|P00533
P03372|Q13153
P03372|O94776
P03372|Q12837
P03372|O00755
P03372|Q9NYJ8
P03372|P50148
P03372|P37231
P03372|Q13363
P03372|P10588
P03372|P04155
P03372|Q15424
P03372|P02768
P03372|P17301
P03372|O15178
P03372|P08123
P03372|Q99527
P03372|P29474
P03372|O00213
P03372|Q12962
P03372|P35232
P03372|Q15648
P03372|O14686
P03372|Q71U36
P03372|Q9BQE3
P03372|Q99758
P03372|P16455
P03372|P01236
P03372|Q9Y2T1
P03372|P05019
P03372|P34932
P03372|O15379
P03372|P60763
P03372|P49327
P03372|P35568
P03372|P17676
P03372|P01100
P03372|O75528
P03372|P17096
P03372|P00734
P03372|Q99460
P03372|O14746
P03372|Q14995
P03372|Q02447
P03372|P62195
P03372|Q03181
P03372|Q8IWR1
P03372|Q86YN6
P03372|P41159
P03372|P41235
P03372|P78527
P03372|P24928
P03372|P78317
P03372|Q16589
P03372|O14756
P03372|Q15910
P03372|P49116
P03372|Q15788
P03372|O60244
P03372|Q8TDD1
P03372|Q14258
P03372|Q969G3
P03372|Q8N1N5
P03372|Q13045
P03372|Q15831
P03372|P63279
P03372|P06401
P03372|Q86X55
P03372|P10589
P03372|P08238
P03372|P51449
P03372|P48552
P03372|Q9UBC3
P03372|O94992
P03372|P30536
P03372|P08047
P03372|P10415
P03372|P10826
P03372|P84022
P03372|P13056
P03372|Q9NY65
P03372|Q13330
P03372|Q15759
P03372|P35613
P03372|P38405
P03372|P59768
P03372|P07900
P03372|P04075
P03372|Q9HD15
P03372|O00559
P03372|P06239
P03372|P62993
P03372|Q03135
P03372|O43524
P03372|P10242
P03372|Q92993
P03372|O15164
P03372|P10636
P03372|Q9UBL3
P03372|P42229
P03372|Q13485
P03372|Q08050
P03372|P63096
P03372|Q92731
P03372|P35222
P03372|P43354
P03372|P0CG48
P03372|Q01094
P03372|P56181
P03372|P39060
P03372|P55345
P03372|P36956
P03372|Q9BYM8
P03372|P10828
P03372|Q92905
P03372|P51532
P03372|P12931
P03372|P27540
P03372|P61964
P03372|Q14686
P03372|P26358
P03372|P48443
P03372|P22736
P03372|Q96ST3
P03372|Q8TBC4
P03372|P23219
P03372|P49810
P03372|P09874
P03372|O60806
P03372|P29279
P03372|P22415
P03372|P15941
P03372|Q9Y466
P03372|P08754
P03372|P05093
P03372|P61968
P03372|P43088
P03372|P63092
P03372|Q5JWF2
P03372|P05412
P03372|P41222
P03372|P60484
P03372|Q9Y6Q9
P03372|P15692
P03372|P00519
P03372|P30281
P03372|P50750
P03372|Q13547
P03372|Q13285
P03372|P98177
P03372|P10275
P03372|O95837
P03372|Q92753
P03372|Q01851
P03372|Q13887
P03372|P01106
P03372|Q6P1X5
P03372|P62873
P03372|P51843
P03372|P12004
P03372|Q12778
P03372|P51812
P03372|P04798
P03372|P51587
P03372|P04278
P03372|O95718
P03372|Q96L91
P03372|Q9H6U6
P03372|P31751
P03372|P63165
P03372|O60361
P03372|P22392
P03372|O75448
P03372|P13631
P03372|P48061
P03372|Q14541
P03372|Q92841
P03372|Q05086
P03372|Q9Y3R0
P03372|Q13233
P03372|O60341
P03372|O60469
P03372|Q9Y618
P03372|Q04206
P03372|Q07889
P03372|O14980
P03372|P62508
P03372|P18859
P03372|P56945
P03372|Q96L73
P03372|Q15596
P03372|P61586
P03372|Q14344
P03372|P29353
P03372|Q99873
P03372|Q6SZW1
P03372|Q9UKV0
P03372|P23560
P03372|Q00987
P03372|P39687
P03372|P38398
P03372|Q99933
P03372|P49715
P03372|Q92769
P03372|Q15418
P03372|Q99623
P03372|Q96RI1
P03372|P11473
P03372|P78537
P03372|Q9P1Z2
Q9UGC6|P19086
Q9UGC6|P08913
Q9UGC6|P49773
Q9UGC6|P59768
Q9UGC6|P63096
Q9UGC6|P08754
Q9UGC6|P62873
Q9UGC6|P18825
Q9UGC6|P18089
Q9UGC6|P16220
Q76M96|P32247
Q76M96|Q9Y6Q9
Q76M96|P98095
Q9H6D7|Q68CZ6
Q9H6D7|Q9BT25
Q9H6D7|Q9NVX0
Q9H6D7|Q96CS2
Q9H6D7|P0CG48
Q9H6D7|Q99871
Q9H6D7|Q7Z4H7
Q9H6D7|O94927
Q15744|P17947
Q15744|Q9NR55
Q15744|P17213
Q15744|Q14865
Q15744|P53567
Q15744|Q7Z7K6
Q15744|P18848
Q15744|P10242
Q15744|P18847
Q15744|P15976
Q15744|P49715
Q9NPF4|P04406
Q9NPF4|P27824
Q9NPF4|Q9Y6Q5
Q9NPF4|Q9HBG4
Q9NPF4|Q13418
Q9NPF4|P15941
Q9NPF4|Q96S44
Q9NPF4|O15066
Q9NPF4|O60500
Q9NPF4|P78395
Q9NPF4|Q9BXS5
Q8WUG5|O43405
Q8WUG5|Q01196
Q8WUG5|Q8NFX7
Q8WUG5|O95718
P22735|P31268
P22735|Q86UK0
P22735|Q0D2K0
P22735|Q9BYJ1
P22735|O75342
P22735|P17927
P22735|P23490
P22735|P07476
P22735|P20930
P22735|O60674
P14649|P18206
P14649|P35579
P14649|P62736
P14649|P11055
P14649|P49023
P14649|O14950
P14649|O60504
P14649|Q01064
P14649|Q9UKX2
P14649|Q9UKX3
P14649|Q9Y623
P14649|O14974
P14649|Q7Z406
P14649|P16157
P14649|P46940
P14649|P35580
P14649|P24844
P14649|P56199
P14649|P08590
P14649|P62140
P14649|P18084
P14649|P05976
P14649|Q9Y490
P14649|P62136
P14649|P36873
P14649|P0CG48
P14649|O00160
P14649|P12883
P14649|B2RTY4
P14649|P13533
P14649|P52179
P14649|P60709
P14649|O00159
P14649|Q15746
P14649|P07951
P14649|Q05682
P14649|Q9BX66
P14649|P29536
P14649|P06753
P14649|Q9UM54
P14649|Q9H1R3
P14649|Q32MK0
P14649|P35749
P14649|P13535
P14649|O60237
P14649|P62068
P14649|Q14896
P14649|P60660
Q70J99|Q15833
Q70J99|O00194
Q70J99|P51159
Q70J99|P0CG48
Q70J99|O75558
O60431|P58173
O60431|O76100
O60431|O60412
O60431|O76099
O60431|P47887
O60431|P63211
O60431|Q8NG94
O60431|Q8NH07
O60431|Q8NGS3
O60431|Q8NGT0
O60431|Q8NGR5
O60431|P32121
O60431|Q8NGS5
O60431|Q8NGR3
O60431|O95221
O60431|Q8NGP3
O60431|Q8NGZ2
O60431|Q8NGG7
O60431|Q8NGD4
O60431|Q8NGX5
O60431|P47888
O60431|Q15612
O60431|Q8NGD2
O60431|Q9H207
O60431|Q9H210
O60431|Q8NGJ1
O60431|Q9H339
O60431|Q8NH59
O60431|Q8NGG0
O60431|Q13606
O60431|Q8NGC0
O60431|Q8NGI7
O60431|Q8NGK4
O60431|Q8NGC4
O60431|Q8NGQ6
O60431|Q8NGP9
O60431|Q8NH93
O60431|Q8NG95
O60431|Q96R09
O60431|Q8NGJ0
O60431|Q8NGF4
O60431|Q8NGR6
O60431|Q9H2C5
O60431|Q8NG99
O60431|Q8NGI9
O60431|Q9H208
O60431|Q8N0Y5
O60431|Q8NH41
O60431|Q8NH10
O60431|Q8NGR2
O60431|Q9GZK3
O60431|Q8NGX8
O60431|A6NND4
O60431|Q8NGD5
O60431|Q8NGT1
O60431|Q9P1Q5
O60431|O43749
O60431|Q8NGQ3
O60431|Q8NGZ6
O60431|Q8NGN0
O60431|O60403
O60431|Q8NGR8
O60431|Q6IEV9
O60431|Q96R08
O60431|Q96R27
O60431|Q8NGS0
O60431|O60404
O60431|Q8NGG6
O60431|Q9H205
O60431|Q8NGE7
O60431|O95371
O60431|Q8NGQ2
O60431|Q8NGF9
O60431|Q8NGE3
O60431|Q8NH48
O60431|Q8NH85
O60431|Q8NGE0
O60431|Q8NGE9
O60431|Q8NH67
O60431|Q6IF63
O60431|Q8NH73
O60431|Q8NG98
O60431|Q8NH09
O60431|Q8NGA6
O60431|Q8NH94
O60431|Q8NH18
O60431|Q8NGM8
O60431|Q8NH19
O60431|Q8NGF8
O60431|Q8NH92
O60431|Q8NGP4
O60431|Q8NGV0
O60431|Q8NH74
O60431|Q8NH40
O60431|P30953
O60431|P47881
O60431|Q8NHA4
O60431|Q8NGQ4
O60431|Q8NGA8
O60431|Q15622
O60431|Q8NGV5
O60431|Q96R69
O60431|P35626
O60431|Q8NGA5
O60431|O95013
O60431|Q8NGK3
O60431|Q8NGC9
O60431|Q8NGC7
O60431|Q8NGC6
O60431|Q8NH43
O60431|Q8NH42
O60431|Q8NGD3
O60431|O95047
O60431|Q8NGD1
O60431|Q8NGD0
O60431|Q8NGI4
O60431|Q8NGI8
O60431|Q8NGH3
O60431|Q8NH76
O60431|Q8NGH5
O60431|Q8NGB2
O60431|Q8NH37
O60431|Q8NGH9
O60431|Q8NGB4
O60431|Q8NH49
O60431|Q9H2C8
O60431|Q8NGJ4
O60431|Q8NGJ5
O60431|Q8NGW1
O60431|Q8NGK1
O60431|Q8NGK0
O60431|Q8NH63
O60431|Q8NGJ8
O60431|Q8NH90
O60431|Q8NGI0
O60431|Q8NH53
O60431|Q8NH56
O60431|Q8NGI3
O60431|Q8NGI2
O60431|Q8NGP6
O60431|Q8NGE2
O60431|Q9NZP2
O60431|Q8NH50
O60431|Q8N146
O60431|Q8NH61
O60431|Q8N162
O60431|Q8N127
O60431|Q6IF99
O60431|Q8NGX2
O60431|Q8NHC7
O60431|Q8NG81
O60431|Q8NG77
O60431|Q8NG76
O60431|Q8NH72
O60431|Q8NGL7
O60431|Q8NGL9
O60431|Q8NGM1
O60431|Q8NGL6
O60431|Q8NGN3
O60431|Q8NGZ0
O60431|Q8NH70
O60431|Q8NGN1
O60431|Q8NGM9
O60431|Q5JQS5
O60431|A6NH00
O60431|Q9H346
O60431|Q8NGJ2
O60431|Q8NGZ4
O60431|Q8NGZ5
O60431|Q8NGE5
O60431|Q8NGB9
O60431|Q9Y5P1
O60431|P34982
O60431|O14581
O60431|Q8NGH8
O60431|A6NM76
O60431|Q8NGE8
O60431|Q96RD3
O60431|Q8NH01
O60431|A6NHA9
O60431|A6NIJ9
O60431|Q8NGZ9
O60431|Q8NGB6
O60431|Q8NGN6
O60431|Q8NH05
O60431|Q15620
O60431|Q8NGH7
O60431|O95222
O60431|Q8NGX1
O60431|P47890
O60431|Q8NH54
O60431|Q8NH02
O60431|Q5JRS4
O60431|Q8WZ92
O60431|Q8WZ94
O60431|Q8IXE1
O60431|Q96R30
O60431|Q9H342
O60431|Q8N0Y3
O60431|Q8NGB8
O60431|Q9H341
O60431|Q9UKL2
O60431|Q8NH79
O60431|P38405
O60431|Q8NGS7
O60431|Q8NGX3
O60431|Q8NH21
O60431|Q96R67
O60431|Q8NHC4
O60431|Q8NGS4
O60431|Q8NGL3
O60431|Q8NGX9
O60431|Q8NGQ5
O60431|Q8NGL1
O60431|Q8NGL2
O60431|Q8NGY5
O60431|Q8NGS2
O60431|Q9Y4A9
O60431|A6ND48
O60431|Q8NG92
O60431|Q5TZ20
O60431|Q8NGF0
O60431|Q9H344
O60431|P0C7T2
O60431|Q8NH04
O60431|Q8NH69
O60431|A6NM03
O60431|A6NCV1
O60431|Q6IF00
O60431|Q8NGS1
O60431|Q9NQN1
O60431|Q8NGY6
O60431|A6NGY5
O60431|Q96RA2
O60431|A6NKK0
O60431|Q8NGG8
O60431|A6NMS3
O60431|Q8NGV7
O60431|Q8NG80
O60431|Q8NHC8
O60431|Q8NGX0
O60431|Q8NGF1
O60431|Q96RC9
O60431|Q8NGY9
O60431|Q8NGC1
O60431|Q8NGF7
O60431|Q9GZM6
O60431|Q8NGF3
O60431|Q8NHC5
O60431|Q8WZ84
O60431|Q8N349
O60431|A6NF89
O60431|Q9NZP5
O60431|Q8NH64
O60431|Q8NH03
O60431|Q8NGY2
O60431|Q96R28
O60431|Q8NGZ3
O60431|Q8NG85
O60431|Q8NGK5
O60431|Q7Z3T1
O60431|A6NL26
O60431|P58181
O60431|Q8NGL4
O60431|Q6IEZ7
O60431|O43869
O60431|Q8NH00
O60431|A3KFT3
O60431|Q8NH16
O60431|Q8NG84
O60431|Q96R54
O60431|Q8N628
O60431|Q8NGW6
O60431|Q8NGY3
O60431|Q8NGX6
O60431|Q8NGR4
O60431|Q8NGR9
O60431|Q8NGS8
O60431|Q8NGS6
O60431|Q96RD0
O60431|Q8NGN4
O60431|Q15615
O60431|Q8NGT2
O60431|Q8NGK9
O60431|Q8NGL0
O60431|Q8NH83
O60431|P62873
O60431|A6NJZ3
O60431|A6NL08
O60431|Q9NZP0
O60431|Q96RD1
O60431|Q9H209
O60431|Q9H343
O60431|Q9H340
O60431|Q9Y5P0
O60431|Q8NH60
O60431|Q8NGJ7
O60431|Q8NGJ6
O60431|Q8NGJ9
O60431|Q9Y585
O60431|Q8NHB7
O60431|A6NET4
O60431|A6NDH6
O60431|Q8NGV6
O60431|Q13607
O60431|Q8NGE1
O60431|Q8NGF6
O60431|Q9H255
O60431|Q8TCB6
O60431|Q6IFH4
O60431|Q96R47
O60431|Q15619
O60431|O95007
O60431|Q8NGK2
O60431|A4D2G3
O60431|Q8NGT7
O60431|P47893
O60431|Q8NGC2
O60431|Q96R48
O60431|Q6IF42
O60431|O95006
O60431|Q6IFN5
O60431|Q8NGN5
O60431|Q8NG83
O60431|Q8NHB8
O60431|P30954
O60431|A6NHG9
O60431|Q8NGA1
O60431|Q8NHB1
O60431|Q8NGK6
O60431|Q6IF82
O60431|Q96R45
O60431|Q8NGN2
O60431|Q96RD2
O60431|Q96RB7
O60431|Q8NGP8
O60431|Q6IEU7
O60431|Q8NGI6
O60431|Q8NGC5
O60431|Q8NGS9
O60431|P58180
O60431|Q6IFG1
O60431|Q8NGA0
O60431|Q8NGC3
O60431|A6NDL8
Q99741|Q16401
Q99741|P48556
Q99741|P33992
Q99741|P56282
Q99741|P25788
Q99741|Q9UL46
Q99741|O75832
Q99741|Q9Y5N6
Q99741|P51665
Q99741|P35244
Q99741|P49720
Q99741|P13500
Q99741|Q92830
Q99741|P21583
Q99741|P46527
Q99741|Q9UKT4
Q99741|P25205
Q99741|O75496
Q99741|Q13416
Q99741|O00311
Q99741|Q14094
Q99741|Q5JTZ9
Q99741|P38936
Q99741|A0AVK6
Q99741|Q9BXK1
Q99741|P27694
Q99741|P78396
Q99741|P14635
Q99741|Q9NVJ2
Q99741|Q9UBD5
Q99741|P11802
Q99741|O60921
Q99741|O95251
Q99741|Q99436
Q99741|Q92547
Q99741|Q96Q40
Q99741|Q00537
Q99741|P62191
Q99741|P60900
Q99741|O00231
Q99741|P12830
Q99741|P49588
Q99741|P33991
Q99741|Q08999
Q99741|P20618
Q99741|P25490
Q99741|Q9BXF3
Q99741|P24864
Q99741|Q7Z6Z7
Q99741|O00716
Q99741|Q92831
Q99741|Q14566
Q99741|O43929
Q99741|O43242
Q99741|Q06190
Q99741|P49736
Q99741|Q14181
Q99741|Q9UBU7
Q99741|Q00534
Q99741|O94921
Q99741|P24941
Q99741|P06400
Q99741|P28072
Q99741|P28066
Q99741|Q96BM9
Q99741|P62979
Q99741|P20248
Q99741|Q8WWL7
Q99741|Q00536
Q99741|Q13315
Q99741|Q969H0
Q99741|P22674
Q99741|O95347
Q99741|O60566
Q99741|O95067
Q99741|A2A3K4
Q99741|P28070
Q99741|P35998
Q99741|P61289
Q99741|Q15008
Q99741|Q9UK58
Q99741|P35249
Q99741|O43913
Q99741|P55040
Q99741|P17980
Q99741|Q9Y5B0
Q99741|Q7Z7K6
Q99741|P53350
Q99741|P23921
Q99741|Q9H211
Q99741|Q96GY3
Q99741|Q9UQB9
Q99741|P30304
Q99741|P0CG47
Q99741|P33993
Q99741|Q12834
Q99741|O96020
Q99741|Q99460
Q99741|Q9H0H5
Q99741|Q13200
Q99741|P62195
Q99741|Q8TAA3
Q99741|Q99638
Q99741|Q9HAW4
Q99741|P60953
Q99741|Q9NXL9
Q99741|P04818
Q99741|Q16589
Q99741|Q6Q0C0
Q99741|O95047
Q99741|P30307
Q99741|Q07864
Q99741|Q8WXE1
Q99741|Q96AV8
Q99741|Q92530
Q99741|Q5TKA1
Q99741|Q16667
Q99741|Q13432
Q99741|O60671
Q99741|Q9NTJ3
Q99741|Q6MZP7
Q99741|Q08050
Q99741|Q13535
Q99741|P51959
Q99741|P0CG48
Q99741|Q01094
Q99741|O00232
Q99741|P49642
Q99741|P40306
Q99741|P31350
Q99741|Q9UNH5
Q99741|Q7L590
Q99741|Q14209
Q99741|P28074
Q99741|Q9NZJ0
Q99741|P55036
Q99741|O14818
Q99741|Q13415
Q99741|P60484
Q99741|Q13156
Q99741|P49721
Q99741|Q09028
Q99741|P28749
Q99741|P15927
Q99741|P10275
Q99741|O60729
Q99741|Q14186
Q99741|Q9P258
Q99741|P33552
Q99741|P15976
Q99741|P01106
Q99741|Q9UJA3
Q99741|P09884
Q99741|P12004
Q99741|Q16254
Q99741|P40938
Q99741|O75943
Q99741|P33316
Q99741|Q12888
Q99741|Q06323
Q99741|Q99569
Q99741|Q9Y5P8
Q99741|P63165
Q99741|Q9UM11
Q99741|P06493
Q99741|P41002
Q99741|Q14997
Q99741|A5LHX3
Q99741|O00487
Q99741|P62987
Q99741|O14757
Q99741|P42771
Q99741|P00374
Q99741|Q15329
Q99741|Q00526
Q99741|P62333
Q99741|P30291
Q99741|Q9P2G4
Q99741|P40937
Q99741|P11388
Q99741|P25786
Q99741|Q8N488
Q99741|Q00535
Q99741|Q14188
Q99741|O00233
Q99741|O14727
Q99741|Q52LA3
Q99741|P61024
Q9NRG9|P35557
Q9NRG9|P57740
Q9NRG9|O75694
Q9NRG9|Q8TD19
Q9NRG9|Q13247
Q9NRG9|Q9BW27
Q9NRG9|Q8NFH4
Q9NRG9|Q8TEM1
Q9NRG9|O15504
Q9NRG9|Q8WUM0
Q9NRG9|P49790
Q9NRG9|Q14397
Q9NRG9|Q7Z3B4
Q9NRG9|P62306
Q9NRG9|P49792
Q9NRG9|Q92621
Q9NRG9|Q14974
Q9NRG9|Q01081
Q9NRG9|Q8NFH5
Q9NRG9|P06748
Q9NRG9|P62314
Q9NRG9|Q15287
Q9NRG9|P37198
Q9NRG9|P26368
Q9NRG9|Q8N1F7
Q9NRG9|P52298
Q9NRG9|Q8NFH3
Q9NRG9|P0CG48
Q9NRG9|Q9UKX7
Q9NRG9|P35658
Q9NRG9|P12270
Q9NRG9|Q9UHI6
Q9NRG9|P78406
Q9NRG9|Q5SRE5
Q9NRG9|Q9HC98
Q9NRG9|Q08170
Q9NRG9|Q09161
Q9NRG9|Q12769
Q9NRG9|P62826
Q9NRG9|Q13243
Q9NRG9|P14678
Q9NRG9|Q14493
Q9NRG9|Q86V81
Q9NRG9|Q99567
Q9Y2M5|P62877
Q9Y2M5|Q13829
Q9Y2M5|Q9H8V3
Q9Y2M5|O43791
Q9Y2M5|Q13618
Q9Y2M5|P29590
Q9Y2M5|O60662
Q9Y2M5|O14682
Q9Y2M5|Q8WZ19
Q9Y2M5|Q53GT1
Q9Y2M5|Q9P2J3
Q9Y2M5|Q53G59
Q9Y2M5|O15085
Q9Y2M5|Q92990
Q9Y2M5|P15692
Q9Y2M5|Q9UJP4
Q9Y2M5|Q9P2K6
Q9Y2M5|Q9P2N7
Q99518|P11712
Q99518|P08684
Q99518|P10635
P49366|Q9BU89
P49366|Q9GZV4
P49366|P63241
P49366|P0CG48
P49366|P49915
P49366|Q6IS14
Q9ULW5|Q7RTS1
Q16401|P48556
Q16401|P62877
Q16401|P25788
Q16401|Q9UL46
Q16401|O14965
Q16401|O75832
Q16401|Q9NPB6
Q16401|P51665
Q16401|P60468
Q16401|P49720
Q16401|P11142
Q16401|P24385
Q16401|P46527
Q16401|O75496
Q16401|Q9UIQ6
Q16401|P63208
Q16401|P11926
Q16401|P61619
Q16401|P38936
Q16401|P04792
Q16401|Q14674
Q16401|Q99436
Q16401|P62191
Q16401|P60900
Q16401|O00231
Q16401|Q9UJX4
Q16401|P20618
Q16401|O15169
Q16401|Q13618
Q16401|O43242
Q16401|P24941
Q16401|P28072
Q16401|P28066
Q16401|P62979
Q16401|Q13309
Q16401|O60566
Q16401|P28070
Q16401|P35998
Q16401|P61289
Q16401|Q15008
Q16401|Q13257
Q16401|Q9H9S3
Q16401|P17980
Q16401|P53350
Q16401|Q9H211
Q16401|Q9Y2T1
Q16401|P30304
Q16401|P51965
Q16401|P0CG47
Q16401|Q12834
Q16401|Q99460
Q16401|Q9UM13
Q16401|Q13200
Q16401|P62195
Q16401|Q8TAA3
Q16401|O95271
Q16401|P11940
Q16401|Q9UJX6
Q16401|Q13177
Q16401|Q92997
Q16401|Q9UJX5
Q16401|Q13616
Q16401|Q92530
Q16401|Q04637
Q16401|Q9H1A4
Q16401|P60059
Q16401|P0CG48
Q16401|O95997
Q16401|Q96MT3
Q16401|P61247
Q16401|O00232
Q16401|Q13042
Q16401|O00762
Q16401|P40306
Q16401|Q9HCE7
Q16401|P28074
Q16401|Q53G59
Q16401|Q8NHY2
Q16401|Q9NTX7
Q16401|O43684
Q16401|P55036
Q16401|Q9Y297
Q16401|O14818
Q16401|Q13415
Q16401|Q9H2K2
Q16401|P49721
Q16401|P51668
Q16401|Q8NHZ8
Q16401|O14640
Q16401|P54792
Q16401|Q06323
Q16401|Q9UJX2
Q16401|Q9UM11
Q16401|P06493
Q16401|Q76N89
Q16401|Q14997
Q16401|A5LHX3
Q16401|O00487
Q16401|P62987
Q16401|Q9UJX3
Q16401|P62333
Q16401|P25786
Q16401|Q9UMX2
Q16401|P30260
Q16401|O00233
Q16401|O95190
Q16401|Q96GD4
Q16401|P54368
Q9NR45|Q8NFW8
Q9NR45|Q9BXD5
Q9NR45|Q8TBE9
Q9NR45|Q9Y223
Q9NTN9|O43157
Q9NTN9|O15031
Q16772|P48637
Q16772|P00390
Q16772|P30838
Q16772|P28161
Q16772|P19440
Q16772|P30711
Q16772|P05181
Q16772|P46439
Q16772|P21266
Q16772|Q16678
Q16772|P11712
Q16772|Q99735
Q16772|P08319
Q16772|P33260
Q16772|P0CG30
Q16772|P11766
Q16772|P11509
Q16772|P08779
Q16772|Q96SQ9
Q16772|P09488
Q16772|P20813
Q16772|P47895
Q16772|Q16696
Q16772|P24903
Q16772|P08263
Q16772|P08684
Q16772|Q9UJ14
Q16772|P05177
Q16772|Q9H4Y5
Q16772|P36969
Q16772|O14880
Q16772|P78417
Q16772|Q03013
Q16772|O15217
Q16772|P10632
Q16772|P33261
Q16772|O95881
Q16772|P04798
Q16772|P22352
Q16772|P36269
Q16772|P09211
Q16772|A6NGU5
Q16772|P36268
Q16772|P07203
Q16772|P09210
Q16772|P40394
Q16772|Q6P531
O15264|P53778
O15264|P28482
O15264|Q07890
O15264|P07197
O15264|P51452
O15264|Q9BY84
O15264|Q16539
O15264|Q9HAV0
O15264|P28562
O15264|Q13115
O15264|P30305
O15264|P19419
O15264|Q9P2W3
O15264|P61952
O15264|P63211
O15264|P26651
O15264|P17535
O15264|P01116
O15264|Q04721
O15264|P13498
O15264|O14775
O15264|O75582
O15264|P18846
O15264|P45985
O15264|P09471
O15264|P36507
O15264|P27361
O15264|O00418
O15264|Q9UM47
O15264|P15336
O15264|Q13237
O15264|P15408
O15264|P43403
O15264|Q9H3S7
O15264|P21860
O15264|P04637
O15264|Q14814
O15264|P46531
O15264|Q13153
O15264|Q16828
O15264|Q15256
O15264|Q05923
O15264|P63215
O15264|O14610
O15264|Q9UK08
O15264|Q02750
O15264|P17275
O15264|P62879
O15264|P17676
O15264|P01100
O15264|O15297
O15264|P01112
O15264|P15407
O15264|P42574
O15264|P12036
O15264|P60953
O15264|P06401
O15264|P08238
O15264|P08047
O15264|Q13202
O15264|Q13387
O15264|Q15759
O15264|O75676
O15264|P59768
O15264|P07900
O15264|O43524
O15264|Q06124
O15264|Q05397
O15264|P46734
O15264|Q99594
O15264|Q99956
O15264|Q02078
O15264|Q16644
O15264|P28324
O15264|P53779
O15264|P21741
O15264|P45983
O15264|P42224
O15264|P50150
O15264|Q9Y6W6
O15264|P19878
O15264|P01111
O15264|Q16690
O15264|P08754
O15264|P63218
O15264|Q9UBI6
O15264|P05412
O15264|A8MYZ6
O15264|Q9Y5S8
O15264|P98177
O15264|P50151
O15264|P01106
O15264|Q12778
O15264|O60262
O15264|O95398
O15264|Q9Y6R4
O15264|Q8WZA2
O15264|Q15080
O15264|O14733
O15264|O60469
O15264|Q07889
O15264|P16220
O15264|P29350
O15264|P16949
O15264|Q16829
O15264|Q5SGD2
O15264|P49715
O15264|P35638
O15264|P52564
P18206|P41240
P18206|O00401
P18206|P62736
P18206|P07737
P18206|P04004
P18206|P49023
P18206|P08567
P18206|P14151
P18206|O14950
P18206|P35080
P18206|O60504
P18206|P50552
P18206|P68366
P18206|O43707
P18206|Q9P1U1
P18206|P12830
P18206|Q7Z406
P18206|O15269
P18206|P61158
P18206|P42336
P18206|Q9Y2I7
P18206|P11831
P18206|O14986
P18206|P19022
P18206|P78356
P18206|P00441
P18206|P31749
P18206|P20339
P18206|P27986
P18206|P24844
P18206|P07384
P18206|Q07157
P18206|P17302
P18206|P56199
P18206|O94875
P18206|O15144
P18206|P02768
P18206|P18084
P18206|Q13418
P18206|P46108
P18206|Q71U36
P18206|P05556
P18206|Q9Y4G6
P18206|P60763
P18206|P35221
P18206|P14923
P18206|P60953
P18206|Q9Y490
P18206|Q63HR2
P18206|Q15942
P18206|P07947
P18206|P32241
P18206|P30536
P18206|Q14289
P18206|P07900
P18206|O60331
P18206|Q06124
P18206|Q05397
P18206|Q8WZ42
P18206|P35222
P18206|P0CG48
P18206|P46109
P18206|P06241
P18206|Q8TBX8
P18206|Q969V6
P18206|P50570
P18206|O95425
P18206|P60709
P18206|Q9ULD4
P18206|P12931
P18206|P60673
P18206|P26038
P18206|Q15746
P18206|P07951
P18206|Q05682
P18206|P11532
P18206|Q9BX66
P18206|P35609
P18206|P68133
P18206|P29536
P18206|P06753
P18206|Q99755
P18206|Q9UM54
P18206|P60484
P18206|P00519
P18206|Q9UI47
P18206|P06396
P18206|Q5JVS0
P18206|P48426
P18206|P12814
P18206|O43294
P18206|P35749
P18206|O60716
P18206|P56945
P18206|P61586
P18206|O75083
P18206|O60711
P18206|P60660
P18206|Q9UQ03
Q96EB6|Q969S8
Q96EB6|P27695
Q96EB6|P68400
Q96EB6|Q8NEV1
Q96EB6|P08253
Q96EB6|P49815
Q96EB6|Q99445
Q96EB6|Q01201
Q96EB6|P19235
Q96EB6|Q9NSA1
Q96EB6|P43490
Q96EB6|P04808
Q96EB6|Q92830
Q96EB6|Q9UQL6
Q96EB6|P19838
Q96EB6|P11142
Q96EB6|P46527
Q96EB6|P01579
Q96EB6|P04406
Q96EB6|Q9H9S0
Q96EB6|Q9Y478
Q96EB6|Q9Y294
Q96EB6|P20226
Q96EB6|P31939
Q96EB6|P36888
Q96EB6|P15173
Q96EB6|P11161
Q96EB6|P38936
Q96EB6|P48436
Q96EB6|P04792
Q96EB6|Q8IXJ6
Q96EB6|P15172
Q96EB6|Q9UGN5
Q96EB6|P55317
Q96EB6|P01308
Q96EB6|P01588
Q96EB6|Q13263
Q96EB6|Q9NR19
Q96EB6|P55055
Q96EB6|Q15466
Q96EB6|O43159
Q96EB6|P20823
Q96EB6|P11802
Q96EB6|Q9UPT9
Q96EB6|Q13573
Q96EB6|O15105
Q96EB6|O75190
Q96EB6|Q92793
Q96EB6|P19784
Q96EB6|O15047
Q96EB6|Q07869
Q96EB6|Q09472
Q96EB6|Q9NVP2
Q96EB6|Q53T94
Q96EB6|Q99814
Q96EB6|Q92831
Q96EB6|Q16719
Q96EB6|P56524
Q96EB6|P40763
Q96EB6|Q9H3D4
Q96EB6|P05362
Q96EB6|Q9UBK2
Q96EB6|Q92878
Q96EB6|O60934
Q96EB6|Q00534
Q96EB6|O60477
Q96EB6|Q9H0R8
Q96EB6|P50553
Q96EB6|P06400
Q96EB6|Q9UPS6
Q96EB6|Q13572
Q96EB6|P29590
Q96EB6|Q9GZQ8
Q96EB6|O75376
Q96EB6|P04637
Q96EB6|P31749
Q96EB6|Q14814
Q96EB6|Q8WTS6
Q96EB6|Q96HF1
Q96EB6|P08833
Q96EB6|P46531
Q96EB6|Q13315
Q96EB6|Q16828
Q96EB6|P04198
Q96EB6|Q16520
Q96EB6|P37231
Q96EB6|O00253
Q96EB6|Q07812
Q96EB6|O75030
Q96EB6|Q96DB2
Q96EB6|O75509
Q96EB6|P06748
Q96EB6|P29474
Q96EB6|Q14191
Q96EB6|Q9BQB4
Q96EB6|P05019
Q96EB6|O15379
Q96EB6|P49327
Q96EB6|P0CG47
Q96EB6|P35568
Q96EB6|P01100
Q96EB6|Q9H160
Q96EB6|Q8N122
Q96EB6|O15516
Q96EB6|P51610
Q96EB6|O14746
Q96EB6|Q8N163
Q96EB6|P55851
Q96EB6|Q9Y463
Q96EB6|P41235
Q96EB6|Q14526
Q96EB6|Q9H5J8
Q96EB6|Q9Y261
Q96EB6|P33076
Q96EB6|Q15022
Q96EB6|Q9NUB1
Q96EB6|Q06889
Q96EB6|Q92598
Q96EB6|P35558
Q96EB6|Q92597
Q96EB6|Q15910
Q96EB6|Q15848
Q96EB6|Q14192
Q96EB6|P55916
Q96EB6|Q15831
Q96EB6|P49959
Q96EB6|Q15573
Q96EB6|P16401
Q96EB6|P84022
Q96EB6|P58012
Q96EB6|Q9UBN7
Q96EB6|P13726
Q96EB6|P43694
Q96EB6|P07900
Q96EB6|P18848
Q96EB6|Q96AD5
Q96EB6|O43524
Q96EB6|Q92993
Q96EB6|Q08050
Q96EB6|Q9H1Y0
Q96EB6|Q13535
Q96EB6|P35222
Q96EB6|Q9UKT9
Q96EB6|P0CG48
Q96EB6|Q01094
Q96EB6|O95352
Q96EB6|P36956
Q96EB6|Q9C0K0
Q96EB6|P50454
Q96EB6|P27540
Q96EB6|P12956
Q96EB6|P26358
Q96EB6|P45983
Q96EB6|P37275
Q96EB6|P42345
Q96EB6|Q9UNH5
Q96EB6|Q9H0U6
Q96EB6|P04179
Q96EB6|O43781
Q96EB6|O00482
Q96EB6|P35354
Q96EB6|P48023
Q96EB6|P24522
Q96EB6|P05412
Q96EB6|Q13950
Q96EB6|Q14031
Q96EB6|P25942
Q96EB6|P14780
Q96EB6|A8MYZ6
Q96EB6|Q13547
Q96EB6|Q9BY41
Q96EB6|P05413
Q96EB6|P98177
Q96EB6|P10275
Q96EB6|P23025
Q96EB6|O60729
Q96EB6|Q14186
Q96EB6|Q9Y4H2
Q96EB6|Q9BZS1
Q96EB6|Q04724
Q96EB6|O43463
Q96EB6|Q9HAN9
Q96EB6|P01106
Q96EB6|O15350
Q96EB6|Q15572
Q96EB6|O14640
Q96EB6|P54792
Q96EB6|Q12778
Q96EB6|P07101
Q96EB6|Q12888
Q96EB6|O00327
Q96EB6|O43521
Q96EB6|P06493
Q96EB6|Q16236
Q96EB6|Q8TEK3
Q96EB6|Q13627
Q96EB6|Q9Y618
Q96EB6|Q04206
Q96EB6|Q15717
Q96EB6|P01275
Q96EB6|P16220
Q96EB6|Q13133
Q96EB6|P45984
Q96EB6|Q92925
Q96EB6|Q8TBE0
Q96EB6|P01375
Q96EB6|Q15596
Q96EB6|P29353
Q96EB6|Q9BZK7
Q96EB6|Q9H7Z6
Q96EB6|Q9UKV0
Q96EB6|P23560
Q96EB6|P38398
Q96EB6|Q00059
Q96EB6|Q14188
Q96EB6|P49715
Q96EB6|Q92769
Q96EB6|Q00613
Q96EB6|Q9UIF9
Q96EB6|Q9UNA4
Q96EB6|Q8WXF8
Q03167|Q9NPB6
Q03167|P01137
Q03167|P10600
Q03167|P27037
Q03167|P05111
Q03167|Q8WUH2
Q03167|P32121
Q03167|Q5T9L3
Q03167|Q16625
Q03167|P37173
Q03167|P29279
Q03167|P36897
Q03167|Q13145
Q03167|P62942
Q13445|Q01638
P48556|P62877
P48556|P25788
P48556|Q9UL46
P48556|O14965
P48556|O75832
P48556|Q9NPB6
P48556|P51665
P48556|P60468
P48556|P49720
P48556|P11142
P48556|P24385
P48556|P46527
P48556|O75496
P48556|Q9UIQ6
P48556|P63208
P48556|P11926
P48556|P61619
P48556|P38936
P48556|P04792
P48556|P60896
P48556|P23258
P48556|Q14674
P48556|Q99436
P48556|P62191
P48556|P60900
P48556|P54578
P48556|O00231
P48556|Q9UJX4
P48556|P20618
P48556|O15169
P48556|Q13618
P48556|O43242
P48556|P24941
P48556|P28072
P48556|P28066
P48556|P62979
P48556|Q13309
P48556|O60566
P48556|P28070
P48556|P35998
P48556|P61289
P48556|Q15008
P48556|Q13257
P48556|Q9H9S3
P48556|P17980
P48556|Q9UGP5
P48556|P61201
P48556|P53350
P48556|Q9H211
P48556|Q9Y2T1
P48556|P30304
P48556|P51965
P48556|P0CG47
P48556|Q12834
P48556|Q99460
P48556|Q9UM13
P48556|Q13200
P48556|P62195
P48556|Q8TAA3
P48556|O95271
P48556|P11940
P48556|Q9UJX6
P48556|Q13177
P48556|Q92997
P48556|Q9UJX5
P48556|P05387
P48556|Q13616
P48556|Q92530
P48556|Q04637
P48556|Q9H1A4
P48556|P60059
P48556|P0CG48
P48556|O95997
P48556|Q96MT3
P48556|O00232
P48556|Q13042
P48556|O00762
P48556|P54727
P48556|P40306
P48556|Q9HCE7
P48556|P28074
P48556|Q53G59
P48556|Q9Y5K5
P48556|Q8NHY2
P48556|Q9NTX7
P48556|O43684
P48556|P55036
P48556|P46736
P48556|Q9Y297
P48556|O14818
P48556|Q13415
P48556|Q9H2K2
P48556|P49721
P48556|P51668
P48556|Q8NHZ8
P48556|P28065
P48556|P28062
P48556|O14640
P48556|P54792
P48556|Q7Z4H7
P48556|Q06323
P48556|Q9UJX2
P48556|Q9UM11
P48556|P06493
P48556|Q76N89
P48556|P46459
P48556|Q14997
P48556|A5LHX3
P48556|O00487
P48556|P62987
P48556|Q9UJX3
P48556|P62333
P48556|P25786
P48556|Q9UMX2
P48556|Q92560
P48556|Q5VVJ2
P48556|P30260
P48556|O00233
P48556|P25787
P48556|O95190
P48556|Q96GD4
P48556|P54368
P48556|P54725
P61266|O95721
P61266|Q15833
P61266|O15155
P61266|O15498
P61266|O75379
P61266|Q9NPC4
P61266|O00161
P61266|P60880
P61266|O00533
P61266|O43752
P61266|Q8NB66
P61266|P21579
P61266|P51809
P61266|P54920
P61266|Q9BV40
P61266|Q9NVA2
P61266|Q9Y2K9
P61266|Q9NX95
P61266|Q13190
P61266|Q9UNK0
P61266|O95183
P61266|P33176
P61266|P63027
P61266|Q15334
P61266|Q5T5C0
P61266|Q14141
P61266|P20338
P61266|O00186
P61266|P61764
P61266|Q9H115
P61266|O14795
P61266|Q6ZU15
P61266|Q6P1M3
P61266|P23763
P61266|Q9P0V9
P61266|P46459
P61266|O95292
P61266|Q9UPW8
P61266|Q9UEU0
P61266|P61018
Q8WUZ0|Q9NPI1
O43921|P16234
O43921|O14672
O43921|P09619
O43921|P35916
O43921|P35968
O43921|P08069
O43921|P54756
O43921|P20936
O43921|P00533
O43921|P21709
O43921|P54764
O43921|P17948
O43921|P07333
O43921|P10721
O43921|P22455
O43921|P06213
O43921|P08581
O43921|P54753
O43921|P29320
O43921|Q4VNC1
O43921|P22607
O43921|Q4VNC0
O43921|P32243
O43921|P06241
O43921|P54760
O43921|P29317
O43921|Q15375
O43921|Q5JZY3
O43921|P29323
O43921|Q02763
O43921|Q9UF33
O43921|O15197
O43921|P54762
O43921|P11362
O43921|P61586
O43921|P21802
P30049|P17568
P30049|P12074
P30049|O75251
P30049|P56381
P30049|P15954
P30049|O95299
P30049|P13073
P30049|P53396
P30049|P10606
P30049|O43674
P30049|P06576
P30049|O75489
P30049|P22695
P30049|O96000
P30049|O75380
P30049|Q9Y6M9
P30049|O95298
P30049|P25705
P30049|P48201
P30049|P14927
P30049|Q02221
P30049|P48047
P30049|P56134
P30049|O43181
P30049|P09669
P30049|O95169
P30049|O75964
P30049|O75947
P30049|P56385
P30049|P0C7P4
P30049|P47985
P30049|P99999
P30049|Q99766
P30049|O00217
P30049|P08574
P30049|P20674
P30049|P19404
P30049|P27449
P30049|Q9UII2
P30049|Q9H2U2
P30049|Q16718
P30049|P05496
P30049|P36542
P30049|Q9UI12
P30049|P00846
P30049|P03928
P30049|Q99643
P30049|P24539
P30049|Q15181
P30049|P51970
P30049|P21912
P30049|O14521
P30049|Q96KJ9
P30049|O14949
P30049|O95139
P30049|Q5VTU8
P30049|Q06055
P30049|Q86Y39
P30049|P18859
P30049|P56556
P30049|Q7Z4Y8
P30049|Q9P0J0
P30049|Q99437
P30049|E9PQ53
P30049|O95182
Q9HCT0|P10767
Q9HCT0|P16234
Q9HCT0|P09619
Q9HCT0|P35916
Q9HCT0|P35968
Q9HCT0|P35052
Q9HCT0|P09038
Q9HCT0|O15520
Q9HCT0|P21781
Q9HCT0|P08069
Q9HCT0|P00533
Q9HCT0|P17948
Q9HCT0|P07333
Q9HCT0|P10721
Q9HCT0|P22455
Q9HCT0|P06213
Q9HCT0|P08581
Q9HCT0|P05230
Q9HCT0|P22607
Q9HCT0|P29317
Q9HCT0|Q02763
Q9HCT0|P31371
Q9HCT0|P11362
Q9HCT0|P21802
P17568|P12074
P17568|O75251
P17568|O43676
P17568|P14854
P17568|O95178
P17568|O43678
P17568|O95299
P17568|P10606
P17568|O43674
P17568|Q9Y375
P17568|O75489
P17568|O43677
P17568|Q16795
P17568|P22695
P17568|O96000
P17568|O75380
P17568|Q9Y6M9
P17568|O95298
P17568|P14927
P17568|P48047
P17568|O43181
P17568|P09669
P17568|O95169
P17568|O75964
P17568|O75947
P17568|P56385
P17568|P0C7P4
P17568|P47985
P17568|P99999
P17568|P07919
P17568|O00217
P17568|P08174
P17568|P08574
P17568|P20674
P17568|P49821
P17568|P19404
P17568|Q9UI09
P17568|O75438
P17568|Q9UDW1
P17568|O00483
P17568|P56181
P17568|Q16718
P17568|Q9P0U1
P17568|P00156
P17568|P03923
P17568|P03886
P17568|P03901
P17568|P03915
P17568|P03905
P17568|P03891
P17568|P03897
P17568|O75306
P17568|O15239
P17568|O43920
P17568|P51970
P17568|O14949
P17568|O95139
P17568|Q86Y39
P17568|P28331
P17568|P56556
P17568|Q7Z4Y8
P17568|Q9P0J0
P17568|E9PQ53
P17568|O14957
P17568|O95182
Q9NZ01|P49753
Q9NZ01|Q9H8P0
Q9NZ01|Q9BY49
Q9NZ01|Q53GQ0
Q9NZ01|Q9H5J4
Q9NZ01|Q86TX2
Q9NZ01|Q8N9L9
Q9NZ01|P09110
Q9NZ01|P0CG48
Q9NZ01|Q9NXB9
Q9NZ01|B0YJ81
Q9NZ01|Q9GZR5
Q9NZ01|P22307
Q9NZ01|Q9BW60
Q9NZ01|O00154
Q9NZ01|Q6Y1H2
Q9NZ01|A1L3X0
Q9NZ01|Q5VWC8
P49427|P62877
P49427|P25963
P49427|P68400
P49427|Q8NEV1
P49427|P46527
P49427|P63208
P49427|Q15843
P49427|P40337
P49427|Q6FIF0
P49427|Q13618
P49427|Q9UKB1
P49427|P08183
P49427|Q9UBU7
P49427|P24941
P49427|P62979
P49427|Q13309
P49427|Q969H0
P49427|P37231
P49427|P49773
P49427|P0CG47
P49427|Q6Q0C0
P49427|Q13616
P49427|Q13404
P49427|P0CG48
P49427|O00308
P49427|Q86Y37
P49427|Q9Y297
P49427|Q96J02
P49427|P06493
P49427|Q96PU5
P49427|Q9Y2D1
P49427|Q15819
P49427|P54725
Q8IVT2|P53350
Q8IVT2|P06493
P19388|Q9Y5B9
P19388|P51841
P19388|P19387
P19388|Q13232
P19388|O00746
P19388|P36954
P19388|P20226
P19388|Q9H204
P19388|Q13247
P19388|P51828
P19388|P27694
P19388|Q02846
P19388|Q9BTT4
P19388|P51946
P19388|O60266
P19388|P25092
P19388|P51948
P19388|O60563
P19388|Q8WYQ5
P19388|Q16514
P19388|Q96CW6
P19388|O60583
P19388|Q9Y2X3
P19388|Q02153
P19388|Q9UBK2
P19388|Q13216
P19388|P56597
P19388|Q9Y250
P19388|Q8IX12
P19388|P32780
P19388|P62306
P19388|Q92750
P19388|P83876
P19388|O15514
P19388|P21675
P19388|Q08945
P19388|Q00839
P19388|P19447
P19388|O43513
P19388|P40145
P19388|Q01081
P19388|P52435
P19388|O60503
P19388|P52434
P19388|Q02108
P19388|Q86U44
P19388|Q12962
P19388|Q9Y5B0
P19388|P62314
P19388|Q15648
P19388|Q15287
P19388|P62487
P19388|O75355
P19388|P26368
P19388|Q9UL03
P19388|Q92889
P19388|O43306
P19388|Q8NFM4
P19388|P30876
P19388|P24928
P19388|O75643
P19388|Q9Y265
P19388|P07910
P19388|P14618
P19388|P62875
P19388|P52298
P19388|P50583
P19388|Q9NRR4
P19388|P20594
P19388|P53803
P19388|Q08462
P19388|P52756
P19388|P0CG48
P19388|Q9Y5L3
P19388|P28715
P19388|Q03468
P19388|P26599
P19388|Q9HCS7
P19388|Q9NRF8
P19388|Q08211
P19388|Q9Y5B8
P19388|Q96PN6
P19388|P16066
P19388|Q15542
P19388|P38159
P19388|Q12857
P19388|P49961
P19388|Q5MY95
P19388|Q9Y5Q8
P19388|Q9UKN8
P19388|O14802
P19388|P67809
P19388|P17812
P19388|P50750
P19388|O43156
P19388|Q08170
P19388|Q93074
P19388|Q09161
P19388|P61978
P19388|Q9BY32
P19388|O00712
P19388|Q9UIJ7
P19388|Q9Y215
P19388|P18074
P19388|P51991
P19388|O60361
P19388|P22392
P19388|Q13243
P19388|O75575
P19388|P30793
P19388|Q14938
P19388|Q9BYW2
P19388|Q8TCS8
P19388|P49848
P19388|Q96Q15
P19388|P61218
P19388|O00267
P19388|P14678
P19388|O75414
P19388|O95622
P19388|Q86V81
P19388|P23193
P19388|P33402
P19388|Q92989
P19388|O94763
P19388|Q13889
P19388|Q9Y230
O00411|Q99551
O00411|Q96EY7
O00411|P42704
O00411|P52815
O00411|Q06546
O00411|Q9H5Q4
O00411|Q00059
O75293|P29460
O75293|Q13478
O75293|P38936
O75293|O95257
O75293|P14635
O75293|P05231
O75293|Q99665
O75293|O95256
O75293|P29597
O75293|Q14116
O75293|O95067
O75293|P13501
O75293|O15455
O75293|P29459
O75293|P46734
O75293|P24522
O75293|O00206
O75293|P12004
O75293|O60674
O75293|Q9Y6R4
O75293|P06493
O75293|O14733
O75293|Q99836
O75293|P42701
O75293|P52564
Q13477|P36941
Q13477|P14151
Q13477|P05362
Q13477|P26010
Q13477|O00590
Q13477|Q8TAU0
Q13477|P51686
Q13477|O15444
Q13477|P13612
Q13477|P61586
Q13477|P22301
P53778|P28482
P53778|Q15750
P53778|Q07890
P53778|Q13424
P53778|P07197
P53778|P51452
P53778|P24385
P53778|P23409
P53778|P13349
P53778|Q9BY84
P53778|Q16539
P53778|Q9HAV0
P53778|P28562
P53778|Q13115
P53778|P15173
P53778|P30305
P53778|P19419
P53778|Q9P2W3
P53778|P61952
P53778|P63211
P53778|P15172
P53778|P17535
P53778|P01116
P53778|Q04721
P53778|P13498
P53778|O14775
P53778|O75582
P53778|O60271
P53778|P45985
P53778|P09471
P53778|P36507
P53778|P15923
P53778|P27361
P53778|Q9UM47
P53778|Q4KMG0
P53778|P15336
P53778|Q13237
P53778|P15408
P53778|Q9UBK2
P53778|P43403
P53778|Q9H3S7
P53778|Q12982
P53778|P19022
P53778|P04637
P53778|Q14814
P53778|P46531
P53778|Q13153
P53778|Q16828
P53778|Q15256
P53778|P08134
P53778|Q05923
P53778|P55291
P53778|P63215
P53778|O14610
P53778|Q9UK08
P53778|Q02750
P53778|P17275
P53778|P35221
P53778|P62879
P53778|P17676
P53778|P01100
P53778|O15297
P53778|P01112
P53778|P15407
P53778|P42574
P53778|P12036
P53778|P60953
P53778|P30307
P53778|P06401
P53778|P08238
P53778|P08047
P53778|Q13202
P53778|Q15759
P53778|O75676
P53778|P59768
P53778|P07900
P53778|P62993
P53778|O43524
P53778|Q06124
P53778|Q05397
P53778|Q16512
P53778|P35222
P53778|P46734
P53778|Q12959
P53778|Q99956
P53778|Q02078
P53778|Q16644
P53778|P28324
P53778|P53779
P53778|O15031
P53778|P21741
P53778|P45983
P53778|P42224
P53778|P50150
P53778|Q9Y6W6
P53778|P19878
P53778|P01111
P53778|Q16690
P53778|P08754
P53778|P63218
P53778|Q9UBI6
P53778|P05412
P53778|P00519
P53778|A8MYZ6
P53778|Q9Y5S8
P53778|P98177
P53778|P50151
P53778|P01106
P53778|Q12778
P53778|O60262
P53778|O60239
P53778|O95398
P53778|Q8WZA2
P53778|Q15080
P53778|O14733
P53778|O60469
P53778|Q07889
P53778|P16220
P53778|P29350
P53778|P61586
P53778|Q16829
P53778|Q5SGD2
P53778|P49715
P53778|P35638
P53778|P52564
O95721|Q16623
O95721|O15498
O95721|O75379
O95721|O00161
O95721|P60880
O95721|O43752
O95721|P56962
O95721|P51809
O95721|P54920
O95721|Q9BV40
O95721|Q9BRL7
O95721|P08069
O95721|Q13190
O95721|Q96NA8
O95721|Q9UNK0
O95721|O95183
O95721|Q96IW7
O95721|P63027
O95721|Q12846
O95721|Q9H4M9
O95721|Q8N4C7
O95721|Q13277
O95721|P0CG48
O95721|O95782
O95721|Q6PUV4
O95721|Q5SQN1
O95721|O15400
O95721|O14662
O95721|Q86Y82
O95721|O95229
O95721|Q9H081
O95721|P32856
O95721|Q96AJ9
O95721|P23763
O95721|P46459
O95721|O60499
P24347|P01033
P24347|P08253
P24347|P22894
P24347|O00560
P24347|P09237
P24347|P16035
P24347|P09958
P24347|Q99542
P24347|P03956
P24347|P26447
P24347|P25942
P24347|P14780
P14174|P00505
P14174|P04637
P14174|P15248
P14174|P32754
P14174|P22455
P14174|P30153
P14174|Q96RQ9
P14174|Q16552
P14174|P0CG48
P14174|P17735
P14174|Q92905
P14174|P05109
P14174|P06702
P14174|O75626
P14174|P17174
P14174|P14780
P14174|P39019
P30046|P04406
P30046|P05231
P13725|P14784
P13725|P01033
P13725|P19235
P13725|P05121
P13725|P09919
P13725|P13500
P13725|P02452
P13725|P60568
P13725|Q13651
P13725|Q9NPF7
P13725|P10912
P13725|P29460
P13725|P26992
P13725|Q01113
P13725|P15018
P13725|P01588
P13725|Q01344
P13725|P05231
P13725|O00585
P13725|P12830
P13725|Q99665
P13725|P42702
P13725|P09038
P13725|P20809
P13725|P40763
P13725|P19022
P13725|P17181
P13725|Q8N6P7
P13725|Q99650
P13725|Q16619
P13725|P38484
P13725|Q15424
P13725|Q14957
P13725|P51692
P13725|P19320
P13725|P08700
P13725|Q969J5
P13725|O00300
P13725|P08254
P13725|P42226
P13725|P51671
P13725|P29459
P13725|P35568
P13725|P16871
P13725|Q9UBD9
P13725|P41159
P13725|O15123
P13725|Q9UHF4
P13725|Q15848
P13725|Q5VWK5
P13725|P03956
P13725|Q8IU57
P13725|P26951
P13725|Q6UXL0
P13725|O14543
P13725|P48357
P13725|Q9HBE5
P13725|P40189
P13725|P42229
P13725|P23458
P13725|P48551
P13725|Q02078
P13725|O95573
P13725|P42224
P13725|P26441
P13725|P15260
P13725|P29279
P13725|P08887
P13725|P78552
P13725|Q14031
P13725|P14780
P13725|P40238
P13725|Q99062
P13725|P31785
P13725|P47989
P13725|P01589
P13725|Q13261
P13725|O60674
P13725|P16471
P13725|P32927
P13725|P52333
P13725|P42701
Q9UMW8|Q15750
Q9UMW8|P60568
Q9UMW8|P50591
Q9UMW8|P19174
Q9UMW8|Q15646
Q9UMW8|P27361
Q9UMW8|Q9UII4
Q9UMW8|P27708
Q9UMW8|Q13309
Q9UMW8|P00533
Q9UMW8|O14933
Q9UMW8|P08779
Q9UMW8|Q13608
Q9UMW8|P51965
Q9UMW8|P23458
Q9UMW8|P0CG48
Q9UMW8|P42224
Q9UMW8|P09914
Q9UMW8|P05161
Q9UMW8|Q8WXG1
Q9UMW8|Q9BXL7
Q9UMW8|P20591
Q9UMW8|P00973
Q9UMW8|P49915
Q9UMW8|P60660
P28482|Q9NZ20
P28482|P14784
P28482|Q07890
P28482|P25963
P28482|Q9UN42
P28482|P49815
P28482|P62714
P28482|P01137
P28482|P50548
P28482|P14210
P28482|P23443
P28482|P51452
P28482|P19838
P28482|P60568
P28482|P24385
P28482|P49023
P28482|Q9BY84
P28482|P01579
P28482|Q16539
P28482|P10912
P28482|P41182
P28482|Q9HAV0
P28482|Q9H8Y8
P28482|P27348
P28482|P28562
P28482|O14788
P28482|P18146
P28482|Q13115
P28482|P50591
P28482|P09496
P28482|Q9BZM1
P28482|O95977
P28482|P04632
P28482|P10301
P28482|P19419
P28482|Q13526
P28482|Q9P2W3
P28482|P61952
P28482|P63211
P28482|P26651
P28482|Q04917
P28482|P19086
P28482|P14415
P28482|Q9HBH9
P28482|P04049
P28482|P17535
P28482|P18827
P28482|P23469
P28482|P01116
P28482|Q04721
P28482|P20823
P28482|P46695
P28482|P02708
P28482|P06756
P28482|P12830
P28482|O14775
P28482|O75582
P28482|P05106
P28482|P49790
P28482|Q15796
P28482|P09471
P28482|O60346
P28482|Q07869
P28482|Q9UK32
P28482|P51817
P28482|P36507
P28482|Q13480
P28482|P27361
P28482|Q9UPZ9
P28482|O14939
P28482|Q04759
P28482|Q09472
P28482|P53680
P28482|Q9UM47
P28482|Q9ULV5
P28482|P15336
P28482|P62258
P28482|P09038
P28482|P40763
P28482|Q9H3S7
P28482|P13861
P28482|P31323
P28482|P24941
P28482|P06400
P28482|P08069
P28482|P29590
P28482|P46940
P28482|P50616
P28482|P32121
P28482|P04637
P28482|Q14814
P28482|Q8TEY5
P28482|P62745
P28482|Q53H76
P28482|P20936
P28482|P00533
P28482|P46531
P28482|Q13153
P28482|Q16828
P28482|P17302
P28482|Q15256
P28482|P05067
P28482|P08134
P28482|P54709
P28482|P15056
P28482|Q05923
P28482|Q9Y624
P28482|Q9UKL4
P28482|Q86XP0
P28482|P54710
P28482|Q96CW1
P28482|P05787
P28482|P51692
P28482|P63215
P28482|P17655
P28482|P05023
P28482|O75030
P28482|P04141
P28482|P29474
P28482|P62330
P28482|Q92574
P28482|Q8WU20
P28482|P31946
P28482|O14610
P28482|Q9UK08
P28482|P51671
P28482|P13637
P28482|Q02750
P28482|P17480
P28482|P05019
P28482|P35568
P28482|P62879
P28482|P05771
P28482|P21453
P28482|P17676
P28482|Q15797
P28482|Q02156
P28482|P01100
P28482|P61981
P28482|O14901
P28482|P34741
P28482|Q8N122
P28482|P00734
P28482|Q9Y3B7
P28482|Q92934
P28482|P63104
P28482|O14746
P28482|P17612
P28482|P01112
P28482|Q13164
P28482|P42574
P28482|P30154
P28482|P12034
P28482|P04054
P28482|P01241
P28482|Q07666
P28482|Q13177
P28482|P63010
P28482|P33076
P28482|Q9UQB8
P28482|P08581
P28482|Q15025
P28482|O75116
P28482|Q13555
P28482|P53816
P28482|P25116
P28482|P30307
P28482|Q8IVT5
P28482|P07947
P28482|P30153
P28482|P06401
P28482|Q96F07
P28482|P08238
P28482|P62136
P28482|P48552
P28482|P35228
P28482|P35813
P28482|Q01538
P28482|P24723
P28482|Q70SY1
P28482|P08047
P28482|Q13202
P28482|P10415
P28482|Q05655
P28482|O75365
P28482|P84022
P28482|O60733
P28482|Q15759
P28482|P35613
P28482|O75676
P28482|P59768
P28482|P43694
P28482|P23467
P28482|P07900
P28482|P18848
P28482|P29475
P28482|P06239
P28482|Q9NQ66
P28482|P37840
P28482|P62993
P28482|Q03135
P28482|Q03405
P28482|O43524
P28482|Q13557
P28482|Q6VAB6
P28482|Q13541
P28482|Q06124
P28482|P31947
P28482|P42229
P28482|Q13485
P28482|Q9Y603
P28482|Q13625
P28482|P63096
P28482|P09429
P28482|P23458
P28482|Q92731
P28482|O15530
P28482|Q9UKT9
P28482|P0CG48
P28482|Q9NRW4
P28482|Q08499
P28482|P23769
P28482|Q99956
P28482|P46109
P28482|Q02078
P28482|P06241
P28482|P07949
P28482|P36956
P28482|Q6ZVD8
P28482|P62834
P28482|P10828
P28482|P0DJI8
P28482|Q02297
P28482|P28324
P28482|P53355
P28482|Q99500
P28482|P12931
P28482|Q14790
P28482|P10644
P28482|O95782
P28482|P21741
P28482|P48443
P28482|Q15561
P28482|P15036
P28482|P31321
P28482|Q15746
P28482|P45983
P28482|Q15121
P28482|Q9Y2A7
P28482|P42224
P28482|Q12772
P28482|P50993
P28482|P42345
P28482|Q05682
P28482|O14511
P28482|Q99759
P28482|Q9UQC2
P28482|P50150
P28482|P01019
P28482|Q9Y6W6
P28482|P47712
P28482|P35354
P28482|Q99967
P28482|P05026
P28482|Q07820
P28482|P14060
P28482|P01138
P28482|P01111
P28482|Q16690
P28482|P08754
P28482|P63218
P28482|P22694
P28482|Q9UBI6
P28482|P24522
P28482|P05412
P28482|Q13950
P28482|P18031
P28482|Q9BUB5
P28482|Q9Y6Q9
P28482|P56975
P28482|P00519
P28482|A8MYZ6
P28482|P31431
P28482|P00749
P28482|Q05193
P28482|P31785
P28482|P98177
P28482|P50151
P28482|P10275
P28482|Q15109
P28482|Q9BZM2
P28482|P39877
P28482|P14555
P28482|Q9NZK7
P28482|Q8IZP0
P28482|Q9HD43
P28482|P22612
P28482|P01106
P28482|P05305
P28482|Q12778
P28482|P51812
P28482|O15198
P28482|P01589
P28482|Q99962
P28482|P33316
P28482|P07101
P28482|O60674
P28482|O60262
P28482|Q68DD2
P28482|P18074
P28482|P14921
P28482|P42679
P28482|Q13554
P28482|P48061
P28482|P41212
P28482|Q9UQM7
P28482|Q13233
P28482|Q13464
P28482|Q9Y618
P28482|Q04206
P28482|Q07889
P28482|P16220
P28482|P29350
P28482|P52333
P28482|O15496
P28482|P0C869
P28482|Q9Y6W5
P28482|Q12913
P28482|Q9UP65
P28482|P61586
P28482|P29353
P28482|P17252
P28482|P49407
P28482|P16949
P28482|O94973
P28482|Q16829
P28482|Q14738
P28482|P67775
P28482|P62937
P28482|Q9UHA4
P28482|Q15349
P28482|P07948
P28482|Q00613
P28482|Q8WUW1
P28482|Q96BA8
P28482|Q15418
P28482|Q99717
P28482|O95136
P28482|P52564
P28482|P15498
P20062|P22681
P20062|Q9UBK8
P20062|Q9NPF0
P20062|Q15561
P20062|P33527
Q9Y6X9|P0CG48
Q9Y6X9|Q16790
Q9NZ20|Q8NCC3
Q9NZ20|Q08477
Q9NZ20|P78329
Q9NZ20|Q8WUD6
Q9NZ20|Q9BZM1
Q9NZ20|P18054
Q9NZ20|P05181
Q9NZ20|Q9UBM1
Q9NZ20|Q9C0D9
Q9NZ20|P11712
Q9NZ20|Q7L5N7
Q9NZ20|P27361
Q9NZ20|O14939
Q9NZ20|Q9UG56
Q9NZ20|Q13093
Q9NZ20|O95864
Q9NZ20|Q8NF37
Q9NZ20|P50148
Q9NZ20|P16050
Q9NZ20|Q6UWR7
Q9NZ20|Q9BVG9
Q9NZ20|Q02928
Q9NZ20|O75342
Q9NZ20|Q643R3
Q9NZ20|Q8NE62
Q9NZ20|O75608
Q9NZ20|P53816
Q9NZ20|P20813
Q9NZ20|Q6P1J6
Q9NZ20|Q7Z449
Q9NZ20|P08684
Q9NZ20|P05177
Q9NZ20|Q13393
Q9NZ20|Q8IV08
Q9NZ20|Q9Y6K0
Q9NZ20|P23219
Q9NZ20|P35354
Q9NZ20|P51589
Q9NZ20|P10632
Q9NZ20|P33261
Q9NZ20|Q99487
Q9NZ20|Q9UNK4
Q9NZ20|O15296
Q9NZ20|Q96BZ4
Q9NZ20|P43034
Q9NZ20|O15496
Q9NZ20|Q8IY17
Q9NZ20|P48651
Q96GD0|Q9NVS9
Q96GD0|O00764
Q96GD0|Q06278
P09382|Q08117
P09382|Q9H9S0
P09382|P01116
P09382|P07996
P09382|Q08380
P09382|P43121
P09382|P24821
P09382|Q9NQA5
P09382|P05108
P09382|P00533
P09382|P01732
P09382|P08758
P09382|P08254
P09382|P05556
P09382|P50281
P09382|P01112
P09382|P09564
P09382|P03956
P09382|P11021
P09382|P0CG48
P09382|P00738
P09382|Q9UGT4
P09382|P16150
P09382|P08575
P09382|P05412
P09382|P98160
P09382|Q13105
P09382|P01106
P09382|Q9HD23
P09382|Q13569
P09382|O43521
P09382|Q8WXI7
P09382|P02787
P09382|Q9UN19
Q6NXT1|P14317
Q8N3F8|Q15286
Q8N3F8|P24941
Q8N3F8|P62330
Q8N3F8|Q9H4M9
Q8N3F8|P51153
Q9NSP4|Q8N3U4
Q9NSP4|Q96BT3
Q9NSP4|P57740
Q9NSP4|Q9BS16
Q9NSP4|Q9BPU9
Q9NSP4|Q9BW27
Q9NSP4|Q8NFH4
Q9NSP4|Q14674
Q9NSP4|Q9BU64
Q9NSP4|Q8WUM0
Q9NSP4|O14777
Q9NSP4|Q7L7X3
Q9NSP4|Q8NI77
Q9NSP4|Q7Z460
Q9NSP4|Q5FBB7
Q9NSP4|Q02224
Q9NSP4|Q96EA4
Q9NSP4|Q9Y6D9
Q9NSP4|Q8N4N8
Q9NSP4|Q9BZD4
Q9NSP4|Q03188
Q9NSP4|Q96FF9
Q9NSP4|Q71F23
Q9NSP4|Q9H3R5
Q9NSP4|P49792
Q9NSP4|O60566
Q9NSP4|Q13257
Q9NSP4|O60216
Q9NSP4|Q7Z5K2
Q9NSP4|P53350
Q9NSP4|O43683
Q9NSP4|Q29RF7
Q9NSP4|P30622
Q9NSP4|Q12834
Q9NSP4|Q8N2Z9
Q9NSP4|Q9H900
Q9NSP4|P55735
Q9NSP4|Q9NTI5
Q9NSP4|Q53HL2
Q9NSP4|Q9Y266
Q9NSP4|P50748
Q9NSP4|Q8WVK7
Q9NSP4|Q9GZM8
Q9NSP4|Q2NKX8
Q9NSP4|P36873
Q9NSP4|Q8NG31
Q9NSP4|P49450
Q9NSP4|Q7L2Z9
Q9NSP4|Q8NFH3
Q9NSP4|Q9NXR1
Q9NSP4|P46060
Q9NSP4|Q562F6
Q9NSP4|Q9UQE7
Q9NSP4|Q8WYP5
Q9NSP4|P49454
Q9NSP4|Q96IY1
Q9NSP4|P42677
Q9NSP4|O43684
Q9NSP4|Q13352
Q9NSP4|Q99661
Q9NSP4|Q92674
Q9NSP4|Q9H410
Q9NSP4|O95229
Q9NSP4|Q9P258
Q9NSP4|Q15691
Q9NSP4|Q6IPU0
Q9NSP4|Q12769
Q9NSP4|Q9H081
Q9NSP4|Q8WVM7
Q9NSP4|Q96H22
Q9NSP4|Q9NQS7
Q9NSP4|P43034
Q9NSP4|O14980
Q9NSP4|O75122
Q9NSP4|Q14008
Q9NSP4|Q6P1K2
Q9NSP4|Q96GD4
Q9NSP4|Q8NBT2
Q14565|P35244
Q14565|Q96B01
Q14565|Q9Y294
Q14565|P40692
Q14565|P43246
Q14565|Q9BWT6
Q14565|P27694
Q14565|Q9BXT5
Q14565|P11802
Q14565|Q9UBZ9
Q14565|O15457
Q14565|Q9NVP2
Q14565|Q9NS91
Q14565|Q92878
Q14565|P63146
Q14565|O60934
Q14565|P24941
Q14565|Q8IYD8
Q14565|Q9H611
Q14565|Q13315
Q14565|Q8NFF5
Q14565|Q14191
Q14565|P39748
Q14565|Q96NY9
Q14565|Q92889
Q14565|Q9UQ84
Q14565|Q17RS7
Q14565|Q13472
Q14565|Q99708
Q14565|Q96SB8
Q14565|P63279
Q14565|P49959
Q14565|Q9Y620
Q14565|O43502
Q14565|Q13404
Q14565|O00763
Q14565|O43542
Q14565|Q13535
Q14565|Q9UPY3
Q14565|Q13085
Q14565|P54132
Q14565|P28715
Q14565|Q9UHC1
Q14565|O95985
Q14565|P43351
Q14565|O60673
Q14565|P12956
Q14565|Q16695
Q14565|Q9Y5K1
Q14565|P49459
Q14565|Q92698
Q14565|P15927
Q14565|P16104
Q14565|P12004
Q14565|Q8NFZ0
Q14565|P51587
Q14565|O75943
Q14565|Q12888
Q14565|Q9P2W1
Q14565|O14757
Q14565|P46063
Q14565|P28340
Q14565|P38398
Q14565|Q15819
Q9Y3M2|P27348
Q9Y3M2|Q04917
Q9Y3M2|P62258
Q9Y3M2|P31749
Q9Y3M2|P31946
Q9Y3M2|P61981
Q9Y3M2|P63104
Q9Y3M2|Q9H4E5
Q9Y3M2|P31947
Q9Y3M2|P35222
Q9Y3M2|P31751
Q9Y3M2|O14980
Q9NS69|Q99757
Q9NS69|O96008
Q9NS69|P62072
Q9NS69|O14925
Q9NS69|P06576
Q9NS69|P21796
Q9NS69|O43615
Q9NS69|O94826
Q9NS69|Q8N4Q1
Q9NS69|P38646
Q9NS69|Q9Y3D7
Q9NS69|Q3ZCQ8
Q9NS69|Q9Y584
Q9NS69|P0CG48
Q9NS69|Q9Y512
Q9NS69|Q9P0U1
Q9NS69|Q15388
Q9NS69|Q99595
Q9NS69|Q969M1
Q9NS69|P45880
Q9NS69|Q5SRD1
Q9NS69|P12236
Q9NS69|Q9Y5J7
Q9NS69|Q16891
Q9NS69|P57737
P17861|P11142
P17861|P12644
P17861|P55317
P17861|P01308
P17861|Q92611
P17861|Q76MJ5
P17861|Q9BUN8
P17861|O14672
P17861|Q92793
P17861|Q6UUV7
P17861|P27986
P17861|P14625
P17861|P01100
P17861|Q9NZJ5
P17861|Q03431
P17861|P11021
P17861|P10415
P17861|P18848
P17861|Q6UUV9
P17861|P36956
P17861|P18850
P17861|Q53ET0
P17861|O75626
P17861|P05412
P17861|Q9Y6Q9
P17861|P15692
P17861|Q99941
P17861|P12643
P17861|O43462
P17861|P48380
P17861|P01275
P17861|P20783
P17861|O75460
P17861|Q6UXS9
P17861|P35638
P17861|O00459
O00178|Q9NPD3
O00178|P40197
O00178|Q9NQT5
O00178|Q13901
O00178|Q8IYB8
O00178|P02786
O00178|Q13868
O00178|Q9Y2L1
O00178|Q06265
O00178|Q8TCS8
O00178|Q5RKV6
O96015|Q9C0G6
O96015|Q96FJ2
O96015|P09496
O96015|Q9UI46
O96015|Q96M86
O96015|Q8TD57
O96015|Q9NYC9
O96015|P53680
O96015|Q8TE73
O96015|Q96CW1
O96015|O14645
O96015|Q9GZS0
O96015|Q8WXX0
O96015|P63010
O96015|O14576
O96015|Q96DT5
O96015|Q96JB1
O96015|Q14204
O96015|O95782
O96015|P63172
O96015|P01138
O96015|P51808
O96015|Q99962
O96015|Q9P225
O96015|Q9UFH2
O96015|Q13409
O96015|Q8NCM8
O96015|Q8IVF4
O96015|Q9P2D7
O96015|O94973
O96015|P04629
Q9UGB7|O14735
Q9UGB7|Q9NX62
Q9UGB7|O14732
Q9UGB7|P08779
Q9UGB7|P14550
Q9UGB7|Q9Y261
Q9UGB7|Q13387
Q9UGB7|Q9UEF7
Q9UGB7|Q7Z4H4
Q9UGB7|Q9HBI1
Q9UGB7|P29218
Q96AK3|Q8IUX4
Q96AK3|Q9HC16
Q92737|Q15506
Q92737|Q8NHY3
Q92737|O43903
Q92737|Q9Y2U5
Q92737|Q99501
Q92737|Q99759
Q92737|Q56UN5
Q9UGU5|P09601
Q9UGU5|P33992
Q9UGU5|Q9BXF3
Q9UGU5|O75376
Q9UGU5|O60264
Q9UGU5|Q969G3
Q9UGU5|P28370
Q9UGU5|Q09028
Q9UGU5|Q8IZQ8
Q13323|Q9Y3D6
Q13323|Q92843
Q13323|O00198
Q13323|Q16548
Q13323|P04637
Q13323|Q07817
Q13323|P10415
Q13323|Q96LC9
Q13323|Q07820
Q13323|O14727
P09601|O43396
P09601|P30519
P09601|Q16698
P09601|Q15853
P09601|Q9NY61
P09601|P13500
P09601|P19838
P09601|Q14242
P09601|P46527
P09601|P48506
P09601|Q16539
P09601|P49590
P09601|P29460
P09601|P31939
P09601|P18146
P09601|Q13148
P09601|P04040
P09601|P38936
P09601|P12644
P09601|P06132
P09601|P01308
P09601|P17535
P09601|P05181
P09601|P01116
P09601|P05231
P09601|O15105
P09601|P25490
P09601|P30043
P09601|P16109
P09601|P40763
P09601|P01189
P09601|O76061
P09601|P53004
P09601|Q9UQ90
P09601|P04637
P09601|P31749
P09601|P00533
P09601|P80188
P09601|P35318
P09601|Q14116
P09601|Q16566
P09601|P22004
P09601|P37231
P09601|P54710
P09601|P19320
P09601|P29474
P09601|P01236
P09601|Q07817
P09601|P35225
P09601|P01100
P09601|P00734
P09601|P78380
P09601|P01112
P09601|P15407
P09601|Q9UJ68
P09601|Q15848
P09601|O43194
P09601|Q99653
P09601|P18848
P09601|P29475
P09601|Q16665
P09601|P05230
P09601|Q03135
P09601|Q9UHD0
P09601|P0CG48
P09601|P12931
P09601|P27540
P09601|P45983
P09601|P23219
P09601|Q9UQ07
P09601|P01019
P09601|P35354
P09601|P29279
P09601|P48507
P09601|P05412
P09601|P15692
P09601|P14780
P09601|O00206
P09601|P43026
P09601|P10599
P09601|Q9BZS1
P09601|P61978
P09601|P01160
P09601|O95206
P09601|Q12778
P09601|P51690
P09601|P55087
P09601|P10451
P09601|P48061
P09601|P13612
P09601|Q16236
P09601|Q15717
P09601|P16220
P09601|P55061
P09601|P61586
P09601|P22301
P09601|P23560
P09601|Q8IXT1
P09601|P16435
P09601|Q00613
P33992|P56282
P33992|Q9Y5N6
P33992|O75792
P33992|P35244
P33992|Q9H668
P33992|P21583
P33992|P46527
P33992|Q9Y294
P33992|P25205
P33992|O75496
P33992|Q13416
P33992|O00311
P33992|Q5UIP0
P33992|P38936
P33992|Q7LG56
P33992|Q9Y248
P33992|P27694
P33992|P78396
P33992|P14635
P33992|Q9UBD5
P33992|P11802
P33992|Q02241
P33992|P52732
P33992|Q96Q89
P33992|O14777
P33992|P33991
P33992|Q08999
P33992|Q8WVB6
P33992|Q14691
P33992|P24864
P33992|P18858
P33992|Q9NVP2
P33992|Q14566
P33992|O43929
P33992|P49736
P33992|Q14181
P33992|Q9UBU7
P33992|Q00534
P33992|Q9NQW6
P33992|P24941
P33992|P06400
P33992|P62979
P33992|P20248
P33992|Q8WWL7
P33992|Q9BRT9
P33992|Q08945
P33992|O95067
P33992|Q9UK58
P33992|P35249
P33992|Q13257
P33992|O43913
P33992|P23921
P33992|Q9H211
P33992|O43683
P33992|P0CG47
P33992|P39748
P33992|Q9BWT1
P33992|P33993
P33992|Q12834
P33992|O96020
P33992|Q9HAW4
P33992|Q9NXL9
P33992|P04818
P33992|Q07864
P33992|Q8WXE1
P33992|Q8NFT6
P33992|P08238
P33992|Q9NTJ3
P33992|Q93009
P33992|Q13535
P33992|P0CG48
P33992|P49642
P33992|Q9BTE3
P33992|P31350
P33992|O75717
P33992|P42224
P33992|Q7L590
P33992|Q99459
P33992|Q13415
P33992|Q13156
P33992|P28749
P33992|P15927
P33992|Q9UJA3
P33992|P09884
P33992|P12004
P33992|P40938
P33992|P33316
P33992|O95235
P33992|Q9UM11
P33992|P06493
P33992|P41002
P33992|P62987
P33992|O14757
P33992|P42771
P33992|Q00526
P33992|P40937
P33992|Q9BW66
P33992|Q9UNS1
P15289|P08842
P15289|Q9Y3R4
P15289|P54803
P15289|P15848
P15289|Q8NBK3
P15289|Q9UQ49
P15289|Q49MG5
P15289|Q16880
P15289|Q5FYB0
P15289|Q8WWR8
P15289|Q5FYB1
P15289|Q99999
P15289|P54793
P15289|Q6UWY0
P15289|Q5FYA8
P15289|P51690
P15289|P51689
P15289|P07602
Q96D21|O00410
Q96D21|Q96PE2
Q96D21|Q15070
Q96D21|P62879
Q96D21|Q9HCU0
Q96D21|Q68CZ2
Q96D21|P63279
Q96D21|Q9Y2U5
Q96D21|Q99759
Q96D21|Q56UN5
Q96D21|P62873
Q96D21|P36952
Q96D21|Q96PE1
P10323|Q05996
P10323|O75355
P10323|O75356
P10323|P49961
P10323|P21754
Q15750|O43353
Q15750|P36894
Q15750|Q16539
Q15750|Q9NYM4
Q15750|P12644
Q15750|Q12933
Q15750|Q02779
Q15750|O43187
Q15750|Q9P1T7
Q15750|Q13546
Q15750|Q9Y616
Q15750|O00463
Q15750|O15105
Q15750|P45985
Q15750|Q04759
Q15750|Q13489
Q15750|O00238
Q15750|P43403
Q15750|O95999
Q15750|P62979
Q15750|P00533
Q15750|Q9NYJ8
Q15750|Q8N5C8
Q15750|O43541
Q15750|P04628
Q15750|P0CG47
Q15750|Q6NW40
Q15750|P61088
Q15750|Q9UDY8
Q15750|P49116
Q15750|Q15831
Q15750|P35813
Q15750|Q15759
Q15750|P59797
Q15750|P07900
Q15750|Q9Y4K3
Q15750|Q13404
Q15750|Q15628
Q15750|O15530
Q15750|P0CG48
Q15750|P46734
Q15750|P98170
Q15750|P12931
Q15750|P37173
Q15750|Q8IUD2
Q15750|Q99759
Q15750|O43318
Q15750|P51617
Q15750|O15111
Q15750|Q13873
Q15750|Q96J02
Q15750|P36897
Q15750|P43405
Q15750|P12643
Q15750|Q9BXL7
Q15750|O14733
Q15750|Q9UBE8
Q15750|Q9H2X6
Q15750|P62987
Q15750|Q9NWZ3
Q15750|Q9Y3F4
Q15750|P11362
Q15750|Q99836
Q15750|O14920
Q15750|P80192
Q15750|Q96B86
Q15750|P52564
Q9NST1|Q86VF5
Q9NST1|Q96PD7
Q9NST1|P01308
Q9NST1|Q5FVE4
Q9NST1|Q14693
Q9NST1|Q96GR2
Q9NST1|Q9Y5X9
Q9NST1|Q92539
Q9NST1|Q16760
Q9NST1|P49619
Q9NST1|Q99685
Q9NST1|P52824
Q9NST1|P33121
Q9NST1|P52429
Q9NST1|O75912
Q9NST1|Q9UKU0
Q9NST1|P11150
Q9NST1|P06858
Q9NST1|P23743
Q9NST1|O43688
Q9NST1|Q86XP1
Q9NST1|Q96AD5
Q9NST1|O60488
Q9NST1|Q9Y512
Q9NST1|P36956
Q9NST1|Q9ULC5
Q9NST1|O95573
Q9NST1|P16233
Q9NST1|O14495
Q9NST1|P19835
Q9NST1|Q9BQK8
Q9NST1|P07098
Q9NST1|Q9Y6T7
Q9NST1|Q8WTS1
Q9NST1|P01375
Q9NST1|Q13574
P35579|Q9H4B7
P35579|P68400
P35579|Q8NEV1
P35579|P19105
P35579|P62736
P35579|P11055
P35579|P10916
P35579|O14950
P35579|Q9UKX2
P35579|P68366
P35579|P15172
P35579|Q9UKX3
P35579|O43707
P35579|Q9Y623
P35579|Q8TAG9
P35579|P62491
P35579|Q7Z406
P35579|P19784
P35579|P22681
P35579|O14782
P35579|P46940
P35579|P35580
P35579|Q9P2M7
P35579|P62745
P35579|Q9Y2D4
P35579|P24844
P35579|Q8TF42
P35579|P08134
P35579|P68032
P35579|P08590
P35579|P33176
P35579|P05976
P35579|O14791
P35579|O75116
P35579|Q96QT4
P35579|P08238
P35579|P63261
P35579|Q15907
P35579|P07900
P35579|O94782
P35579|P0CG48
P35579|P26447
P35579|P12883
P35579|O95425
P35579|P13533
P35579|P52179
P35579|P60709
P35579|P07951
P35579|P57735
P35579|Q8N5D0
P35579|P68133
P35579|P06753
P35579|P61163
P35579|Q13813
P35579|O15066
P35579|Q08345
P35579|Q9UBK7
P35579|Q9UNT1
P35579|P35749
P35579|Q13464
P35579|P13535
P35579|O60282
P35579|Q0JRZ9
P35579|P61586
P35579|O60861
P35579|Q12840
P35579|Q99572
P35579|Q14896
P35579|P60660
Q99757|P00390
Q99757|P23443
Q99757|P35754
Q99757|P04040
Q99757|Q06830
Q99757|P30048
Q99757|P32119
Q99757|P55916
Q99757|O95758
Q99757|Q49MI3
Q99757|P30041
Q99757|P36969
Q99757|Q99683
Q99757|P04179
Q99757|Q6A555
Q99757|Q13162
Q99757|Q9NNW7
Q99757|P07203
Q99757|Q00059
Q99757|Q86VQ6
Q99757|Q16881
P30566|Q9BXI3
P30566|P31939
P30566|Q9H0P0
P30566|Q01064
P30566|Q8TCD5
P30566|Q01433
P30566|P21589
P30566|Q9Y4E8
P30566|O75874
P30566|Q06203
P30566|P27708
P30566|Q96M32
P30566|P27815
P30566|Q9HCR9
P30566|P55263
P30566|P27707
P30566|Q96MA6
P30566|P50213
P30566|Q14197
P30566|O75355
P30566|Q9NP56
P30566|O60658
P30566|O15067
P30566|P04818
P30566|P35558
P30566|P12268
P30566|P27144
P30566|P40926
P30566|P54750
P30566|P48735
P30566|Q07343
P30566|Q8N142
P30566|P52815
P30566|O00408
P30566|P49902
P30566|O75390
P30566|P0CG48
P30566|P20839
P30566|Q08499
P30566|Q9Y6K8
P30566|P54819
P30566|Q08493
P30566|Q14432
P30566|P30520
P30566|P49961
P30566|Q5MY95
P30566|P00568
P30566|Q9ULD0
P30566|P07741
P30566|O43837
P30566|P22102
P30566|Q9NPB1
P30566|P11498
P30566|Q14123
P30566|Q01432
P30566|P22234
P30566|Q13946
P30566|P49915
P30566|P23109
P30566|P40925
P30566|Q9Y233
P20472|P01303
P20472|Q05329
P20472|Q7Z406
P20472|Q9ULV0
P20472|P61278
P20472|P30531
P20472|P22676
P20472|P06307
P20472|P28329
P20472|O14983
P20472|Q99259
P20472|Q9BRK5
P20472|P07101
P20472|Q9Y4I1
P20472|P23560
O75631|O00322
O75631|O00526
O75631|O75841
P14784|P10144
P14784|P09919
P14784|P60568
P14784|Q07108
P14784|Q9NPF7
P14784|Q9NPH9
P14784|P01579
P14784|Q16539
P14784|P29460
P14784|P05112
P14784|P05113
P14784|P14151
P14784|P01567
P14784|Q13287
P14784|P01588
P14784|P05231
P14784|P01569
P14784|P36507
P14784|P27361
P14784|P13232
P14784|O75886
P14784|P42336
P14784|P22681
P14784|Q13191
P14784|Q9HBE4
P14784|P20809
P14784|P40763
P14784|P29597
P14784|P31749
P14784|Q9ULV8
P14784|P27986
P14784|P15248
P14784|O60496
P14784|P01562
P14784|Q9P0W0
P14784|Q16619
P14784|P01732
P14784|P51692
P14784|O95936
P14784|P40933
P14784|P08700
P14784|P04141
P14784|P04234
P14784|P01236
P14784|Q02750
P14784|Q07817
P14784|P29459
P14784|P35568
P14784|P35225
P14784|O75159
P14784|P05771
P14784|Q02156
P14784|Q9UBD9
P14784|P01112
P14784|P41159
P14784|P01241
P14784|P0DML2
P14784|P14222
P14784|P07202
P14784|Q9Y5U5
P14784|Q9GZX6
P14784|O15524
P14784|Q8IU54
P14784|O14543
P14784|P10966
P14784|O14964
P14784|Q14289
P14784|Q8IZJ0
P14784|Q15759
P14784|P06239
P14784|P62993
P14784|O14508
P14784|P17405
P14784|Q06124
P14784|P42229
P14784|Q8WXH5
P14784|Q9UHD0
P14784|P23458
P14784|Q9UKT9
P14784|P0CG48
P14784|P46109
P14784|P06241
P14784|Q96E93
P14784|P45983
P14784|P42224
P14784|P07766
P14784|P20963
P14784|Q86VZ5
P14784|Q9UQC2
P14784|P26441
P14784|Q9NYY1
P14784|Q9H3M7
P14784|P01111
P14784|P30281
P14784|P31785
P14784|Q16739
P14784|P43405
P14784|Q9Y4H2
P14784|Q9BZS1
P14784|P04439
P14784|P13746
P14784|P16188
P14784|P30443
P14784|P30455
P14784|Q07011
P14784|P01106
P14784|Q05513
P14784|P43489
P14784|P01589
P14784|Q13261
P14784|P32881
P14784|P01563
P14784|P05013
P14784|P05015
P14784|P01566
P14784|P01570
P14784|P01568
P14784|P05000
P14784|P01574
P14784|O60674
P14784|Q13007
P14784|Q07889
P14784|P45984
P14784|P52333
P14784|P61586
P14784|P29353
P14784|Q8IZI9
P14784|Q9NSE2
P14784|P01571
P14784|P22301
P14784|P05014
P14784|Q86WN2
P14784|P09693
P14784|P61769
P14784|O14512
P62877|P25788
P62877|Q9UL46
P62877|O75832
P62877|P51665
P62877|Q9H469
P62877|P49720
P62877|P23443
P62877|Q13829
P62877|P19838
P62877|P24385
P62877|P60006
P62877|P46527
P62877|Q9UKT4
P62877|P63208
P62877|Q96SW2
P62877|O43791
P62877|Q9UK97
P62877|P38936
P62877|Q9H6Z9
P62877|Q15843
P62877|P78364
P62877|Q8TEL6
P62877|Q8IWT3
P62877|P61081
P62877|O15055
P62877|P40337
P62877|Q92466
P62877|Q99436
P62877|Q99728
P62877|P62191
P62877|P60900
P62877|Q13573
P62877|O00231
P62877|Q9UJX4
P62877|Q15796
P62877|P20618
P62877|Q92793
P62877|P24864
P62877|Q09472
P62877|Q99814
P62877|Q92831
P62877|Q13618
P62877|Q16763
P62877|O43242
P62877|Q13216
P62877|Q9UKB1
P62877|P29590
P62877|Q9HC52
P62877|O00257
P62877|Q9UBE0
P62877|P28072
P62877|P28066
P62877|P62979
P62877|Q13309
P62877|P46531
P62877|Q9UKT5
P62877|Q969H0
P62877|O60662
P62877|O14933
P62877|O60566
P62877|P28070
P62877|Q92585
P62877|P35998
P62877|P61289
P62877|Q15008
P62877|P17980
P62877|Q86VP6
P62877|Q96DE5
P62877|Q9H211
P62877|Q16531
P62877|P01236
P62877|P0CG47
P62877|O14682
P62877|Q96KS0
P62877|Q8N668
P62877|Q14781
P62877|O96020
P62877|Q99460
P62877|Q9UM13
P62877|Q13200
P62877|P62195
P62877|Q8N3Y1
P62877|Q5XUX0
P62877|Q8TAA3
P62877|Q8WZ19
P62877|P01241
P62877|Q969U6
P62877|Q9UJX6
P62877|O15534
P62877|Q92997
P62877|Q9UJX5
P62877|Q6Q0C0
P62877|Q8IWE4
P62877|Q9Y574
P62877|P63279
P62877|Q13616
P62877|Q92530
P62877|Q53GT1
P62877|Q16665
P62877|P60604
P62877|Q9H1A4
P62877|Q96K76
P62877|Q9NXR7
P62877|P68036
P62877|P35222
P62877|P0CG48
P62877|Q06330
P62877|P46934
P62877|Q9BS18
P62877|Q13098
P62877|O00232
P62877|Q13042
P62877|O00762
P62877|Q92905
P62877|P40306
P62877|Q9P2J3
P62877|P35227
P62877|Q8TBC4
P62877|P56645
P62877|P28074
P62877|Q9GZT9
P62877|O60260
P62877|Q9NZJ0
P62877|Q53G59
P62877|Q99496
P62877|Q8NHY2
P62877|P55036
P62877|Q86Y37
P62877|P46736
P62877|Q9Y297
P62877|Q92990
P62877|O15111
P62877|O14818
P62877|P49721
P62877|P51668
P62877|Q8NHZ8
P62877|Q13619
P62877|Q9NRD1
P62877|Q8NHM5
P62877|Q9UJP4
P62877|Q9Y2N7
P62877|Q8NFZ0
P62877|Q9P2K6
P62877|P49336
P62877|O60674
P62877|P16471
P62877|Q06323
P62877|Q93034
P62877|Q9UJX2
P62877|P41002
P62877|P61077
P62877|P62837
P62877|P78395
P62877|Q13620
P62877|Q14997
P62877|A5LHX3
P62877|O00487
P62877|P62987
P62877|Q9UJX3
P62877|P62333
P62877|Q4G163
P62877|P49918
P62877|Q8IZL2
P62877|P25786
P62877|P38398
P62877|Q96JK9
P62877|Q9UJT9
P62877|P24863
P62877|O14920
P62877|Q9Y2K7
P62877|P30260
P62877|Q96HS1
P62877|Q14999
P62877|O00233
P62877|Q9P2N7
P62877|Q13617
P62877|Q96Q27
Q6NUI6|P13861
Q6NUI6|P31323
Q6NUI6|P08238
Q6NUI6|P07900
Q6NUI6|P10644
Q6NUI6|P31321
Q99798|P51553
Q99798|Q02218
Q99798|P53396
Q99798|O75874
Q99798|P31040
Q99798|P24752
Q99798|P00367
Q99798|P42765
Q99798|P50213
Q99798|Q9H1K1
Q99798|P08574
Q99798|P40926
Q99798|P48735
Q99798|P36957
Q99798|O75390
Q99798|P0CG48
Q99798|P07954
Q99798|P04179
Q99798|Q9ULD0
Q99798|P21912
Q99798|Q16595
Q99798|Q9P2R7
Q99798|O43837
Q99798|Q9UIJ7
Q99798|P40925
Q92871|P52789
Q92871|P52790
Q92871|P20340
Q92871|Q96IJ6
Q92871|P34949
Q92871|P0CG48
Q92871|Q2TB90
Q92871|Q9UPQ8
Q92871|P19367
Q8TCT0|Q9NY59
Q8TCT0|Q9HA82
Q8TCT0|O60906
Q8TCT0|P54803
Q8TCT0|Q96G23
Q8TCT0|Q8IU89
Q8TCT0|Q8TDN7
Q8TCT0|Q6ZMG9
Q8TCT0|Q6QHC5
Q8TCT0|Q16880
Q8TCT0|O15121
Q8TCT0|Q8N5B7
Q8TCT0|P23743
Q8TCT0|P17405
Q8TCT0|Q5QJU3
Q8TCT0|Q8NHU3
Q8TCT0|Q86VZ5
Q8TCT0|Q16739
Q8TCT0|Q9HCG7
Q8TCT0|Q13510
Q8TCT0|Q9NR71
Q8TCT0|Q9NXE4
Q8TCT0|P27544
O95696|O95251
O95696|Q92794
O95696|P51531
O95696|Q8WYB5
O95696|Q08828
O95696|Q8WYH8
O95696|Q92993
O95696|Q9ULD4
O95696|P51532
O95696|P84243
O95696|P16104
O95696|Q96KQ7
O95696|P55201
O95696|Q9NR48
O95696|Q76L83
O95696|Q9H7Z6
O95696|Q9H9B1
Q969S8|P68400
Q969S8|Q8NEV1
Q969S8|O60907
Q969S8|Q92830
Q969S8|Q9UQL6
Q969S8|P11142
Q969S8|Q8IXJ6
Q969S8|Q13573
Q969S8|Q92793
Q969S8|Q8TDI0
Q969S8|Q96L34
Q969S8|Q09472
Q969S8|Q92831
Q969S8|P56524
Q969S8|P51531
Q969S8|O75376
Q969S8|P57059
Q969S8|Q14814
Q969S8|Q96A08
Q969S8|P46531
Q969S8|O94776
Q969S8|Q92585
Q969S8|Q9Y6J9
Q969S8|Q96DB2
Q969S8|O75446
Q969S8|O15379
Q969S8|P49773
Q969S8|Q9H0K1
Q969S8|Q9H160
Q969S8|Q8WYH8
Q969S8|Q9NRC8
Q969S8|Q9UBU8
Q969S8|Q9UBN7
Q969S8|Q8N6T7
Q969S8|Q9NP50
Q969S8|Q06330
Q969S8|Q14839
Q969S8|P51532
Q969S8|Q86YP4
Q969S8|Q96ST3
Q969S8|Q7L7L0
Q969S8|Q9P0L2
Q969S8|Q9H3M7
Q969S8|Q9P0M6
Q969S8|Q09028
Q969S8|Q13547
Q969S8|Q9BY41
Q969S8|P16104
Q969S8|Q9NXA8
Q969S8|O75182
Q969S8|Q16576
Q969S8|Q12873
Q969S8|O00422
Q969S8|Q9NTG7
Q969S8|P23760
Q969S8|Q9NR48
Q969S8|Q9UNL4
Q969S8|Q9Y618
Q969S8|Q7KZI7
Q969S8|Q9BZK7
Q969S8|Q9UKV0
Q969S8|Q8IZL2
Q969S8|Q96JK9
Q969S8|O75367
Q969S8|Q92769
Q969S8|Q9H7L9
Q9Y572|P25963
Q9Y572|P19838
Q9Y572|Q8IUC6
Q9Y572|Q13546
Q9Y572|O60346
Q9Y572|O15455
Q9Y572|Q13158
Q9Y572|Q8NB16
Q9Y572|Q15653
Q9Y572|Q6ZVD8
Q9Y572|Q14790
Q9Y572|Q00653
Q9Y572|O15111
Q9Y572|Q9H171
Q9Y572|Q04206
Q9Y572|O14920
Q9Y572|Q96HS1
Q14112|P11047
Q14112|P14543
Q14112|P98160
Q14112|P02462
Q9Y5B9|P68400
Q9Y5B9|Q8NEV1
Q9Y5B9|P19387
Q9Y5B9|Q8N7H5
Q9Y5B9|P36954
Q9Y5B9|Q92830
Q9Y5B9|P52701
Q9Y5B9|Q9ULI0
Q9Y5B9|Q92922
Q9Y5B9|P51946
Q9Y5B9|O95251
Q9Y5B9|P51948
Q9Y5B9|O60563
Q9Y5B9|P33991
Q9Y5B9|Q92831
Q9Y5B9|O60583
Q9Y5B9|Q92794
Q9Y5B9|P51531
Q9Y5B9|P32780
Q9Y5B9|Q8TAQ2
Q9Y5B9|O15514
Q9Y5B9|Q9BRT9
Q9Y5B9|Q08945
Q9Y5B9|O60264
Q9Y5B9|P19447
Q9Y5B9|Q8WYB5
Q9Y5B9|Q6PL18
Q9Y5B9|P52435
Q9Y5B9|P52434
Q9Y5B9|P26583
Q9Y5B9|Q9Y5B0
Q9Y5B9|Q8WVC0
Q9Y5B9|Q13111
Q9Y5B9|P62487
Q9Y5B9|P17480
Q9Y5B9|P0CG47
Q9Y5B9|P62195
Q9Y5B9|P30876
Q9Y5B9|P24928
Q9Y5B9|Q7KZ85
Q9Y5B9|O14497
Q9Y5B9|Q969G3
Q9Y5B9|P62875
Q9Y5B9|P52298
Q9Y5B9|Q92993
Q9Y5B9|P53803
Q9Y5B9|P09429
Q9Y5B9|P0CG48
Q9Y5B9|Q14839
Q9Y5B9|P51532
Q9Y5B9|P11387
Q9Y5B9|Q6PD62
Q9Y5B9|Q7L7L0
Q9Y5B9|P84243
Q9Y5B9|Q6P1J9
Q9Y5B9|Q86WJ1
Q9Y5B9|P46736
Q9Y5B9|P28370
Q9Y5B9|P50750
Q9Y5B9|P46100
Q9Y5B9|Q09161
Q9Y5B9|P16104
Q9Y5B9|P09884
Q9Y5B9|Q12873
Q9Y5B9|Q5VTR2
Q9Y5B9|Q92541
Q9Y5B9|P18074
Q9Y5B9|Q9NR48
Q9Y5B9|O14647
Q9Y5B9|Q96GM5
Q9Y5B9|P51530
Q9Y5B9|Q9HCK8
Q9Y5B9|Q96HA7
Q9Y5B9|Q9BYW2
Q9Y5B9|Q9P2D1
Q9Y5B9|Q02880
Q9Y5B9|O96019
Q9Y5B9|P61218
Q9Y5B9|O00267
Q9Y5B9|Q9H7Z6
Q9Y5B9|P23193
Q9Y5B9|Q13889
Q9Y5B9|P11473
Q9Y5B9|Q3L8U1
P08311|P17947
P08311|P48595
P08311|P01024
P08311|Q96RI0
P08311|Q9BYF1
P08311|P07996
P08311|P01042
P08311|P00797
P08311|P29508
P08311|P19320
P08311|P02775
P08311|O00254
P08311|P55085
P08311|P05120
P08311|P05019
P08311|P25116
P08311|P03956
P08311|Q03405
P08311|Q9UIV8
P08311|P01009
P08311|P01019
P08311|P12259
P08311|P25774
P08311|Q8TEW0
P08311|O75787
P08311|P50453
P08311|P17936
P08311|P48061
P08311|P01344
P08311|P35858
P20718|Q96G97
P10144|O00264
P10144|P60568
P10144|Q07108
P10144|P29460
P10144|P05112
P10144|P41182
P10144|P14151
P10144|P10124
P10144|P32248
P10144|P30419
P10144|Q99665
P10144|Q09472
P10144|Q9HBE4
P10144|P29597
P10144|P21781
P10144|P01732
P10144|Q92851
P10144|O15156
P10144|Q92585
P10144|P51692
P10144|O95936
P10144|P08700
P10144|P42226
P10144|P34932
P10144|P29459
P10144|P42574
P10144|P78527
P10144|P14222
P10144|P13591
P10144|P55957
P10144|P10415
P10144|P55211
P10144|P11279
P10144|P42229
P10144|Q06330
P10144|P11717
P10144|Q14790
P10144|P01282
P10144|Q07820
P10144|O75626
P10144|P55210
P10144|P31785
P10144|Q9BZS1
P10144|O00273
P10144|P01589
P10144|P50453
P10144|O60674
P10144|P16220
P10144|P31483
P10144|P42701
P10144|Q8IZL2
P10144|Q96JK9
O43405|Q8NFX7
O43405|Q8IWA5
O43405|P07355
O43405|Q9Y5Z9
O43405|P02458
O43405|O95069
P56282|Q9Y5N6
P56282|Q13232
P56282|O00746
P56282|P35244
P56282|P25205
P56282|P43246
P56282|Q13416
P56282|P52701
P56282|O00311
P56282|Q9UI95
P56282|Q9Y248
P56282|P27694
P56282|Q9UBD5
P56282|Q92547
P56282|P33991
P56282|Q8WVB6
P56282|Q14691
P56282|Q15054
P56282|Q14566
P56282|O43929
P56282|Q13216
P56282|P49736
P56282|P20585
P56282|P56597
P56282|Q14181
P56282|Q9UBU7
P56282|P24941
P56282|Q01831
P56282|P35249
P56282|O43913
P56282|Q9Y6H3
P56282|O75355
P56282|P33993
P56282|Q6NVH7
P56282|Q92889
P56282|Q9HCU8
P56282|P78527
P56282|P14618
P56282|Q9H773
P56282|Q07864
P56282|Q13426
P56282|P0CG48
P56282|Q9H9Q4
P56282|P49917
P56282|P49642
P56282|P54727
P56282|O60673
P56282|P12956
P56282|Q7L590
P56282|Q9Y5B8
P56282|P41208
P56282|P49961
P56282|Q5MY95
P56282|Q13415
P56282|Q13156
P56282|P15927
P56282|Q9NRF9
P56282|Q9UJA3
P56282|P09884
P56282|P12004
P56282|P40938
P56282|Q9BY32
P56282|P35251
P56282|P13010
P56282|O60361
P56282|P22392
P56282|P06493
P56282|O75575
P56282|Q19AV6
P56282|P49005
P56282|Q00526
P56282|P28340
P56282|P40937
P56282|O75414
P56282|Q9NR33
Q07890|Q96L33
Q07890|P52757
Q07890|Q9P2A4
Q07890|Q16539
Q07890|O43639
Q07890|P17081
Q07890|Q8WWN8
Q07890|Q96QD5
Q07890|P19174
Q07890|P10301
Q07890|P15153
Q07890|Q7Z5H3
Q07890|P62070
Q07890|P16234
Q07890|Q9P2F6
Q07890|Q52LW3
Q07890|P09619
Q07890|P51817
Q07890|P27361
Q07890|P35052
Q07890|Q2M1Z3
Q07890|O94988
Q07890|Q13237
Q07890|Q8WUY9
Q07890|Q9HBH0
Q07890|P62745
Q07890|Q9UNA1
Q07890|Q8N392
Q07890|P00533
Q07890|Q6ZRI8
Q07890|Q96QB1
Q07890|Q12929
Q07890|Q13588
Q07890|P08134
Q07890|P16333
Q07890|O14807
Q07890|Q68EM7
Q07890|P22455
Q07890|Q53QZ3
Q07890|O75044
Q07890|P0DJJ0
Q07890|Q9UKS6
Q07890|Q8WZ64
Q07890|P11274
Q07890|Q12979
Q07890|P60763
Q07890|O00212
Q07890|P17612
Q07890|P01112
Q07890|Q9H0H5
Q07890|O95267
Q07890|Q07960
Q07890|A7KAX9
Q07890|Q9P2N2
Q07890|P60953
Q07890|Q9H4E5
Q07890|Q92619
Q07890|O75116
Q07890|O14559
Q07890|Q9H6S3
Q07890|Q8IXI1
Q07890|P01023
Q07890|Q15759
Q07890|A1A4S6
Q07890|Q92888
Q07890|O94844
Q07890|Q9Y3M8
Q07890|O43182
Q07890|P62993
Q07890|O75791
Q07890|P84095
Q07890|P22607
Q07890|Q5VT97
Q07890|Q06124
Q07890|Q6ZW31
Q07890|Q8IWW6
Q07890|Q7Z6B7
Q07890|O60890
Q07890|B2RTY4
Q07890|P40617
Q07890|Q8IXI2
Q07890|Q14CB8
Q07890|Q9Y5K6
Q07890|Q6P4F7
Q07890|Q7L0Q8
Q07890|Q8N103
Q07890|Q7Z6I6
Q07890|P14616
Q07890|P01111
Q07890|P22694
Q07890|Q01968
Q07890|P52735
Q07890|P00519
Q07890|P32019
Q07890|Q5TG30
Q07890|Q92502
Q07890|P22612
Q07890|Q9C0H5
Q07890|Q17R89
Q07890|Q15669
Q07890|Q13017
Q07890|O43295
Q07890|Q96P48
Q07890|Q9BRR9
Q07890|Q8N264
Q07890|Q13459
Q07890|Q9NZN5
Q07890|Q13464
Q07890|Q8IV61
Q07890|Q07889
Q07890|Q9NRY4
Q07890|P15882
Q07890|P42331
Q07890|Q3KRB8
Q07890|P11362
Q07890|Q9P227
Q07890|P61586
Q07890|Q14344
Q07890|P29353
Q07890|P21802
Q07890|Q9Y6N7
Q07890|O94813
Q07890|Q9BYZ6
P06737|P09972
P06737|P09104
P06737|P06733
P06737|P54840
P06737|P17858
P06737|P52789
P06737|P35573
P06737|Q16816
P06737|Q93100
P06737|P13807
P06737|P14618
P06737|P13929
P06737|P04075
P06737|Q16851
P06737|P30613
P06737|P0CG48
P06737|A6NNW6
P06737|P08237
P06737|P62158
P06737|O14638
P06737|P22413
P06737|P05062
P06737|P46019
P06737|Q9NZT1
P06737|Q01813
P06737|O15488
P06737|Q96G03
P06737|O94966
P06737|Q04446
P06737|P15735
Q96EK6|O94808
Q96EK6|P52789
Q96EK6|P52790
Q96EK6|P0CG48
Q96EK6|Q2TB90
Q96EK6|Q06210
Q96EK6|Q16222
Q96EK6|P19367
Q96EK6|Q9UJ70
Q96EK6|O95394
O95406|Q9H8Y8
O95406|Q9BXI3
Q9Y5K8|P15313
Q9Y5K8|P01308
Q9Y5K8|P36543
Q9Y5K8|Q9HBG4
Q9Y5K8|P20648
Q9Y5K8|Q93050
Q9Y5K8|Q13488
Q9Y5K8|Q8NEY4
Q9Y5K8|P38606
Q9Y5K8|P21281
Q9Y5K8|Q96LB4
Q9Y5K8|P48201
Q9Y5K8|Q8N8Y2
Q9Y5K8|P61421
Q9Y5K8|O95670
Q9Y5K8|P06213
Q9Y5K8|Q96A05
Q9Y5K8|P27449
Q9Y5K8|Q9Y487
Q9Y5K8|Q9H2U2
Q9Y5K8|P05496
Q9Y5K8|Q9UI12
Q9Y5K8|P02786
Q9Y5K8|Q15181
Q9Y5K8|O75348
Q9Y5K8|Q9Y3E5
Q9Y5K8|Q06055
Q9Y5K8|P21283
Q9Y5K8|P02787
Q9Y5K8|O15342
Q9Y5K8|Q99437
Q9Y5K8|P62841
Q9NYT0|Q9BZE4
Q14442|O14735
Q14442|Q9Y2B2
Q14442|Q92535
Q14442|Q96I23
Q14442|Q07326
Q14442|O94777
Q14442|Q8TEQ8
Q14442|P37287
Q14442|Q5H8A4
Q14442|P57054
Q14442|Q3MUY2
P25788|Q9UL46
P25788|O14965
P25788|O75832
P25788|Q9NPB6
P25788|P51665
P25788|Q9UNE7
P25788|O43364
P25788|P60468
P25788|P49720
P25788|P11142
P25788|P24385
P25788|P46527
P25788|O75496
P25788|Q9UIQ6
P25788|P63208
P25788|P11926
P25788|Q9H8Y8
P25788|P04844
P25788|P61619
P25788|P38936
P25788|P04792
P25788|Q15843
P25788|Q14674
P25788|Q99436
P25788|P62191
P25788|P60900
P25788|O00231
P25788|Q9UJX4
P25788|P20618
P25788|O15169
P25788|Q13618
P25788|O43242
P25788|P24941
P25788|P28072
P25788|P28066
P25788|P62979
P25788|Q13309
P25788|O60566
P25788|P28070
P25788|P35998
P25788|P61289
P25788|Q15008
P25788|P04843
P25788|Q13257
P25788|Q9H9S3
P25788|P17980
P25788|P61201
P25788|P53350
P25788|Q9H211
P25788|Q9Y2T1
P25788|P30304
P25788|P51965
P25788|P0CG47
P25788|Q12834
P25788|Q99460
P25788|Q9UM13
P25788|Q13200
P25788|P62195
P25788|Q8TAA3
P25788|O95271
P25788|P11940
P25788|Q9BQQ3
P25788|Q9UJX6
P25788|Q13177
P25788|Q92997
P25788|Q53HL2
P25788|Q9UJX5
P25788|Q13616
P25788|Q92530
P25788|Q04637
P25788|Q9H1A4
P25788|P60059
P25788|P0CG48
P25788|O95997
P25788|Q96MT3
P25788|O00232
P25788|Q13042
P25788|O00762
P25788|P40306
P25788|Q9P2J3
P25788|Q9HCE7
P25788|P28074
P25788|Q53G59
P25788|Q9Y5K5
P25788|Q8NHY2
P25788|Q9NTX7
P25788|O43684
P25788|P55036
P25788|P46736
P25788|Q9Y297
P25788|O14818
P25788|Q13415
P25788|Q9H2K2
P25788|P49721
P25788|P51668
P25788|Q8NHZ8
P25788|P28065
P25788|P28062
P25788|O14640
P25788|P54792
P25788|Q06323
P25788|Q9NQS7
P25788|Q9UJX2
P25788|Q9UM11
P25788|P06493
P25788|Q76N89
P25788|Q14997
P25788|A5LHX3
P25788|O00487
P25788|P62987
P25788|Q9UJX3
P25788|P62333
P25788|P25786
P25788|Q9UMX2
P25788|Q92560
P25788|Q00987
P25788|Q5VVJ2
P25788|P30260
P25788|O00233
P25788|Q9P2N7
P25788|P25787
P25788|O95190
P25788|Q96GD4
P25788|P54368
O43708|P48637
O43708|P30711
O43708|P16930
O43708|Q93099
O43708|P0CG30
O43708|O60760
O43708|P09211
O15270|Q9HA82
O15270|P20132
O15270|O15269
O15270|Q96G23
O15270|P78330
O15270|Q8IU89
O15270|Q969W0
O15270|O00213
O15270|P21549
O15270|Q8N138
O15270|Q6ZMG9
O15270|P34896
O15270|Q8N5B7
O15270|Q9P0S3
O15270|P34897
O15270|Q9GZT4
O15270|Q96GA7
O15270|P35520
O15270|P0CG48
O15270|Q7Z5G4
O15270|Q8NFR3
O15270|Q16739
O15270|Q9NUV7
O15270|Q06136
O15270|P27544
Q8TB24|Q9UBW5
Q8TB24|P20339
Q8TB24|O00499
Q8TB24|P61020
Q13686|Q02218
Q13686|Q9BT30
Q13686|Q9NXW9
Q13686|Q96Q83
Q13686|P82650
Q13686|Q8WUX1
Q13686|Q6NS38
Q13686|Q6P6C2
Q13686|P84090
P10645|Q8WXD2
P10645|P01298
P10645|P07492
P10645|P48751
P10645|P61278
P10645|P29474
P10645|P13521
P10645|P00747
P10645|P13591
P10645|P01350
P10645|Q9NQ38
P10645|P01275
P10645|P01233
P10645|P49715
P10645|Q93045
Q9UIU6|P04035
Q9UIU6|O00167
Q9UIU6|Q99502
Q9UIU6|P32243
Q9UIU6|O95677
Q9UIU6|Q99504
Q14973|Q96BD0
Q14973|Q9Y6L6
Q14973|P05231
Q14973|Q9NPD5
Q14973|O95342
Q14973|P21439
Q14973|P53567
Q14973|O15438
Q14973|O94956
Q14973|P02768
Q14973|P22680
Q14973|P46721
Q14973|O75469
Q14973|Q92887
Q14973|Q9NYB5
Q14973|P51161
Q14973|Q96RI1
P46663|Q99986
P46663|Q8NFJ6
P46663|P01213
P46663|P01178
P46663|O43193
P46663|P01031
P46663|P01298
P46663|P80162
P46663|P30968
P46663|O15303
P46663|Q969F8
P46663|P41143
P46663|P41220
P46663|Q9UQF2
P46663|Q92847
P46663|P01303
P46663|P01024
P46663|O43555
P46663|O95977
P46663|O15552
P46663|O14842
P46663|P32248
P46663|Q9NYW6
P46663|Q9NYW5
P46663|Q9NYW4
P46663|Q96RI0
P46663|Q99705
P46663|O60755
P46663|Q9NYV7
P46663|P51828
P46663|P31391
P46663|Q9GZQ4
P46663|P20309
P46663|P30990
P46663|P07492
P46663|Q9H3N8
P46663|P49286
P46663|P35414
P46663|P04083
P46663|P28336
P46663|P41595
P46663|O00585
P46663|Q9Y4X3
P46663|Q00722
P46663|O60266
P46663|P30679
P46663|P42336
P46663|P48645
P46663|P01189
P46663|P01042
P46663|P41145
P46663|P22466
P46663|O15130
P46663|P30872
P46663|Q8IYL9
P46663|P58294
P46663|Q13304
P46663|P25106
P46663|P30556
P46663|P27986
P46663|P01148
P46663|Q9GZQ6
P46663|Q01970
P46663|P08913
P46663|Q969V1
P46663|Q9NS75
P46663|Q13255
P46663|P05067
P46663|P40145
P46663|P50148
P46663|O43927
P46663|P61278
P46663|P47898
P46663|P32302
P46663|P41597
P46663|P51681
P46663|P34995
P46663|P13501
P46663|O15467
P46663|O43612
P46663|Q9H2A7
P46663|P35346
P46663|O60503
P46663|P32238
P46663|Q9HC23
P46663|P25024
P46663|P19876
P46663|P42830
P46663|P02775
P46663|P32246
P46663|O00254
P46663|P55085
P46663|O76081
P46663|Q08828
P46663|Q99527
P46663|Q96P68
P46663|P37288
P46663|P47211
P46663|Q9UHF0
P46663|Q13519
P46663|P25105
P46663|Q16581
P46663|P21462
P46663|P48039
P46663|P29371
P46663|P20396
P46663|P25103
P46663|O95665
P46663|Q8TCW9
P46663|O00574
P46663|P47900
P46663|P21453
P46663|Q9ULZ1
P46663|P02778
P46663|Q9HB89
P46663|P41594
P46663|P11229
P46663|P10145
P46663|P35368
P46663|O14625
P46663|Q9H244
P46663|Q15722
P46663|P30411
P46663|P28566
P46663|Q9Y5X5
P46663|Q15391
P46663|P30542
P46663|Q99731
P46663|Q5T6X5
P46663|Q15077
P46663|P34981
P46663|P41231
P46663|P46094
P46663|O43306
P46663|Q8NFM4
P46663|P25098
P46663|P28221
P46663|P25101
P46663|P08908
P46663|P25025
P46663|P46093
P46663|P08172
P46663|Q9BPV8
P46663|P20366
P46663|P25116
P46663|P30939
P46663|Q9UKP6
P46663|P01210
P46663|P30559
P46663|P51685
P46663|P59551
P46663|Q9H1C0
P46663|O14843
P46663|Q9H228
P46663|Q9NSD7
P46663|Q9UNW8
P46663|O43603
P46663|Q8N729
P46663|P32745
P46663|P48145
P46663|P20382
P46663|P46092
P46663|P49146
P46663|P51679
P46663|Q8NG41
P46663|Q9Y5Y4
P46663|P49795
P46663|Q7RTR8
P46663|Q15147
P46663|P59768
P46663|P32239
P46663|Q86VW2
P46663|P06307
P46663|P41146
P46663|P14138
P46663|Q9NQ66
P46663|O75962
P46663|Q15761
P46663|P51684
P46663|P25090
P46663|P25089
P46663|Q86Y07
P46663|Q9Y5N1
P46663|Q08462
P46663|P63096
P46663|Q14330
P46663|O00222
P46663|P43657
P46663|P83859
P46663|P21730
P46663|P0DJI8
P46663|P43115
P46663|Q9BXC0
P46663|P30874
P46663|P51686
P46663|Q14831
P46663|Q99500
P46663|P78556
P46663|Q92633
P46663|Q6W5P4
P46663|P10082
P46663|Q9NRJ3
P46663|P25929
P46663|P14416
P46663|Q07325
P46663|Q9BXA5
P46663|Q14832
P46663|P49802
P46663|P01019
P46663|Q15726
P46663|Q08116
P46663|Q9NS28
P46663|P47992
P46663|Q9UBD3
P46663|Q8TDU9
P46663|O43665
P46663|P21554
P46663|P48146
P46663|P08754
P46663|P28222
P46663|P30989
P46663|Q9UBY5
P46663|P43088
P46663|O43614
P46663|Q9UBI6
P46663|P05412
P46663|Q9UHM6
P46663|P20800
P46663|Q99677
P46663|Q9Y271
P46663|P21452
P46663|P49682
P46663|O43613
P46663|Q14833
P46663|P34972
P46663|P51582
P46663|O95837
P46663|Q5H8A3
P46663|P24530
P46663|P62873
P46663|Q8TDS5
P46663|P28223
P46663|P05305
P46663|P25100
P46663|P30550
P46663|P01185
P46663|P35348
P46663|Q9NYW7
P46663|P08912
P46663|P35462
P46663|Q8TDS4
P46663|O15444
P46663|Q9Y2T6
P46663|P34947
P46663|Q96P65
P46663|P08949
P46663|Q14416
P46663|P09341
P46663|P48061
P46663|P35367
P46663|P0C0P6
P46663|A8MTJ3
P46663|P47871
P46663|Q9HBW0
P46663|P18825
P46663|P59536
P46663|P59535
P46663|O43566
P46663|P61073
P46663|P18089
P46663|P01275
P46663|P12872
P46663|P21731
P46663|P35372
P46663|P49798
P46663|P59534
P46663|P08173
P46663|O95622
P46663|P41180
P46663|P19875
P46663|P59537
P46663|Q9NPC1
P46663|Q15743
P46663|P49019
P46663|P51677
P46663|P49758
P46663|O95136
P46663|Q8IVG9
Q99986|P24385
Q99986|Q13895
Q99986|P15336
Q99986|P04637
Q99986|P39748
Q99986|O75531
Q99986|P0CG48
Q99986|Q86XL3
Q99986|Q5T160
Q99986|P05412
Q99986|Q9H4B4
Q99986|Q12888
Q99986|Q13838
Q99986|P16220
Q99986|O75367
Q99986|P23396
P27695|P68400
P27695|Q8NEV1
P27695|P78549
P27695|P00390
P27695|P04406
P27695|P11172
P27695|P43246
P27695|P52701
P27695|P18146
P27695|P04040
P27695|P13051
P27695|P33991
P27695|P18887
P27695|Q09472
P27695|P18858
P27695|Q15054
P27695|Q99814
P27695|P40763
P27695|P06746
P27695|Q8IYD8
P27695|P04637
P27695|P00797
P27695|P12544
P27695|Q9NZI8
P27695|Q07812
P27695|Q8TF72
P27695|P26583
P27695|Q14191
P27695|P39748
P27695|Q92889
P27695|Q9HCU8
P27695|Q96T60
P27695|P49959
P27695|P08047
P27695|Q9NUW8
P27695|Q16665
P27695|Q53HV7
P27695|O43542
P27695|P0CG48
P27695|P28715
P27695|P27540
P27695|P12956
P27695|P24522
P27695|P60484
P27695|Q9UIF7
P27695|P67809
P27695|P0DME0
P27695|Q01105
P27695|P10599
P27695|P23025
P27695|P12004
P27695|Q7Z2E3
P27695|P33316
P27695|P18074
P27695|P13010
P27695|P49005
P27695|P28340
P27695|Q00987
P27695|P39687
P27695|Q00535
P27695|Q16881
P27695|Q9BTP7
O43281|P08253
O43281|P46108
O43281|Q05397
O43281|P06241
O43281|P12931
O43281|O94907
P61011|Q02543
P61011|Q9BYC8
P61011|P60468
P61011|P84098
P61011|Q9P0M9
P61011|P25398
P61011|Q9Y6A9
P61011|P04844
P61011|P61619
P61011|P43307
P61011|P22090
P61011|P62249
P61011|Q9Y3U8
P61011|Q9BQ48
P61011|Q9BYD3
P61011|P61353
P61011|P42766
P61011|Q9P015
P61011|Q15629
P61011|P62917
P61011|Q15005
P61011|P09001
P61011|Q9UNL2
P61011|Q9UNX3
P61011|P37108
P61011|P67812
P61011|Q92901
P61011|P62280
P61011|P62979
P61011|P61927
P61011|P62888
P61011|Q9NRX2
P61011|P61254
P61011|P47914
P61011|P43308
P61011|O75394
P61011|P04843
P61011|P62266
P61011|P49458
P61011|Q9BYD1
P61011|P26373
P61011|Q9Y3B7
P61011|P61313
P61011|P63173
P61011|P62263
P61011|P36578
P61011|Q9UHB9
P61011|P78527
P61011|P62244
P61011|P05387
P61011|P08240
P61011|P05388
P61011|P62081
P61011|P18124
P61011|Q9BYC9
P61011|P60059
P61011|P15880
P61011|Q13426
P61011|O76094
P61011|P0CG48
P61011|P50914
P61011|P63220
P61011|P39023
P61011|P46776
P61011|P32969
P61011|P46778
P61011|P05386
P61011|P61247
P61011|P08865
P61011|P35268
P61011|P46783
P61011|P62854
P61011|P30050
P61011|P62891
P61011|P42677
P61011|Q9UGP8
P61011|P46777
P61011|P62701
P61011|P62906
P61011|P62913
P61011|P39656
P61011|P62753
P61011|Q9P0J6
P61011|Q5T653
P61011|P40429
P61011|P49406
P61011|P83731
P61011|P62829
P61011|P49207
P61011|P62273
P61011|P62241
P61011|P62910
P61011|P62899
P61011|P62987
P61011|P62750
P61011|P18077
P61011|P46779
P61011|P62847
P61011|P61513
P61011|Q9Y5M8
P61011|P62945
P61011|P09132
P61011|P61009
P61011|P60866
P61011|Q9NWU5
P61011|P62861
P61011|P23396
P61011|P62277
P61011|Q07020
P61011|P18621
P61011|P62841
P61011|Q9BY50
P61011|P39019
P61011|P62857
O95741|Q13438
P25963|O14965
P25963|P68400
P25963|Q8NEV1
P25963|Q01201
P25963|P01137
P25963|P19838
P25963|Q13490
P25963|Q9NPF7
P25963|Q16539
P25963|P29460
P25963|P63208
P25963|P19525
P25963|O14788
P25963|Q12933
P25963|Q8IUC6
P25963|P15153
P25963|Q15843
P25963|Q15466
P25963|Q13546
P25963|Q92793
P25963|P19784
P25963|Q07869
P25963|P27361
P25963|Q09472
P25963|Q13489
P25963|Q9P2K8
P25963|P42336
P25963|P40763
P25963|P29597
P25963|Q9UKB1
P25963|Q9UNS2
P25963|P32121
P25963|P04637
P25963|O95999
P25963|P62979
P25963|P27986
P25963|Q00839
P25963|P05067
P25963|Q04864
P25963|O15455
P25963|P61201
P25963|Q16581
P25963|O15379
P25963|P0CG47
P25963|P05771
P25963|Q9NZJ5
P25963|Q8N668
P25963|Q15653
P25963|P61088
P25963|Q9UDY8
P25963|Q5VWK5
P25963|P10589
P25963|Q13616
P25963|P35228
P25963|Q96IZ0
P25963|P08047
P25963|Q9UHD2
P25963|O14543
P25963|Q05655
P25963|P06239
P25963|Q9Y4K3
P25963|Q13404
P25963|P09429
P25963|Q92731
P25963|Q16552
P25963|O15530
P25963|P0CG48
P25963|Q13098
P25963|P0DJI8
P25963|P12931
P25963|Q92633
P25963|P55072
P25963|Q8IUD2
P25963|P42224
P25963|P42345
P25963|P00403
P25963|P21980
P25963|Q14164
P25963|Q08211
P25963|P01138
P25963|Q9Y6K9
P25963|Q00653
P25963|P51617
P25963|Q9Y297
P25963|O15111
P25963|Q9UBY5
P25963|P29965
P25963|Q9H171
P25963|P05412
P25963|P25942
P25963|P00519
P25963|Q13547
P25963|Q13077
P25963|P51668
P25963|O95163
P25963|Q15109
P25963|P43405
P25963|P01106
P25963|O95551
P25963|Q05513
P25963|O60674
P25963|Q13501
P25963|P63165
P25963|P62826
P25963|Q9H2K8
P25963|P34947
P25963|Q9BXL7
P25963|P32298
P25963|P61077
P25963|P62837
P25963|Q9Y618
P25963|Q04206
P25963|Q9HBW0
P25963|O14980
P25963|P62987
P25963|Q9NWZ3
P25963|Q12923
P25963|P01375
P25963|Q99836
P25963|P42701
P25963|Q14517
P25963|P17252
P25963|P49407
P25963|Q92769
P25963|O14920
P25963|P43250
P25963|P23396
P25963|Q15418
Q9UL46|O14965
Q9UL46|O75832
Q9UL46|Q9NPB6
Q9UL46|P51665
Q9UL46|P60468
Q9UL46|P49720
Q9UL46|P11142
Q9UL46|P24385
Q9UL46|P46527
Q9UL46|P01579
Q9UL46|O75496
Q9UL46|Q9UIQ6
Q9UL46|P63208
Q9UL46|P11926
Q9UL46|P61619
Q9UL46|P38936
Q9UL46|P04792
Q9UL46|Q14674
Q9UL46|Q99436
Q9UL46|P62191
Q9UL46|P60900
Q9UL46|O00231
Q9UL46|Q9UJX4
Q9UL46|P20618
Q9UL46|O15169
Q9UL46|Q13618
Q9UL46|O43242
Q9UL46|P24941
Q9UL46|P28072
Q9UL46|P28066
Q9UL46|P62979
Q9UL46|Q13309
Q9UL46|O60566
Q9UL46|P28070
Q9UL46|P35998
Q9UL46|P61289
Q9UL46|Q15008
Q9UL46|Q13257
Q9UL46|Q9H9S3
Q9UL46|P17980
Q9UL46|P53350
Q9UL46|Q9H211
Q9UL46|Q9Y2T1
Q9UL46|P30304
Q9UL46|P51965
Q9UL46|P0CG47
Q9UL46|Q12834
Q9UL46|Q99460
Q9UL46|Q9UM13
Q9UL46|Q13200
Q9UL46|P62195
Q9UL46|Q8TAA3
Q9UL46|O95271
Q9UL46|P11940
Q9UL46|Q9UJX6
Q9UL46|Q13177
Q9UL46|Q92997
Q9UL46|Q9UJX5
Q9UL46|Q13616
Q9UL46|Q92530
Q9UL46|Q04637
Q9UL46|Q9H1A4
Q9UL46|P60059
Q9UL46|P0CG48
Q9UL46|O95997
Q9UL46|Q96MT3
Q9UL46|O00232
Q9UL46|Q13042
Q9UL46|O00762
Q9UL46|P40306
Q9UL46|Q9HCE7
Q9UL46|P28074
Q9UL46|Q53G59
Q9UL46|Q8NHY2
Q9UL46|Q9NTX7
Q9UL46|O43684
Q9UL46|P55036
Q9UL46|Q9Y297
Q9UL46|O14818
Q9UL46|Q13415
Q9UL46|Q9H2K2
Q9UL46|P49721
Q9UL46|P51668
Q9UL46|Q8NHZ8
Q9UL46|P28065
Q9UL46|O14640
Q9UL46|P54792
Q9UL46|Q06323
Q9UL46|Q9UJX2
Q9UL46|Q9UM11
Q9UL46|P06493
Q9UL46|Q76N89
Q9UL46|Q14997
Q9UL46|A5LHX3
Q9UL46|O00487
Q9UL46|P62987
Q9UL46|Q9UJX3
Q9UL46|P62333
Q9UL46|P25786
Q9UL46|Q9UMX2
Q9UL46|P30260
Q9UL46|O00233
Q9UL46|O95190
Q9UL46|Q96GD4
Q9UL46|P54368
Q5PSV4|P08253
Q5PSV4|P19838
Q5PSV4|Q4LE39
Q5PSV4|O15379
Q5PSV4|Q9H160
Q5PSV4|P29374
Q5PSV4|Q96ST3
Q5PSV4|Q9UNH7
Q5PSV4|P00749
Q5PSV4|Q13547
Q5PSV4|Q9BY41
Q5PSV4|Q9UK53
Q5PSV4|O75182
Q5PSV4|P29033
Q5PSV4|P10451
Q5PSV4|Q9UKV0
Q5PSV4|Q92769
Q5PSV4|Q9H7L9
Q07973|O15528
Q07973|P35869
Q07973|P00915
Q07973|P01270
Q07973|P07451
Q07973|P22748
Q07973|P35218
Q07973|O75469
Q07973|P43166
Q07973|P23280
Q07973|P11473
O14965|O75832
O14965|Q9NPB6
O14965|P51665
O14965|P49720
O14965|Q9UPY8
O14965|Q15435
O14965|Q13563
O14965|Q7Z7A1
O14965|Q15003
O14965|P63167
O14965|P30305
O14965|Q15398
O14965|P68366
O14965|P23258
O14965|P14635
O14965|Q66GS9
O14965|Q99436
O14965|O75935
O14965|Q02241
O14965|Q9NVX0
O14965|P52732
O14965|Q96Q89
O14965|Q99728
O14965|P62191
O14965|P60900
O14965|O14777
O14965|O00231
O14965|Q9UJX4
O14965|Q8TAP6
O14965|P20618
O14965|Q96IF1
O14965|O00716
O14965|Q96CV9
O14965|Q12824
O14965|Q7Z460
O14965|P04350
O14965|P62258
O14965|Q8TCU4
O14965|O43242
O14965|Q9P209
O14965|Q8NHQ1
O14965|Q02224
O14965|P31323
O14965|P24941
O14965|P46940
O14965|Q76I76
O14965|P04637
O14965|P31749
O14965|P28072
O14965|O00444
O14965|P28066
O14965|Q9BZD4
O14965|P62979
O14965|P11234
O14965|P20936
O14965|Q8WWL7
O14965|Q13153
O14965|Q9Y2I6
O14965|Q9UPV0
O14965|P04198
O14965|Q969H0
O14965|O60566
O14965|O95067
O14965|P28070
O14965|P35998
O14965|P61289
O14965|Q15008
O14965|Q13257
O14965|P17980
O14965|Q13418
O14965|P53350
O14965|Q15555
O14965|Q9ULW0
O14965|P61006
O14965|Q71U36
O14965|Q13111
O14965|Q13158
O14965|O43683
O14965|P51965
O14965|P0CG47
O14965|P61981
O14965|Q12834
O14965|Q99460
O14965|P17612
O14965|Q9H0H5
O14965|Q9UM13
O14965|Q13200
O14965|P62195
O14965|Q49MG5
O14965|Q8TAA3
O14965|P68543
O14965|O43805
O14965|Q9UJX6
O14965|Q8WYL5
O14965|Q53HL2
O14965|P61088
O14965|Q86XR8
O14965|Q9UJX5
O14965|Q9NWT8
O14965|O75410
O14965|Q96R06
O14965|Q9NS87
O14965|P48730
O14965|P30153
O14965|P49841
O14965|Q8TF76
O14965|P08238
O14965|Q9Y6A5
O14965|Q15154
O14965|Q92530
O14965|Q9GZM8
O14965|O95359
O14965|P07900
O14965|Q96MT8
O14965|P49450
O14965|Q8TB72
O14965|Q9H1A4
O14965|P68371
O14965|Q08050
O14965|Q96SN8
O14965|O75665
O14965|P0CG48
O14965|O95997
O14965|Q9NXR1
O14965|Q8NHU6
O14965|O00232
O14965|Q13042
O14965|Q99996
O14965|P23468
O14965|O00762
O14965|Q14204
O14965|Q9NS23
O14965|P40306
O14965|O95613
O14965|P49674
O14965|P28074
O14965|Q86SQ7
O14965|Q16695
O14965|O95684
O14965|P51955
O14965|O43684
O14965|P55036
O14965|P61163
O14965|O14818
O14965|P24522
O14965|Q9BYG5
O14965|Q9H4B4
O14965|Q99661
O14965|Q5BJF6
O14965|P49721
O14965|P51668
O14965|Q8NHZ8
O14965|O95239
O14965|Q15691
O14965|Q14155
O14965|Q5JTW2
O14965|O15350
O14965|Q9UHQ4
O14965|P23771
O14965|Q14511
O14965|P51587
O14965|O43303
O14965|Q9HC77
O14965|Q8N4C6
O14965|Q9NRM7
O14965|Q06323
O14965|Q6PGQ7
O14965|Q14980
O14965|Q9NQS7
O14965|Q9Y2X7
O14965|Q9UJX2
O14965|O95235
O14965|Q9UM11
O14965|P06493
O14965|Q13409
O14965|P43034
O14965|Q9BV73
O14965|O94986
O14965|Q14CS0
O14965|A8K8P3
O14965|Q14997
O14965|A5LHX3
O14965|O00487
O14965|Q2VIQ3
O14965|P62987
O14965|Q96EP1
O14965|Q9UPN4
O14965|Q9UJX3
O14965|Q00526
O14965|P62333
O14965|Q13561
O14965|P29466
O14965|Q9UKI8
O14965|P25786
O14965|Q00987
O14965|Q14738
O14965|Q9UNZ2
O14965|P38398
O14965|O43852
O14965|Q9UJT9
O14965|Q8TEP8
O14965|Q14008
O14965|P30260
O14965|O00233
O14965|O15078
O14965|Q8NHV4
O14965|Q96GD4
O14965|P54368
O14965|Q496M5
P48637|P00390
P48637|Q03426
P48637|P04406
P48637|P48506
P48637|P04040
P48637|P28161
P48637|P19440
P48637|P30711
P48637|P46439
P48637|P21266
P48637|Q99735
P48637|O75223
P48637|Q9NS75
P48637|P0CG30
P48637|P15144
P48637|P09488
P48637|P34896
P48637|Q96KP4
P48637|O76003
P48637|P34897
P48637|P08263
P48637|Q9UJ14
P48637|P0CG48
P48637|Q9H4Y5
P48637|P36969
P48637|O14880
P48637|P78417
P48637|Q03013
P48637|P48507
P48637|O15217
P48637|O95881
P48637|Q9Y271
P48637|P10599
P48637|P22352
P48637|P36269
P48637|P09211
P48637|P07203
P48637|P09210
P48637|Q6P531
P11216|P09972
P11216|P09104
P11216|P06733
P11216|P31391
P11216|P54840
P11216|P17858
P11216|P52790
P11216|P35573
P11216|Q16816
P11216|Q93100
P11216|P13807
P11216|P14618
P11216|P13929
P11216|P04075
P11216|Q16851
P11216|P30613
P11216|P46976
P11216|P0CG48
P11216|A6NNW6
P11216|P08237
P11216|P62158
P11216|O14638
P11216|P22413
P11216|P05062
P11216|P46019
P11216|Q9NZT1
P11216|Q01813
P11216|Q96G03
P11216|Q04446
P11216|P15735
Q9UNN8|P04070
Q9UNN8|P25116
P10244|P68400
P10244|Q8NEV1
P10244|Q9NZ42
P10244|P24385
P10244|P15172
P10244|P17535
P10244|P78396
P10244|P14635
P10244|P11802
P10244|Q96RS0
P10244|Q08999
P10244|Q92793
P10244|P19784
P10244|P24864
P10244|O00716
P10244|Q09472
P10244|Q9Y243
P10244|P42336
P10244|P78337
P10244|Q00534
P10244|P24941
P10244|O75376
P10244|Q00610
P10244|P31749
P10244|O00470
P10244|P20248
P10244|O95067
P10244|P42338
P10244|Q14680
P10244|P53350
P10244|Q96GY3
P10244|P17275
P10244|Q99697
P10244|Q969S3
P10244|Q8WZ19
P10244|Q15910
P10244|Q5TKA1
P10244|P08047
P10244|P10415
P10244|Q6MZP7
P10244|Q08050
P10244|Q01094
P10244|P48736
P10244|Q15014
P10244|Q14209
P10244|P47712
P10244|O75364
P10244|P05412
P10244|Q09028
P10244|Q13547
P10244|P28749
P10244|P10275
P10244|Q14186
P10244|O00329
P10244|P12004
P10244|Q16254
P10244|P22102
P10244|P31751
P10244|P06493
P10244|Q9Y618
P10244|Q15329
P10244|Q00526
P10244|P49918
P10244|Q14188
P10244|Q92769
P10244|P53675
P10244|Q52LA3
P10244|O14770
Q4VXU2|Q9UKV8
Q4VXU2|Q92830
Q4VXU2|Q92843
Q4VXU2|P14635
Q4VXU2|O60573
Q4VXU2|Q92831
Q4VXU2|O95067
Q4VXU2|Q9NZI8
Q4VXU2|Q15287
Q4VXU2|O15116
Q4VXU2|Q659C4
Q4VXU2|Q6PKG0
Q4VXU2|Q9HCJ0
Q4VXU2|Q04637
Q4VXU2|Q8TB72
Q4VXU2|Q8IYD1
Q4VXU2|P0CG48
Q4VXU2|Q9H9G7
Q4VXU2|Q9UL18
Q4VXU2|Q9HCK5
Q4VXU2|O43432
Q4VXU2|Q99700
Q4VXU2|Q8NDV7
Q4VXU2|Q14671
Q4VXU2|P15170
Q4VXU2|Q8N543
Q9UJQ4|P20719
Q9UJQ4|Q9H9S0
Q9UJQ4|P09067
Q9UJQ4|Q96SZ4
Q9UJQ4|Q9H9Z2
Q9UJQ4|Q01860
Q9UJQ4|Q99814
Q9UJQ4|P40763
Q9UJQ4|O15520
Q9UJQ4|Q9UJU2
Q9UJQ4|Q9GZV8
Q9UJQ4|O60481
Q9UJQ4|Q99593
Q9UJQ4|P48431
Q9UJQ4|P10589
Q9UJQ4|Q13485
Q9UJQ4|P49639
Q9UJQ4|P35222
Q9UJQ4|P60484
Q9UJQ4|Q13285
Q9UJQ4|Q99626
Q9UJQ4|O96028
Q9UJQ4|Q8N1B3
Q9UJQ4|P40424
Q9UJQ4|P21802
Q9H4B7|Q99426
Q9H4B7|P56381
Q9H4B7|Q15814
Q9H4B7|P36404
Q9H4B7|P68366
Q9H4B7|Q99832
Q9H4B7|O43237
Q9H4B7|Q9BVA1
Q9H4B7|O60925
Q9H4B7|P04350
Q9H4B7|P51149
Q9H4B7|P24752
Q9H4B7|Q9Y6G9
Q9H4B7|P40227
Q9H4B7|P48643
Q9H4B7|P17302
Q9H4B7|P50990
Q9H4B7|P49368
Q9H4B7|Q5S007
Q9H4B7|P78371
Q9H4B7|Q71U36
Q9H4B7|Q9BQE3
Q9H4B7|Q96NA2
Q9H4B7|P17987
Q9H4B7|Q6PEY2
Q9H4B7|Q9BUF5
Q9H4B7|O14576
Q9H4B7|Q9NY65
Q9H4B7|Q99471
Q9H4B7|P68363
Q9H4B7|P68371
Q9H4B7|P0CG48
Q9H4B7|Q9BTW9
Q9H4B7|Q14204
Q9H4B7|P60709
Q9H4B7|Q15813
Q9H4B7|Q13885
Q9H4B7|P50991
Q9H4B7|Q13409
Q9H4B7|Q8NCM8
Q9H4B7|Q13748
Q9H4B7|P16949
Q96BD0|P05981
Q96BD0|O95342
Q96BD0|P0CG48
Q96CA5|Q13490
Q96CA5|O43464
Q96CA5|P55212
Q96CA5|P62979
Q96CA5|P04198
Q96CA5|O75030
Q96CA5|P42574
Q96CA5|P55211
Q96CA5|P51532
Q96CA5|P28347
Q96CA5|Q6GPH4
Q96CA5|P55210
Q96CA5|P61077
Q96CA5|P62837
Q96CA5|Q9NR09
Q96CA5|Q9NR28
Q96CA5|O14727
Q05639|P62736
Q05639|Q9UJ37
Q05639|O75312
Q05639|P18146
Q05639|P56192
Q05639|Q06830
Q05639|Q9P2K8
Q05639|Q15031
Q05639|Q92901
Q05639|P68032
Q05639|P17275
Q05639|P01100
Q05639|P13639
Q05639|P63261
Q05639|Q9H4F1
Q05639|P05388
Q05639|Q06124
Q05639|P15880
Q05639|P0CG48
Q05639|P39023
Q05639|P61247
Q05639|P60709
Q05639|P62495
Q05639|P68133
Q05639|P67809
Q05639|P62826
Q05639|Q9P2J5
Q05639|P29692
Q05639|Q8NBH2
Q05639|P63244
Q13882|P24385
Q13882|P49023
Q13882|O60346
Q13882|P40763
Q13882|P21860
Q13882|P04637
Q13882|P04626
Q13882|P00533
Q13882|P51692
Q13882|Q07666
Q13882|O14543
Q13882|P07900
Q13882|Q6ZVD8
Q13882|Q92845
Q13882|Q96P48
Q13882|P56945
Q9H3Y6|O60346
Q9H3Y6|Q6ZVD8
Q96RU7|O60907
Q96RU7|P78504
Q96RU7|Q96RS0
Q96RU7|Q6STE5
Q96RU7|Q92793
Q96RU7|O60346
Q96RU7|Q07869
Q96RU7|P41279
Q96RU7|P31749
Q96RU7|P37231
Q96RU7|O60240
Q96RU7|Q15648
Q96RU7|Q9BY76
Q96RU7|Q02750
Q96RU7|Q15788
Q96RU7|Q86X55
Q96RU7|P84022
Q96RU7|P18848
Q96RU7|O15530
Q96RU7|P0CG48
Q96RU7|Q6ZVD8
Q96RU7|Q14686
Q96RU7|Q8NHY2
Q96RU7|Q5T1C6
Q96RU7|Q12778
Q96RU7|P31751
Q96RU7|O14733
Q96RU7|Q9Y2D1
Q96RU7|Q15596
Q96RU7|Q9BZK7
Q96RU7|Q9BYK8
Q96RU7|P35638
Q96RU7|Q3L8U1
P68400|Q8N7H5
Q8NEV1|Q8N7H5
P68400|Q16543
Q8NEV1|Q16543
P68400|Q16623
Q8NEV1|Q16623
P68400|Q07021
Q8NEV1|Q07021
P68400|Q9UQL6
Q8NEV1|Q9UQL6
P68400|P17947
Q8NEV1|P17947
P68400|Q9UMS4
Q8NEV1|Q9UMS4
P68400|O75379
Q8NEV1|O75379
P68400|Q13563
Q8NEV1|Q13563
P68400|P30305
Q8NEV1|P30305
P68400|P47710
Q8NEV1|P47710
P68400|Q99835
Q8NEV1|Q99835
P68400|P02649
Q8NEV1|P02649
P68400|P05198
Q8NEV1|P05198
P68400|P40337
Q8NEV1|P40337
P68400|P25054
Q8NEV1|P25054
P68400|Q9UKI9
Q8NEV1|Q9UKI9
P68400|P55209
Q8NEV1|P55209
P68400|P98161
Q8NEV1|P98161
P68400|Q8TDI0
Q8NEV1|Q8TDI0
P68400|P19784
Q8NEV1|P19784
P68400|P18887
Q8NEV1|P18887
P68400|O14939
Q8NEV1|O14939
P68400|P15336
Q8NEV1|P15336
P68400|P56524
Q8NEV1|P56524
P68400|Q9H3D4
Q8NEV1|Q9H3D4
P68400|P53999
Q8NEV1|P53999
P68400|P11831
Q8NEV1|P11831
P68400|O14786
Q8NEV1|O14786
P68400|Q8WYA1
Q8NEV1|Q8WYA1
P68400|P29590
Q8NEV1|P29590
P68400|O75376
Q8NEV1|O75376
P68400|P32121
Q8NEV1|P32121
P68400|P04637
Q8NEV1|P04637
P68400|P78356
Q8NEV1|P78356
P68400|Q96HZ4
Q8NEV1|Q96HZ4
P68400|P21675
Q8NEV1|P21675
P68400|Q08945
Q8NEV1|Q08945
P68400|O94776
Q8NEV1|O94776
P68400|P04198
Q8NEV1|P04198
P68400|Q6ZNA4
Q8NEV1|Q6ZNA4
P68400|Q9NZM6
Q8NEV1|Q9NZM6
P68400|Q9Y6J9
Q8NEV1|Q9Y6J9
P68400|Q96DB2
Q8NEV1|Q96DB2
P68400|Q9UK58
Q8NEV1|Q9UK58
P68400|O75446
Q8NEV1|O75446
P68400|P46821
Q8NEV1|P46821
P68400|P61201
Q8NEV1|P61201
P68400|Q9Y5B0
Q8NEV1|Q9Y5B0
P68400|Q8WVC0
Q8NEV1|Q8WVC0
P68400|P55042
Q8NEV1|P55042
P68400|P14625
Q8NEV1|P14625
P68400|Q15555
Q8NEV1|Q15555
P68400|Q7Z4V5
Q8NEV1|Q7Z4V5
P68400|Q07817
Q8NEV1|Q07817
P68400|P17480
Q8NEV1|P17480
P68400|P34932
Q8NEV1|P34932
P68400|O15379
Q8NEV1|O15379
P68400|P11274
Q8NEV1|P11274
P68400|P30304
Q8NEV1|P30304
P68400|P49773
Q8NEV1|P49773
P68400|P01100
Q8NEV1|P01100
P68400|P34741
Q8NEV1|P34741
P68400|Q9H160
Q8NEV1|Q9H160
P68400|Q8TAF3
Q8NEV1|Q8TAF3
P68400|P17096
Q8NEV1|P17096
P68400|P36575
Q8NEV1|P36575
P68400|P78527
Q8NEV1|P78527
P68400|P24928
Q8NEV1|P24928
P68400|Q9H5J8
Q8NEV1|Q9H5J8
P68400|Q92997
Q8NEV1|Q92997
P68400|Q6VY07
Q8NEV1|Q6VY07
P68400|P19338
Q8NEV1|P19338
P68400|Q92598
Q8NEV1|Q92598
P68400|P14317
Q8NEV1|P14317
P68400|P55084
Q8NEV1|P55084
P68400|Q9P0L9
Q8NEV1|Q9P0L9
P68400|P08238
Q8NEV1|P08238
P68400|O95644
Q8NEV1|O95644
P68400|Q9Y219
Q8NEV1|Q9Y219
P68400|Q9UBU8
Q8NEV1|Q9UBU8
P68400|Q13422
Q8NEV1|Q13422
P68400|Q9UBN7
Q8NEV1|Q9UBN7
P68400|P07900
Q8NEV1|P07900
P68400|Q9NP50
Q8NEV1|Q9NP50
P68400|P37840
Q8NEV1|P37840
P68400|P10242
Q8NEV1|P10242
P68400|P06127
Q8NEV1|P06127
P68400|Q9Y520
Q8NEV1|Q9Y520
P68400|Q8WXX7
Q8NEV1|Q8WXX7
P68400|P35222
Q8NEV1|P35222
P68400|P0CG48
Q8NEV1|P0CG48
P68400|Q9Y2W1
Q8NEV1|Q9Y2W1
P68400|Q8TBX8
Q8NEV1|Q8TBX8
P68400|Q9NVU7
Q8NEV1|Q9NVU7
P68400|P62158
Q8NEV1|P62158
P68400|Q14839
Q8NEV1|Q14839
P68400|P12931
Q8NEV1|P12931
P68400|Q86YP4
Q8NEV1|Q86YP4
P68400|Q96ST3
Q8NEV1|Q96ST3
P68400|Q14494
Q8NEV1|Q14494
P68400|Q6PD62
Q8NEV1|Q6PD62
P68400|P56180
Q8NEV1|P56180
P68400|P08575
Q8NEV1|P08575
P68400|Q9UGP8
Q8NEV1|Q9UGP8
P68400|Q14978
Q8NEV1|Q14978
P68400|O75487
Q8NEV1|O75487
P68400|P05412
Q8NEV1|P05412
P68400|Q8N5F7
Q8NEV1|Q8N5F7
P68400|Q99459
Q8NEV1|Q99459
P68400|P18031
Q8NEV1|P18031
P68400|P60484
Q8NEV1|P60484
P68400|Q09028
Q8NEV1|Q09028
P68400|Q13547
Q8NEV1|Q13547
P68400|Q9BY41
Q8NEV1|Q9BY41
P68400|O15294
Q8NEV1|O15294
P68400|Q9H492
Q8NEV1|Q9H492
P68400|P20042
Q8NEV1|P20042
P68400|P67870
Q8NEV1|P67870
P68400|P48426
Q8NEV1|P48426
P68400|P42768
Q8NEV1|P42768
P68400|P10398
Q8NEV1|P10398
P68400|P01106
Q8NEV1|P01106
P68400|Q9Y2Z0
Q8NEV1|Q9Y2Z0
P68400|O15350
Q8NEV1|O15350
P68400|O14640
P68400|P54792
Q8NEV1|O14640
Q8NEV1|P54792
P68400|Q16576
Q8NEV1|Q16576
P68400|Q12873
Q8NEV1|Q12873
P68400|O00422
Q8NEV1|O00422
P68400|Q6XPS3
Q8NEV1|Q6XPS3
P68400|P55087
Q8NEV1|P55087
P68400|Q92541
Q8NEV1|Q92541
P68400|O00327
Q8NEV1|O00327
P68400|Q13501
Q8NEV1|Q13501
P68400|O60361
P68400|P22392
Q8NEV1|O60361
Q8NEV1|P22392
P68400|P17677
Q8NEV1|P17677
P68400|P06493
Q8NEV1|P06493
P68400|P43034
Q8NEV1|P43034
P68400|P35659
Q8NEV1|P35659
P68400|Q96S94
Q8NEV1|Q96S94
P68400|Q9Y618
Q8NEV1|Q9Y618
P68400|Q04206
Q8NEV1|Q04206
P68400|P21127
P68400|Q9UQ88
Q8NEV1|P21127
Q8NEV1|Q9UQ88
P68400|O14757
Q8NEV1|O14757
P68400|Q02880
Q8NEV1|Q02880
P68400|P30291
Q8NEV1|P30291
P68400|P40967
Q8NEV1|P40967
P68400|Q99873
Q8NEV1|Q99873
P68400|Q9UKV0
Q8NEV1|Q9UKV0
P68400|P11388
Q8NEV1|P11388
P68400|Q8N488
Q8NEV1|Q8N488
P68400|O43660
Q8NEV1|O43660
P68400|Q92769
Q8NEV1|Q92769
P68400|P30260
Q8NEV1|P30260
P68400|Q9H7L9
Q8NEV1|Q9H7L9
P68400|Q9UHR5
Q8NEV1|Q9UHR5
Q9NQ40|Q9P212
Q2I0M5|O75473
Q2I0M5|P09958
Q2I0M5|P62979
Q2I0M5|Q6UXX9
Q2I0M5|P0CG47
Q2I0M5|P0CG48
Q2I0M5|Q2MKA7
Q2I0M5|Q9BXY4
Q2I0M5|Q9HBX8
Q2I0M5|Q9BXB1
Q2I0M5|P62987
Q2I0M5|Q9ULT6
Q8NFJ6|P01178
Q8NFJ6|O43193
Q8NFJ6|P30968
Q8NFJ6|Q969F8
Q8NFJ6|P41220
Q8NFJ6|Q92847
Q8NFJ6|O43555
Q8NFJ6|O15552
Q8NFJ6|O14842
Q8NFJ6|Q96RI0
Q8NFJ6|Q99705
Q8NFJ6|Q9GZQ4
Q8NFJ6|P20309
Q8NFJ6|P30990
Q8NFJ6|P07492
Q8NFJ6|P04083
Q8NFJ6|P28336
Q8NFJ6|P41595
Q8NFJ6|Q00722
Q8NFJ6|P23352
Q8NFJ6|P30679
Q8NFJ6|P42336
Q8NFJ6|P48645
Q8NFJ6|P01042
Q8NFJ6|O15130
Q8NFJ6|Q8IYL9
Q8NFJ6|P58294
Q8NFJ6|Q13304
Q8NFJ6|P30556
Q8NFJ6|P27986
Q8NFJ6|P01148
Q8NFJ6|Q9GZQ6
Q8NFJ6|Q01970
Q8NFJ6|Q969V1
Q8NFJ6|Q9NS75
Q8NFJ6|Q13255
Q8NFJ6|P05067
Q8NFJ6|P50148
Q8NFJ6|P34995
Q8NFJ6|O43612
Q8NFJ6|P32238
Q8NFJ6|Q9HC23
Q8NFJ6|O00254
Q8NFJ6|P55085
Q8NFJ6|P37288
Q8NFJ6|Q9UHF0
Q8NFJ6|P25105
Q8NFJ6|P29371
Q8NFJ6|P20396
Q8NFJ6|P25103
Q8NFJ6|O95665
Q8NFJ6|Q8TCW9
Q8NFJ6|P47900
Q8NFJ6|Q9HB89
Q8NFJ6|P41594
Q8NFJ6|P11229
Q8NFJ6|P35368
Q8NFJ6|Q15722
Q8NFJ6|P30411
Q8NFJ6|Q9Y5X5
Q8NFJ6|Q5T6X5
Q8NFJ6|Q15077
Q8NFJ6|P34981
Q8NFJ6|P41231
Q8NFJ6|P46094
Q8NFJ6|P25098
Q8NFJ6|P25101
Q8NFJ6|P46093
Q8NFJ6|P20366
Q8NFJ6|P25116
Q8NFJ6|P55075
Q8NFJ6|Q9UKP6
Q8NFJ6|P30559
Q8NFJ6|Q9H1C0
Q8NFJ6|O14843
Q8NFJ6|Q9UNW8
Q8NFJ6|P20382
Q8NFJ6|P49795
Q8NFJ6|Q15147
Q8NFJ6|P59768
Q8NFJ6|P32239
Q8NFJ6|Q86VW2
Q8NFJ6|P06307
Q8NFJ6|P14138
Q8NFJ6|Q9NQ66
Q8NFJ6|O75962
Q8NFJ6|P25090
Q8NFJ6|P43657
Q8NFJ6|P83859
Q8NFJ6|P0DJI8
Q8NFJ6|Q92633
Q8NFJ6|Q6W5P4
Q8NFJ6|P01019
Q8NFJ6|Q15726
Q8NFJ6|Q9NS28
Q8NFJ6|P47992
Q8NFJ6|Q9UBD3
Q8NFJ6|P30989
Q8NFJ6|Q9UBY5
Q8NFJ6|P43088
Q8NFJ6|O43614
Q8NFJ6|Q6X4W1
Q8NFJ6|Q9UHM6
Q8NFJ6|P20800
Q8NFJ6|Q99677
Q8NFJ6|Q9Y271
Q8NFJ6|P21452
Q8NFJ6|O43613
Q8NFJ6|O95837
Q8NFJ6|Q5H8A3
Q8NFJ6|P24530
Q8NFJ6|P62873
Q8NFJ6|P28223
Q8NFJ6|P05305
Q8NFJ6|P25100
Q8NFJ6|P30550
Q8NFJ6|P01185
Q8NFJ6|P35348
Q8NFJ6|P08912
Q8NFJ6|P34947
Q8NFJ6|Q96P65
Q8NFJ6|P08949
Q8NFJ6|P35367
Q8NFJ6|P0C0P6
Q8NFJ6|P47871
Q8NFJ6|Q9HBW0
Q8NFJ6|P01275
Q8NFJ6|P12872
Q8NFJ6|Q9P2D1
Q8NFJ6|P11362
Q8NFJ6|P21731
Q8NFJ6|P41180
Q8NFJ6|Q9NPC1
Q8NFJ6|Q15743
Q8NFJ6|Q96GD4
Q8NFJ6|Q8IVG9
Q9BQL6|Q13418
Q9BQL6|Q8WUP2
P01213|P01178
P01213|P01031
P01213|P01298
P01213|P80162
P01213|O15303
P01213|P11488
P01213|P41143
P01213|P01303
P01213|P01024
P01213|O95977
P01213|P32248
P01213|Q9NYW6
P01213|Q9NYW5
P01213|Q9NYW4
P01213|P19086
P01213|Q99705
P01213|O60755
P01213|Q9NYV7
P01213|P19087
P01213|P51828
P01213|P31391
P01213|Q9GZQ4
P01213|P30990
P01213|Q9H3N8
P01213|P49286
P01213|P35414
P01213|P04083
P01213|O00585
P01213|Q9Y4X3
P01213|O60266
P01213|P09471
P01213|P48645
P01213|P01189
P01213|P01042
P01213|P41145
P01213|P22466
P01213|P30872
P01213|Q13304
P01213|P25106
P01213|P06850
P01213|P08913
P01213|Q969V1
P01213|P05067
P01213|P40145
P01213|O43927
P01213|P61278
P01213|P47898
P01213|P32302
P01213|P41597
P01213|P51681
P01213|P13501
P01213|O15467
P01213|Q9H2A7
P01213|P35346
P01213|O60503
P01213|Q9Y2W7
P01213|P25024
P01213|P19876
P01213|P42830
P01213|P02775
P01213|P32246
P01213|O76081
P01213|Q08828
P01213|Q99527
P01213|Q96P68
P01213|O60858
P01213|P47211
P01213|Q13519
P01213|Q16581
P01213|P21462
P01213|P48039
P01213|O00574
P01213|P21453
P01213|Q9ULZ1
P01213|P02778
P01213|Q9HB89
P01213|P01100
P01213|P10145
P01213|O14625
P01213|Q9H244
P01213|P30411
P01213|P28566
P01213|Q15391
P01213|P30542
P01213|Q99731
P01213|O43306
P01213|Q8NFM4
P01213|P28221
P01213|P08908
P01213|P25025
P01213|P08172
P01213|Q9BPV8
P01213|P20366
P01213|P30939
P01213|P01210
P01213|P51685
P01213|P21728
P01213|P59551
P01213|Q9H1C0
P01213|Q9H228
P01213|Q9NSD7
P01213|O43603
P01213|Q8N729
P01213|P32745
P01213|P48145
P01213|P20382
P01213|P46092
P01213|P49146
P01213|P51679
P01213|Q8NG41
P01213|Q9Y5Y4
P01213|P49795
P01213|Q7RTR8
P01213|P59768
P01213|P06307
P01213|P41146
P01213|Q15761
P01213|P51684
P01213|P25090
P01213|P25089
P01213|Q9Y5N1
P01213|Q08462
P01213|P63096
P01213|Q14330
P01213|O00222
P01213|P21730
P01213|P0DJI8
P01213|P43115
P01213|Q9BXC0
P01213|P30874
P01213|P51686
P01213|Q14831
P01213|Q99500
P01213|P78556
P01213|Q92633
P01213|P10082
P01213|Q9NRJ3
P01213|P25929
P01213|P14416
P01213|Q07325
P01213|Q9BXA5
P01213|Q14832
P01213|P49802
P01213|P01019
P01213|Q15726
P01213|Q08116
P01213|Q9NS28
P01213|Q8TDU9
P01213|O43665
P01213|P21554
P01213|P48146
P01213|P08754
P01213|P28222
P01213|Q9UBY5
P01213|P49682
P01213|Q14833
P01213|P34972
P01213|P51582
P01213|Q5H8A3
P01213|P62873
P01213|Q8TDS5
P01213|P07101
P01213|Q9NYW7
P01213|P35462
P01213|Q8TDS4
P01213|O15444
P01213|Q9Y2T6
P01213|Q14416
P01213|P09341
P01213|P48061
P01213|P0C0P6
P01213|A8MTJ3
P01213|Q9HBW0
P01213|P18825
P01213|P59536
P01213|P59535
P01213|O43566
P01213|P61073
P01213|P18089
P01213|P16220
P01213|P35372
P01213|P49798
P01213|P59534
P01213|P08173
P01213|O95622
P01213|P41180
P01213|P19875
P01213|P59537
P01213|P49019
P01213|P51677
P01213|P49758
P01213|O95136
P01213|Q8IVG9
Q96SZ6|Q15078
Q96SZ6|Q9NQT5
Q96SZ6|P0CG48
Q96SZ6|Q00535
Q13424|Q13326
Q13424|Q14118
Q13424|Q8IWT1
Q13424|Q14524
Q13424|P29475
Q13424|Q92629
Q13424|P62993
Q13424|P56539
Q13424|P11532
Q13424|P46939
Q13424|O95477
Q13424|Q16585
Q13424|Q96LD1
Q13424|Q9Y4J8
Q13424|Q9NSN8
P01178|O43193
P01178|P30968
P01178|Q969F8
P01178|P41220
P01178|Q92847
P01178|P01303
P01178|O43555
P01178|O15552
P01178|O14842
P01178|Q96RI0
P01178|Q99705
P01178|P01308
P01178|Q9GZQ4
P01178|P20309
P01178|P30990
P01178|P07492
P01178|P04083
P01178|P28336
P01178|P41595
P01178|Q00722
P01178|P81133
P01178|P30679
P01178|P42336
P01178|P48645
P01178|P01189
P01178|P01042
P01178|P22466
P01178|O15130
P01178|Q8IYL9
P01178|P58294
P01178|Q13304
P01178|P30556
P01178|P27986
P01178|P01148
P01178|P06850
P01178|Q9GZQ6
P01178|Q01970
P01178|Q969V1
P01178|Q9NS75
P01178|Q13255
P01178|P05067
P01178|P50148
P01178|P61278
P01178|P34995
P01178|O43612
P01178|P32238
P01178|Q9HC23
P01178|O00254
P01178|P55085
P01178|P29474
P01178|P37288
P01178|Q9UHF0
P01178|P25105
P01178|P01236
P01178|P29371
P01178|P20396
P01178|P25103
P01178|O95665
P01178|Q8TCW9
P01178|P47900
P01178|Q9HB89
P01178|P41594
P01178|P01100
P01178|P11229
P01178|P35368
P01178|Q15722
P01178|P30411
P01178|Q9Y5X5
P01178|Q5T6X5
P01178|Q15077
P01178|P34981
P01178|P41231
P01178|P46094
P01178|P25098
P01178|P25101
P01178|P46093
P01178|P20366
P01178|P25116
P01178|Q9UKP6
P01178|P30559
P01178|Q9H1C0
P01178|O14843
P01178|Q9UNW8
P01178|P20382
P01178|O60733
P01178|P49795
P01178|Q15147
P01178|P59768
P01178|Q9UBU3
P01178|P32239
P01178|Q86VW2
P01178|P06307
P01178|P14138
P01178|Q9NQ66
P01178|O75962
P01178|P25090
P01178|Q92731
P01178|P43657
P01178|O95630
P01178|P83859
P01178|P0DJI8
P01178|Q92633
P01178|Q6W5P4
P01178|P01019
P01178|Q15726
P01178|Q9NS28
P01178|P47992
P01178|Q9UBD3
P01178|P30989
P01178|Q9UBY5
P01178|P43088
P01178|O43614
P01178|Q9UHM6
P01178|P20800
P01178|Q99677
P01178|Q9Y271
P01178|P21452
P01178|O43613
P01178|O95837
P01178|Q5H8A3
P01178|P24530
P01178|P62873
P01178|P28223
P01178|P12643
P01178|P05305
P01178|P25100
P01178|P30550
P01178|P01185
P01178|P35348
P01178|P08912
P01178|P34947
P01178|Q96P65
P01178|P08949
P01178|P35367
P01178|P0C0P6
P01178|P47871
P01178|Q9HBW0
P01178|P01275
P01178|P12872
P01178|P21731
P01178|P41180
P01178|Q9NPC1
P01178|Q15743
P01178|Q8IVG9
Q9H444|Q9NZZ3
Q9H444|O75351
Q9H444|Q99816
Q9H444|Q9Y6W3
Q9H444|Q8IUC4
Q9H444|Q9UN37
Q9H444|Q9UQN3
Q9H444|Q9H3S7
Q9H444|P62979
Q9H444|O15484
Q9H444|P07384
Q9H444|Q8TCX5
Q9H444|P17655
Q9H444|Q96CF2
Q9H444|P40818
Q9H444|P0CG47
Q9H444|O43633
Q9H444|Q9Y6Q1
Q9H444|Q96FZ7
Q9H444|Q14332
Q9H444|Q9BY43
Q9H444|Q8WUX9
Q9H444|Q96EY5
Q9H444|P63279
Q9H444|P53990
Q9H444|O14964
Q9H444|O95630
Q9H444|P0CG48
Q9H444|Q9H7P6
Q9H444|Q12934
Q9H444|Q9HC96
Q9H444|P20807
Q9H444|Q9HD42
Q9H444|Q96PU5
Q9H444|Q9H2X6
Q9H444|P62987
Q9H444|Q9Y3E7
Q9H444|Q8WUM4
Q9H444|Q96H20
Q9H444|Q7LBR1
Q9H444|O75928
P18428|P02647
P18428|P40763
P18428|P08571
P18428|P17676
P18428|P01100
P18428|P05412
P18428|O00206
Q9H598|Q9P2U7
Q9H598|P20336
Q9H598|P11142
Q9H598|P60880
Q9H598|Q05329
Q9H598|P21579
Q9H598|Q9P2U8
Q9H598|P78337
Q9H598|Q99697
Q9H598|O14810
Q9H598|P63027
Q9H598|Q9BZP6
Q9H598|Q99259
Q9H598|Q9H3Z4
Q9H598|O75364
Q9H598|Q16572
Q9H598|Q9NQX3
Q9H598|Q86UR5
Q9H598|Q9Y345
P23526|Q9UBK8
P23526|Q9Y6K1
P23526|Q93088
P23526|P55263
P23526|P31153
P23526|Q9UBC3
P23526|P35520
P23526|P0CG48
P23526|P98170
P23526|P26358
P23526|P56693
P23526|P21964
P23526|Q99707
P23526|P32929
P23526|Q00266
P23526|P42898
P23526|P49915
Q9H4H8|P0CG48
Q9H490|Q969N2
Q9H490|Q07326
Q9H490|Q96S52
Q9H490|O94777
Q9H490|Q03405
Q9H490|Q8TEQ8
Q9H490|P0CG48
Q9H490|Q75T13
Q9H490|O43292
Q9H490|O95427
Q9H490|Q92643
O14734|P49753
O14734|Q14032
O14734|Q9Y2P5
O14734|Q86TX2
O14734|P09110
O14734|P0CG48
O14734|P22307
O14734|P50542
O14734|P84090
O43396|Q9BRA2
O43396|P62191
O43396|P54578
O43396|P18887
O43396|O43242
O43396|Q15084
O43396|P38606
O43396|P35998
O43396|Q15008
O43396|P29474
O43396|P17980
O43396|Q13200
O43396|P62195
O43396|P07237
O43396|P0CG48
O43396|Q9Y5K5
O43396|O95278
O43396|P55036
O43396|P50991
O43396|O00487
O43396|P25786
P19105|P11055
P19105|Q9UKX2
P19105|Q9UKX3
P19105|Q9Y623
P19105|O14974
P19105|Q7Z406
P19105|O94768
P19105|Q9NQW6
P19105|Q8NEV4
P19105|P35580
P19105|Q9P2M7
P19105|P62745
P19105|Q9NRW1
P19105|P08134
P19105|P62140
P19105|Q96T49
P19105|P20340
P19105|O75116
P19105|Q9UEE5
P19105|P62136
P19105|P36873
P19105|P0CG48
P19105|Q13131
P19105|P12883
P19105|P13533
P19105|P60709
P19105|Q15746
P19105|Q9Y5S2
P19105|P54646
P19105|Q01518
P19105|Q9H1R3
P19105|O14578
P19105|Q32MK0
P19105|P35749
P19105|Q13464
P19105|P13535
P19105|O60237
P19105|Q8WXR4
P19105|Q9H0N0
P19105|P61586
P19105|Q9HD67
Q16594|Q8NEM7
Q16594|P22087
Q16594|O75478
Q16594|Q92830
Q16594|P20226
Q16594|P62380
Q16594|O75529
Q16594|Q9UPT9
Q16594|Q7Z3B3
Q16594|Q92831
Q16594|Q16514
Q16594|Q15291
Q16594|O75376
Q16594|Q92750
Q16594|P04637
Q16594|P21675
Q16594|Q9Y6J9
Q16594|Q12962
Q16594|Q9ULM3
Q16594|O75528
Q16594|P51610
Q16594|P62263
Q16594|Q15545
Q16594|Q96ES7
Q16594|P33076
Q16594|Q9Y265
Q16594|O94864
Q16594|Q9HBM6
Q16594|Q5VWG9
Q16594|P0CG48
Q16594|Q9Y4A5
Q16594|Q96EZ8
Q16594|Q9H0E3
Q16594|P61964
Q16594|Q99496
Q16594|Q96BN2
Q16594|Q15542
Q16594|O75486
Q16594|Q5H9L4
Q16594|Q7Z7C8
Q16594|P50750
Q16594|Q9BVI0
Q16594|Q6P1X5
Q16594|O75461
Q16594|Q13469
Q16594|O15265
Q16594|Q9HCK8
Q16594|Q14CW9
Q16594|P49848
Q16594|Q9H7Z6
Q16594|Q8IZX4
Q16594|Q70EK9
Q16594|Q9NPA8
Q16594|Q03164
Q16594|Q13889
Q16594|Q6PI98
Q16594|Q9Y230
P51553|P53396
P51553|O75874
P51553|P27708
P51553|P50213
P51553|P48735
P51553|P35914
P51553|P53597
P51553|Q8TB92
O75832|Q9NPB6
O75832|P51665
O75832|P60468
O75832|P49720
O75832|P11142
O75832|P24385
O75832|P46527
O75832|O75496
O75832|Q9UIQ6
O75832|P63208
O75832|P24593
O75832|P11926
O75832|P61619
O75832|P38936
O75832|P04792
O75832|P60896
O75832|P11802
O75832|Q14674
O75832|Q99436
O75832|P62191
O75832|P60900
O75832|P54578
O75832|O00231
O75832|Q9UJX4
O75832|P20618
O75832|O15169
O75832|Q13618
O75832|O43242
O75832|P24941
O75832|P06400
O75832|P04637
O75832|P28072
O75832|P28066
O75832|P62979
O75832|Q13309
O75832|P62888
O75832|O60566
O75832|P28070
O75832|P35998
O75832|P61289
O75832|Q15008
O75832|Q13257
O75832|Q9H9S3
O75832|P17980
O75832|P53350
O75832|Q9H211
O75832|Q9Y2T1
O75832|P30304
O75832|P51965
O75832|P0CG47
O75832|Q12834
O75832|Q99460
O75832|Q9UM13
O75832|Q13200
O75832|P62195
O75832|Q8TAA3
O75832|O95271
O75832|P11940
O75832|Q9UJX6
O75832|Q13177
O75832|Q92997
O75832|Q9UJX5
O75832|Q13616
O75832|Q92530
O75832|Q04637
O75832|Q9H1A4
O75832|P60059
O75832|P0CG48
O75832|O95997
O75832|Q96MT3
O75832|O00232
O75832|Q13042
O75832|O00762
O75832|P40306
O75832|Q9HCE7
O75832|P28074
O75832|Q53G59
O75832|Q9Y5K5
O75832|Q8NHY2
O75832|Q9NTX7
O75832|O43684
O75832|P55036
O75832|Q9Y297
O75832|O14818
O75832|Q13415
O75832|Q9H2K2
O75832|P49721
O75832|P51668
O75832|Q8NHZ8
O75832|O14640
O75832|P54792
O75832|Q06323
O75832|Q9UJX2
O75832|Q9UM11
O75832|P06493
O75832|Q76N89
O75832|Q14997
O75832|Q04206
O75832|A5LHX3
O75832|O00487
O75832|P62987
O75832|Q9UJX3
O75832|P62333
O75832|P25786
O75832|Q9UMX2
O75832|Q92560
O75832|Q00987
O75832|P30260
O75832|O00233
O75832|O95190
O75832|Q96GD4
O75832|P54368
P08842|P05181
P08842|Q15629
P08842|P15848
P08842|Q9H2A2
P08842|P05108
P08842|Q8NBK3
P08842|Q9UM82
P08842|O75908
P08842|P22680
P08842|O75881
P08842|Q15834
P08842|Q5FYB0
P08842|Q5FYB1
P08842|P38571
P08842|P08684
P08842|P49902
P08842|P05177
P08842|Q9UBM7
P08842|P54793
P08842|P35610
P08842|P14060
P08842|P26439
P08842|P05093
P08842|Q15392
P08842|P19835
P08842|P04798
P08842|Q6UWY0
P08842|Q5FYA8
P08842|P51690
P08842|P51689
O60907|P37268
O60907|Q06520
O60907|Q9UQL6
O60907|Q6Q788
O60907|O95996
O60907|P02647
O60907|P23258
O60907|Q9NVC6
O60907|Q6PCB7
O60907|Q9BTT4
O60907|P15090
O60907|Q9NPJ6
O60907|Q96RS0
O60907|P36405
O60907|P35398
O60907|Q13573
O60907|Q96CW5
O60907|Q6STE5
O60907|Q92793
O60907|Q07869
O60907|Q8NI77
O60907|Q96RN5
O60907|Q09472
O60907|Q7Z460
O60907|Q92831
O60907|Q13618
O60907|Q9UBK2
O60907|P06746
O60907|P50416
O60907|P21439
O60907|P48060
O60907|O75376
O60907|Q99541
O60907|P46531
O60907|P33121
O60907|P46937
O60907|Q13503
O60907|Q96BD8
O60907|O43513
O60907|Q9NYJ8
O60907|P37231
O60907|P04035
O60907|Q13363
O60907|Q6P2C8
O60907|Q92585
O60907|P07148
O60907|O75509
O60907|Q96HR3
O60907|O75192
O60907|Q15648
O60907|Q9BY76
O60907|P22680
O60907|Q9Y2T1
O60907|O15379
O60907|Q9NZL6
O60907|P16671
O60907|O15516
O60907|P13196
O60907|Q15562
O60907|Q02928
O60907|Q86YN6
O60907|Q9Y6Q1
O60907|Q8IX90
O60907|Q15788
O60907|O60427
O60907|Q01581
O60907|Q14192
O60907|O60244
O60907|P48730
O60907|Q9NZI5
O60907|Q9Y2X0
O60907|Q86X55
O60907|Q71SY5
O60907|Q8IVF5
O60907|P50748
O60907|P08047
O60907|Q53GT1
O60907|Q8WVK7
O60907|Q16665
O60907|Q99743
O60907|Q86Y91
O60907|P35222
O60907|Q06330
O60907|P23511
O60907|Q99594
O60907|P15884
O60907|O60656
O60907|Q8IUQ4
O60907|P62158
O60907|Q14686
O60907|Q15561
O60907|Q96ST3
O60907|Q9GZV5
O60907|Q12772
O60907|P28347
O60907|P01019
O60907|P27469
O60907|Q9HB71
O60907|P29279
O60907|P02652
O60907|Q9BWU1
O60907|P54868
O60907|P48163
O60907|P23786
O60907|Q15327
O60907|Q9Y6Q9
O60907|Q13547
O60907|Q93074
O60907|O95239
O60907|O95477
O60907|Q04724
O60907|Q9UJP4
O60907|P04798
O60907|Q13227
O60907|P49336
O60907|Q9UKK3
O60907|O00327
O60907|Q14980
O60907|O75448
O60907|O43663
O60907|P06493
O60907|P43034
O60907|Q9UHV7
O60907|Q9Y618
O60907|Q15596
O60907|Q9BZK7
O60907|Q9UKV0
O60907|P11310
O60907|Q8IZL2
O60907|Q9BYK8
O60907|O75122
O60907|Q96JK9
O60907|P24863
O60907|Q92769
O60907|Q16881
O60907|Q9NQB0
O60907|Q3L8U1
O00264|Q15005
O00264|P31749
O00264|P00533
O00264|P06401
O00264|O15503
O00264|P0CG48
O00264|Q8NC51
O00264|P22102
O00264|P51151
P51841|P19387
P51841|Q13232
P51841|O00746
P51841|P36954
P51841|Q9UMX6
P51841|Q01064
P51841|Q14028
P51841|P16499
P51841|O95843
P51841|P56597
P51841|Q13956
P51841|O15514
P51841|Q9HCR9
P51841|O43924
P51841|O76083
P51841|P52435
P51841|P52434
P51841|P62487
P51841|O75355
P51841|P30876
P51841|P24928
P51841|P14618
P51841|P62875
P51841|P18545
P51841|P54750
P51841|O00408
P51841|P50583
P51841|P53803
P51841|O76074
P51841|Q14432
P51841|Q9Y5B8
P51841|P49961
P51841|P51160
P51841|Q5MY95
P51841|Q9UJ90
P51841|O14802
P51841|Q9BY32
P51841|O60361
P51841|P22392
P51841|P30793
P51841|Q14123
P51841|P29973
P51841|P61218
P51841|O75414
P51841|P35913
P51841|Q9Y233
Q9UN42|P51817
Q9UN42|P27361
Q9UN42|Q13237
Q9UN42|P17612
Q9UN42|P50993
Q9UN42|P22694
Q9UN42|P22612
Q9NR97|Q9H1C4
Q9NR97|Q96C10
Q9NR97|Q9BYX4
Q9NR97|P43235
Q9NR97|O15455
Q9NR97|Q06187
Q9NR97|Q14653
Q9NR97|Q99538
Q9NR97|P07858
Q9NR97|P25774
Q9NR97|O95786
Q9NR97|Q9NYK1
Q9NR97|Q9NWZ3
Q9NR97|Q99836
P23416|P48167
P23416|O75311
P23416|P23415
Q8N3U4|Q96BT3
Q8N3U4|Q9UMN6
Q8N3U4|P57740
Q8N3U4|Q9BS16
Q8N3U4|Q9BPU9
Q8N3U4|Q8NI51
Q8N3U4|P38936
Q8N3U4|Q9BW27
Q8N3U4|P54652
Q8N3U4|Q8NFH4
Q8N3U4|Q15554
Q8N3U4|Q14674
Q8N3U4|Q9BU64
Q8N3U4|P55209
Q8N3U4|P20700
Q8N3U4|Q8WUM0
Q8N3U4|O14777
Q8N3U4|Q7L7X3
Q8N3U4|Q8NI77
Q8N3U4|Q7Z460
Q8N3U4|Q5FBB7
Q8N3U4|P49711
Q8N3U4|Q02224
Q8N3U4|Q96EA4
Q8N3U4|Q9Y6D9
Q8N3U4|Q8IZU3
Q8N3U4|Q9BSI4
Q8N3U4|Q8N4N8
Q8N3U4|Q5FWF5
Q8N3U4|P04637
Q8N3U4|Q9BZD4
Q8N3U4|Q03188
Q8N3U4|Q96FF9
Q8N3U4|P54274
Q8N3U4|Q9BXU0
Q8N3U4|Q71F23
Q8N3U4|Q6KC79
Q8N3U4|Q9H3R5
Q8N3U4|P49792
Q8N3U4|O60566
Q8N3U4|Q6PIF2
Q8N3U4|Q13257
Q8N3U4|O60216
Q8N3U4|Q7Z5K2
Q8N3U4|Q9NYB0
Q8N3U4|P53350
Q8N3U4|O43683
Q8N3U4|Q29RF7
Q8N3U4|P30622
Q8N3U4|Q56NI9
Q8N3U4|Q12834
Q8N3U4|Q8N2Z9
Q8N3U4|O95072
Q8N3U4|Q9H900
Q8N3U4|P55735
Q8N3U4|Q6P1N0
Q8N3U4|Q9NTI5
Q8N3U4|Q53HL2
Q8N3U4|Q9UJ98
Q8N3U4|Q9Y266
Q8N3U4|Q14683
Q8N3U4|P63279
Q8N3U4|P50748
Q8N3U4|Q8WVK7
Q8N3U4|Q9GZM8
Q8N3U4|Q2NKX8
Q8N3U4|P36873
Q8N3U4|Q8NG31
Q8N3U4|Q8NGS2
Q8N3U4|P49450
Q8N3U4|Q7L2Z9
Q8N3U4|Q8N0S2
Q8N3U4|Q8NFH3
Q8N3U4|Q13535
Q8N3U4|P0CG48
Q8N3U4|Q9NXR1
Q8N3U4|P46060
Q8N3U4|Q8NDV3
Q8N3U4|Q9BX26
Q8N3U4|Q9NUX5
Q8N3U4|Q562F6
Q8N3U4|Q8WXH0
Q8N3U4|Q9NZP5
Q8N3U4|Q9UQE7
Q8N3U4|Q8WYP5
Q8N3U4|Q16695
Q8N3U4|P49454
Q8N3U4|Q96IY1
Q8N3U4|Q8NF91
Q8N3U4|P42677
Q8N3U4|O43684
Q8N3U4|Q15431
Q8N3U4|Q13352
Q8N3U4|Q99661
Q8N3U4|Q92674
Q8N3U4|Q9H410
Q8N3U4|O95229
Q8N3U4|P16104
Q8N3U4|Q9P258
Q8N3U4|Q15691
Q8N3U4|Q6IPU0
Q8N3U4|Q12769
Q8N3U4|Q9H081
Q8N3U4|Q8WVM7
Q8N3U4|Q9Y6X3
Q8N3U4|Q96H22
Q8N3U4|Q96AP0
Q8N3U4|Q9NQS7
Q8N3U4|P43034
Q8N3U4|O94901
Q8N3U4|O14980
Q8N3U4|Q9UH99
Q8N3U4|Q9H4I0
Q8N3U4|P38398
Q8N3U4|O75122
Q8N3U4|Q14008
Q8N3U4|Q03164
Q8N3U4|Q6P1K2
Q8N3U4|Q96GD4
Q8N3U4|Q8NBT2
P33897|P40855
Q9NSA2|Q6PIL6
Q9NSA2|Q9NZI2
O95258|P01308
O60828|Q9BQA1
O60828|P83876
P0C0E4|Q96KP1
P0C0E4|Q96A65
P0C0E4|Q8TAG9
P0C0E4|Q9Y2D4
P0C0E4|Q53QZ3
P0C0E4|Q9BQS8
P0C0E4|O15178
P0C0E4|O60645
P0C0E4|Q9UPT5
P0C0E4|P47224
P0C0E4|O60806
P0C0E4|Q3YEC7
P0C0E4|Q6ZUM4
P0C0E4|Q9BRR9
P0C0E4|P31150
P0C0E4|Q96QF0
Q13585|Q92993
Q13585|P49407
O75695|P36404
O75695|P36405
O75695|P0CG48
P01033|P08253
P01033|P51511
P01033|P01137
P01033|P05121
P01033|P04004
P01033|P09486
P01033|P04196
P01033|P22894
P01033|P10600
P01033|P18146
P01033|Q15672
P01033|P10124
P01033|O95863
P01033|Q9Y5R2
P01033|Q9H239
P01033|O43707
P01033|P17535
P01033|P08962
P01033|P05231
P01033|P09237
P01033|P45452
P01033|P07996
P01033|P04275
P01033|P01583
P01033|P01584
P01033|P40763
P01033|P01189
P01033|Q13201
P01033|P00488
P01033|P01042
P01033|P01133
P01033|P02790
P01033|P31749
P01033|P05155
P01033|P09238
P01033|P49767
P01033|Q14116
P01033|P05067
P01033|P51512
P01033|Q07812
P01033|P02768
P01033|P02775
P01033|P02776
P01033|O43915
P01033|P08254
P01033|Q07817
P01033|P05019
P01033|P05556
P01033|P35225
P01033|P01100
P01033|P10145
P01033|Q92819
P01033|P50281
P01033|P00747
P01033|P15407
P01033|P49765
P01033|P41159
P01033|Q99542
P01033|Q9NYA1
P01033|P10909
P01033|P08697
P01033|P03956
P01033|P01023
P01033|P30536
P01033|P08047
P01033|P10415
P01033|P00746
P01033|P84022
P01033|P04075
P01033|P0CG48
P01033|P01009
P01033|Q86V86
P01033|P03886
P01033|P35609
P01033|P01019
P01033|O00292
P01033|P12259
P01033|P29279
P01033|P05412
P01033|P50052
P01033|P60484
P01033|P15692
P01033|P14780
P01033|O00206
P01033|P15976
P01033|P12643
P01033|P62328
P01033|Q5H8C1
P01033|P07225
P01033|P12814
P01033|P10451
P01033|P01344
P01033|P16070
P01033|P22301
P01033|Q8NER1
P54707|P15313
P54707|Q9HBG4
P54707|Q00722
P54707|O14745
P54707|P20648
P54707|Q8IZY2
P54707|Q93050
P54707|Q9NP58
P54707|Q13488
P54707|Q01970
P54707|P54709
P54707|P54710
P54707|P05023
P54707|P17301
P54707|P13637
P54707|P27449
P54707|P01350
P54707|Q9Y487
P54707|Q96JB1
P54707|Q15147
P54707|P51164
P54707|Q9NQ66
P54707|Q9H2U2
P54707|Q9BZC7
P54707|P0CG48
P54707|O14678
P54707|P26678
P54707|P12931
P54707|Q9NUT2
P54707|P50993
P54707|P05026
P54707|Q13733
P54707|P33261
P54707|Q15181
P54707|P09769
Q9NV92|P00441
Q9NV92|P0CG48
Q9NV92|P46934
Q9NV92|O00308
Q9NV92|Q9HCE7
Q9NV92|Q96J02
Q9NV92|P08294
Q9NV92|P49281
Q9NV92|Q96PU5
O43193|P30968
O43193|Q969F8
O43193|P41220
O43193|Q92847
O43193|O43555
O43193|O15552
O43193|O14842
O43193|Q96RI0
O43193|Q99705
O43193|Q9GZQ4
O43193|P20309
O43193|P30990
O43193|P07492
O43193|P04083
O43193|P28336
O43193|P41595
O43193|Q00722
O43193|P30679
O43193|P42336
O43193|P48645
O43193|P01042
O43193|O15130
O43193|Q8IYL9
O43193|P58294
O43193|Q13304
O43193|P30556
O43193|P27986
O43193|P01148
O43193|Q9GZQ6
O43193|Q01970
O43193|Q969V1
O43193|Q9NS75
O43193|Q13255
O43193|P05067
O43193|P50148
O43193|P34995
O43193|O43612
O43193|P32238
O43193|Q9HC23
O43193|O00254
O43193|P55085
O43193|P37288
O43193|Q9UHF0
O43193|P25105
O43193|P29371
O43193|P20396
O43193|P25103
O43193|O95665
O43193|Q8TCW9
O43193|P47900
O43193|Q9HB89
O43193|P41594
O43193|P11229
O43193|P35368
O43193|Q15722
O43193|P30411
O43193|Q9Y5X5
O43193|Q5T6X5
O43193|Q15077
O43193|P34981
O43193|P41231
O43193|P46094
O43193|P25098
O43193|P25101
O43193|P46093
O43193|P20366
O43193|P25116
O43193|Q9UKP6
O43193|P30559
O43193|Q9H1C0
O43193|O14843
O43193|Q9UNW8
O43193|P20382
O43193|P49795
O43193|Q15147
O43193|P59768
O43193|Q9UBU3
O43193|P32239
O43193|Q86VW2
O43193|P06307
O43193|P14138
O43193|Q9NQ66
O43193|O75962
O43193|P25090
O43193|P43657
O43193|P83859
O43193|P0DJI8
O43193|Q92633
O43193|Q6W5P4
O43193|P01019
O43193|Q15726
O43193|Q9NS28
O43193|P47992
O43193|Q9UBD3
O43193|P30989
O43193|Q9UBY5
O43193|P43088
O43193|O43614
O43193|Q9UHM6
O43193|P20800
O43193|Q99677
O43193|Q9Y271
O43193|P21452
O43193|O43613
O43193|O95837
O43193|Q5H8A3
O43193|P24530
O43193|P62873
O43193|P28223
O43193|P05305
O43193|P25100
O43193|P30550
O43193|P01185
O43193|P35348
O43193|P08912
O43193|P34947
O43193|Q96P65
O43193|P08949
O43193|P35367
O43193|P0C0P6
O43193|P47871
O43193|Q9HBW0
O43193|P01275
O43193|P12872
O43193|P21731
O43193|P41180
O43193|Q9NPC1
O43193|Q15743
O43193|Q8IVG9
P13686|P21815
P13686|P05112
P13686|O14788
P13686|P43235
P13686|P01270
P13686|Q8NFF5
P13686|O00300
P13686|O14638
P13686|P30988
P13686|P22413
P13686|P02818
P13686|Q13950
P13686|Q969G6
P13686|P10451
Q13326|Q14118
Q13326|Q9H9S5
Q13326|Q14315
Q13326|Q92629
Q13326|P56539
Q13326|O00541
Q13326|P11532
Q13326|P46939
Q13326|Q16585
Q13326|Q96LD1
Q13326|P20807
Q13326|O75923
Q13326|Q9NSN8
Q8NEM7|O75478
Q8NEM7|Q92830
Q8NEM7|Q16539
Q8NEM7|O75529
Q8NEM7|Q9UPT9
Q8NEM7|Q92831
Q8NEM7|Q16514
Q8NEM7|Q9Y6J9
Q8NEM7|Q12962
Q8NEM7|O75528
Q8NEM7|Q15545
Q8NEM7|Q96ES7
Q8NEM7|O94864
Q8NEM7|Q9HBM6
Q8NEM7|Q9Y4A5
Q8NEM7|Q9H0E3
Q8NEM7|Q7Z3C6
Q8NEM7|Q96BN2
Q8NEM7|Q15542
Q8NEM7|O75486
Q8NEM7|Q6P1X5
Q8NEM7|Q14CW9
Q8NEM7|P49848
Q8NEM7|Q9NPA8
Q6UX06|Q00653
Q6UX06|O94907
Q6UX06|Q9P0J0
Q08AH3|P16219
Q08AH3|P53396
Q08AH3|O00763
Q08AH3|Q13085
P78549|P40692
P78549|P11172
P78549|P13051
P78549|Q8IYD8
P78549|Q969S2
P78549|Q92889
P78549|P36639
P78549|Q96FI4
P78549|P28715
P78549|P43351
P78549|Q9UIF7
P78549|P67809
P08253|P51511
P08253|P00750
P08253|P01137
P08253|P14210
P08253|P05121
P08253|P09919
P08253|P13500
P08253|P02452
P08253|P19838
P08253|P60568
P08253|P04406
P08253|Q16539
P08253|Q99075
P08253|P39210
P08253|P06733
P08253|P22894
P08253|P10600
P08253|O95863
P08253|P12644
P08253|P04792
P08253|O95388
P08253|Q92843
P08253|P01308
P08253|Q02952
P08253|P17931
P08253|P05231
P08253|O60603
P08253|P09237
P08253|P07996
P08253|Q16678
P08253|P06756
P08253|P13498
P08253|P12830
P08253|Q15796
P08253|Q96GC9
P08253|P45985
P08253|P16035
P08253|P01584
P08253|P08246
P08253|P15336
P08253|Q13753
P08253|P62258
P08253|P09038
P08253|P40763
P08253|P05362
P08253|P24821
P08253|Q9UJU2
P08253|P02790
P08253|P21781
P08253|P08069
P08253|P04637
P08253|P31749
P08253|P00533
P08253|P80188
P08253|P09238
P08253|Q14116
P08253|P01270
P08253|Q07812
P08253|P29474
P08253|Q05707
P08253|Q13418
P08253|P05019
P08253|P05107
P08253|P17275
P08253|P05556
P08253|P01100
P08253|P10145
P08253|P34741
P08253|P50281
P08253|P00734
P08253|P00747
P08253|P15407
P08253|P41159
P08253|Q99542
P08253|O15123
P08253|P43268
P08253|P03956
P08253|P01023
P08253|P11021
P08253|Q16787
P08253|Q99715
P08253|P35555
P08253|P30536
P08253|P08047
P08253|O15524
P08253|P10415
P08253|Q96GW7
P08253|P84022
P08253|Q15139
P08253|P35613
P08253|P07900
P08253|P29475
P08253|Q16665
P08253|Q03135
P08253|O43524
P08253|Q13485
P08253|Q14050
P08253|Q08050
P08253|Q13761
P08253|P18847
P08253|P35222
P08253|P23769
P08253|P39060
P08253|Q13751
P08253|P20849
P08253|P51532
P08253|P54760
P08253|P12931
P08253|Q92633
P08253|P45983
P08253|P37275
P08253|P03886
P08253|P21980
P08253|P01019
P08253|P35442
P08253|P19878
P08253|Q16832
P08253|P29279
P08253|O95817
P08253|O95407
P08253|P05412
P08253|P60484
P08253|P15692
P08253|P14780
P08253|P67809
P08253|Q14055
P08253|P00749
P08253|Q9Y5S8
P08253|Q07092
P08253|P43026
P08253|P00742
P08253|Q01974
P08253|P02462
P08253|Q08345
P08253|O95980
P08253|P01106
P08253|P80098
P08253|P26367
P08253|P05305
P08253|Q15063
P08253|Q02763
P08253|P17936
P08253|P32856
P08253|P54252
P08253|P10451
P08253|P48061
P08253|P18075
P08253|Q15080
P08253|P16220
P08253|P45984
P08253|P01344
P08253|P11362
P08253|P42771
P08253|Q9HCU9
P08253|P16070
P08253|P01375
P08253|P61586
P08253|P22301
P08253|P07093
P08253|P11166
P08253|P35858
P08253|Q9UJV9
P08253|Q15389
P08253|P11215
P08253|Q9UHW9
O95201|O15553
O95201|O43749
Q9Y5N6|P35244
Q9Y5N6|P21583
Q9Y5N6|P46527
Q9Y5N6|P25205
Q9Y5N6|O75496
Q9Y5N6|Q13416
Q9Y5N6|O00311
Q9Y5N6|P38936
Q9Y5N6|P27694
Q9Y5N6|P14635
Q9Y5N6|Q9UBD5
Q9Y5N6|P33991
Q9Y5N6|P24864
Q9Y5N6|O00716
Q9Y5N6|Q14566
Q9Y5N6|O43929
Q9Y5N6|P49736
Q9Y5N6|Q14181
Q9Y5N6|Q9UBU7
Q9Y5N6|P24941
Q9Y5N6|P06400
Q9Y5N6|P62979
Q9Y5N6|O43913
Q9Y5N6|Q9H211
Q9Y5N6|P30304
Q9Y5N6|P0CG47
Q9Y5N6|P33993
Q9Y5N6|Q9HAW4
Q9Y5N6|Q07864
Q9Y5N6|Q8WXE1
Q9Y5N6|Q13535
Q9Y5N6|P0CG48
Q9Y5N6|Q01094
Q9Y5N6|P49642
Q9Y5N6|Q7L590
Q9Y5N6|Q14209
Q9Y5N6|Q13415
Q9Y5N6|Q13156
Q9Y5N6|P15927
Q9Y5N6|Q9UJA3
Q9Y5N6|P09884
Q9Y5N6|Q9UM11
Q9Y5N6|P06493
Q9Y5N6|P62987
Q9Y5N6|O14757
Q9Y5N6|Q9BWE0
P31146|P62736
P31146|Q9NZ32
P31146|Q9ULV0
P31146|P68032
P31146|O15144
P31146|Q9Y281
P31146|P23528
P31146|P08047
P31146|P63261
P31146|P0CG48
P31146|P60709
P31146|P68133
P31146|P61163
P31146|Q8TDG2
P31146|Q9H568
P31146|P61160
P31146|Q9Y4I1
P31146|Q9UJU6
P31146|Q9BYX7
P47944|P19013
Q96BT3|P57740
Q96BT3|Q9BS16
Q96BT3|Q9BPU9
Q96BT3|Q9BW27
Q96BT3|Q8NFH4
Q96BT3|Q14674
Q96BT3|Q9BU64
Q96BT3|Q8WUM0
Q96BT3|O14777
Q96BT3|Q7L7X3
Q96BT3|Q8NI77
Q96BT3|Q7Z460
Q96BT3|Q5FBB7
Q96BT3|Q02224
Q96BT3|Q96EA4
Q96BT3|Q9Y6D9
Q96BT3|Q8N4N8
Q96BT3|Q9BZD4
Q96BT3|Q03188
Q96BT3|Q96FF9
Q96BT3|Q71F23
Q96BT3|Q9H3R5
Q96BT3|P49792
Q96BT3|O60566
Q96BT3|Q13257
Q96BT3|O60216
Q96BT3|Q7Z5K2
Q96BT3|P53350
Q96BT3|O43683
Q96BT3|Q29RF7
Q96BT3|P30622
Q96BT3|Q12834
Q96BT3|Q8N2Z9
Q96BT3|Q9H900
Q96BT3|P55735
Q96BT3|Q9NTI5
Q96BT3|Q53HL2
Q96BT3|Q9Y266
Q96BT3|P50748
Q96BT3|Q8WVK7
Q96BT3|Q9GZM8
Q96BT3|Q2NKX8
Q96BT3|P36873
Q96BT3|Q8NG31
Q96BT3|P49450
Q96BT3|Q7L2Z9
Q96BT3|Q8NFH3
Q96BT3|Q9NXR1
Q96BT3|P46060
Q96BT3|Q562F6
Q96BT3|Q9UQE7
Q96BT3|Q8WYP5
Q96BT3|P49454
Q96BT3|Q96IY1
Q96BT3|Q5EE01
Q96BT3|P42677
Q96BT3|O43684
Q96BT3|Q13352
Q96BT3|Q99661
Q96BT3|Q92674
Q96BT3|Q9H410
Q96BT3|O95229
Q96BT3|Q9P258
Q96BT3|Q15691
Q96BT3|Q6IPU0
Q96BT3|Q12769
Q96BT3|Q9H081
Q96BT3|Q8WVM7
Q96BT3|Q96H22
Q96BT3|Q9NQS7
Q96BT3|P43034
Q96BT3|O14980
Q96BT3|O75122
Q96BT3|Q14008
Q96BT3|Q6P1K2
Q96BT3|Q96GD4
Q96BT3|Q8NBT2
P23435|O43424
P23435|P19544
Q9Y2Y0|P36404
Q9Y2Y0|P36405
Q9Y342|Q9UBR5
Q9Y342|Q96S97
O00626|Q92583
O00626|P10147
O00626|P13500
O00626|P32248
O00626|P13236
O00626|O00590
O00626|P32302
O00626|P41597
O00626|P51681
O00626|P13501
O00626|P25024
O00626|P32246
O00626|P51671
O00626|O00574
O00626|P02778
O00626|Q99731
O00626|P46094
O00626|P25025
O00626|P51685
O00626|P46092
O00626|P51679
O00626|P51684
O00626|P51686
O00626|P49238
O00626|P27487
O00626|P05089
O00626|P49682
O00626|P80098
O00626|P61073
O00626|P51677
Q02127|Q14318
Q02127|Q02218
Q02127|P11172
Q02127|P54821
Q02127|P27708
Q02127|P31040
Q02127|Q14117
Q02127|Q9BPU6
Q02127|Q16555
Q02127|O15067
Q02127|O00217
Q02127|P08574
Q02127|Q14194
Q02127|O14531
Q02127|Q14195
Q02127|P00387
Q02127|Q16774
Q02127|Q7L1T6
Q02127|Q99811
Q02127|Q96BW1
Q02127|P22102
Q02127|P00374
Q02127|P31327
Q02127|P49915
Q92583|P10147
Q92583|P13500
Q92583|P05112
Q92583|P32248
Q92583|P13236
Q92583|Q9Y4X3
Q92583|O15105
Q92583|O00590
Q92583|P32302
Q92583|P41597
Q92583|P51681
Q92583|P13501
Q92583|P25024
Q92583|P32246
Q92583|P42226
Q92583|P51671
Q92583|O00574
Q92583|P02778
Q92583|P46094
Q92583|P25025
Q92583|P51685
Q92583|P46092
Q92583|P51679
Q92583|P51684
Q92583|P51686
Q92583|P49238
Q92583|Q07325
Q92583|P49682
Q92583|P80098
Q92583|P61073
Q92583|P51677
P19387|Q13232
P19387|O00746
P19387|P36954
P19387|P20226
P19387|Q9Y399
P19387|P15173
P19387|P61619
P19387|Q13247
P19387|Q9Y2R9
P19387|O95619
P19387|P62249
P19387|Q9BYD3
P19387|P51828
P19387|Q02846
P19387|Q9BTT4
P19387|P51946
P19387|P82933
P19387|P42766
P19387|Q9P015
P19387|O60266
P19387|P25092
P19387|P51948
P19387|O60563
P19387|P62917
P19387|Q8WYQ5
P19387|Q16514
P19387|Q96CW6
P19387|O60583
P19387|Q02153
P19387|Q9UBK2
P19387|P09001
P19387|Q13216
P19387|Q9UNX3
P19387|P56597
P19387|Q8IX12
P19387|P32780
P19387|P62306
P19387|Q92901
P19387|Q92750
P19387|P83876
P19387|P62280
P19387|P82675
P19387|O15514
P19387|P21675
P19387|Q08945
P19387|Q00839
P19387|P19447
P19387|O43513
P19387|P40145
P19387|Q9NRX2
P19387|Q01081
P19387|P52435
P19387|P61254
P19387|O60503
P19387|Q9Y3D5
P19387|P52434
P19387|Q02108
P19387|P62266
P19387|Q969S9
P19387|Q9H9S3
P19387|Q86U44
P19387|Q12962
P19387|Q9Y5B0
P19387|Q9NX20
P19387|P62314
P19387|Q15287
P19387|P62487
P19387|O75355
P19387|P46781
P19387|Q9BYD1
P19387|P26368
P19387|P13639
P19387|O15235
P19387|Q9Y3B7
P19387|Q9UL03
P19387|Q92889
P19387|P62263
P19387|O43306
P19387|P36578
P19387|Q8NFM4
P19387|P30876
P19387|P24928
P19387|Q9BYD6
P19387|O75643
P19387|P82912
P19387|P62244
P19387|P07910
P19387|P14618
P19387|O60244
P19387|P62875
P19387|P52298
P19387|P52815
P19387|P50583
P19387|P05388
P19387|P18124
P19387|Q9NRR4
P19387|P20594
P19387|P27635
P19387|P15880
P19387|P53803
P19387|Q08462
P19387|P52756
P19387|P0CG48
P19387|P39023
P19387|P46776
P19387|P32969
P19387|P08865
P19387|Q9Y5L3
P19387|P28715
P19387|Q03468
P19387|P26599
P19387|Q9HCS7
P19387|Q9NRF8
P19387|Q96A35
P19387|P30050
P19387|Q6PD62
P19387|Q08211
P19387|Q9Y5B8
P19387|Q96PN6
P19387|P16066
P19387|Q15542
P19387|P46777
P19387|P38159
P19387|P49961
P19387|Q5MY95
P19387|Q9NVS2
P19387|O14802
P19387|P67809
P19387|P17812
P19387|Q9Y3D3
P19387|P50750
P19387|Q08170
P19387|P62906
P19387|P62913
P19387|Q09161
P19387|P61978
P19387|Q9BY32
P19387|Q9UIJ7
P19387|Q9P0J6
P19387|Q5T653
P19387|P40429
P19387|P18074
P19387|P51991
P19387|O60361
P19387|P22392
P19387|P62829
P19387|Q13243
P19387|P30793
P19387|P62273
P19387|Q8TD31
P19387|P82932
P19387|Q9BYW2
P19387|P62750
P19387|P62269
P19387|Q8TCS8
P19387|P49848
P19387|P61218
P19387|O00267
P19387|P14678
P19387|O75414
P19387|Q96RP9
P19387|O95622
P19387|P49915
P19387|O60783
P19387|Q86V81
P19387|P23193
P19387|P60866
P19387|Q9NWU5
P19387|P33402
P19387|P23396
P19387|Q92989
P19387|O94763
P19387|Q13889
P19387|P18621
P19387|P62841
Q9NPB6|P51665
Q9NPB6|P01137
Q9NPB6|P49720
Q9NPB6|Q9H8V3
Q9NPB6|P17081
Q9NPB6|P15153
Q9NPB6|P78504
Q9NPB6|Q99436
Q9NPB6|P62191
Q9NPB6|P60900
Q9NPB6|Q8N3R9
Q9NPB6|O00231
Q9NPB6|P12830
Q9NPB6|P20618
Q9NPB6|P41221
Q9NPB6|O43242
Q9NPB6|P04626
Q9NPB6|P28072
Q9NPB6|P28066
Q9NPB6|Q9P2M7
Q9NPB6|P62979
Q9NPB6|Q07157
Q9NPB6|Q13009
Q9NPB6|Q9Y624
Q9NPB6|P28070
Q9NPB6|P35998
Q9NPB6|P61289
Q9NPB6|P78352
Q9NPB6|P41743
Q9NPB6|Q15008
Q9NPB6|O00254
Q9NPB6|P17980
Q9NPB6|P60763
Q9NPB6|P35221
Q9NPB6|P0CG47
Q9NPB6|Q02156
Q9NPB6|Q99460
Q9NPB6|Q13200
Q9NPB6|P62195
Q9NPB6|Q8TAA3
Q9NPB6|Q13177
Q9NPB6|P60953
Q9NPB6|O75116
Q9NPB6|Q15334
Q9NPB6|P49841
Q9NPB6|Q8IVF5
Q9NPB6|Q92530
Q9NPB6|Q5T2T1
Q9NPB6|Q9BYG4
Q9NPB6|P33151
Q9NPB6|P35222
Q9NPB6|P0CG48
Q9NPB6|Q96MT3
Q9NPB6|Q12959
Q9NPB6|P49757
Q9NPB6|Q16625
Q9NPB6|O00232
Q9NPB6|P12931
Q9NPB6|O96013
Q9NPB6|P40306
Q9NPB6|P37173
Q9NPB6|Q96J84
Q9NPB6|Q6ZSZ5
Q9NPB6|Q13467
Q9NPB6|Q9HCE7
Q9NPB6|P28074
Q9NPB6|Q7L0Q8
Q9NPB6|Q9HD26
Q9NPB6|P55036
Q9NPB6|O14818
Q9NPB6|Q8NI35
Q9NPB6|Q9BYG5
Q9NPB6|P49721
Q9NPB6|Q5IJ48
Q9NPB6|Q8TEW0
Q9NPB6|P42127
Q9NPB6|P36897
Q9NPB6|Q05513
Q9NPB6|O60500
Q9NPB6|P62942
Q9NPB6|Q06323
Q9NPB6|Q6P1M3
Q9NPB6|Q13464
Q9NPB6|Q14997
Q9NPB6|A5LHX3
Q9NPB6|O00487
Q9NPB6|P62987
Q9NPB6|P61586
Q9NPB6|P62333
Q9NPB6|P25786
Q9NPB6|O00233
Q9NPB6|Q96GD4
P51511|P22894
P51511|P09237
P51511|P16035
P51511|P14543
P51511|P01100
P51511|Q99542
P51511|P03956
P51511|P17693
P51511|P14780
P51511|P98160
P51511|P48061
Q9H0I3|Q8NDW8
Q13232|P36954
Q13232|Q7LG56
Q13232|P53396
Q13232|P51828
Q13232|Q02846
Q13232|Q5EBM0
Q13232|O60266
Q13232|P25092
Q13232|Q15054
Q13232|Q02153
Q13232|Q14181
Q13232|Q96M32
Q13232|O15514
Q13232|P40145
Q13232|P52435
Q13232|O60503
Q13232|P52434
Q13232|Q02108
Q13232|Q96MA6
Q13232|P23921
Q13232|P62487
Q13232|O75355
Q13232|P23919
Q13232|Q8WVQ1
Q13232|Q9HCU8
Q13232|O43306
Q13232|Q8NFM4
Q13232|P30876
Q13232|P24928
Q13232|P14618
Q13232|P27144
Q13232|Q9H773
Q13232|Q07864
Q13232|P62875
Q13232|O75356
Q13232|P50583
Q13232|P20594
Q13232|P53803
Q13232|Q08462
Q13232|Q9Y6K8
Q13232|P54819
Q13232|Q9Y5L3
Q13232|P49642
Q13232|Q9Y227
Q13232|Q9NRF8
Q13232|P31350
Q13232|Q16774
Q13232|Q96PN6
Q13232|P16066
Q13232|P49961
Q13232|Q5MY95
Q13232|P30085
Q13232|O14802
Q13232|P17812
Q13232|P00568
Q13232|Q9NRF9
Q13232|P09884
Q13232|Q9BY32
Q13232|P33316
Q13232|P30793
Q13232|P49005
Q13232|Q8TCS8
Q13232|P61218
Q13232|P28340
Q13232|O95622
Q13232|Q9NR33
Q13232|Q96DE0
Q13232|P33402
P51665|P60468
P51665|P49720
P51665|P11142
P51665|P24385
P51665|P46527
P51665|O75496
P51665|Q9UIQ6
P51665|P63208
P51665|P11926
P51665|P61619
P51665|P38936
P51665|P04792
P51665|P60896
P51665|Q14674
P51665|Q9Y4E8
P51665|Q99436
P51665|P62191
P51665|P60900
P51665|P54578
P51665|O00231
P51665|Q9UJX4
P51665|P20618
P51665|O15169
P51665|Q92890
P51665|Q13618
P51665|O43242
P51665|P24941
P51665|P28072
P51665|P28066
P51665|P62979
P51665|Q13309
P51665|O60566
P51665|P28070
P51665|P35998
P51665|P61289
P51665|Q15008
P51665|Q13257
P51665|Q9H9S3
P51665|P17980
P51665|P53350
P51665|Q9H211
P51665|Q9Y2T1
P51665|P30304
P51665|P51965
P51665|P0CG47
P51665|Q12834
P51665|Q99460
P51665|Q9UM13
P51665|Q13200
P51665|P62195
P51665|Q8TAA3
P51665|O95271
P51665|P11940
P51665|Q9Y2K6
P51665|Q9UJX6
P51665|Q13177
P51665|Q92997
P51665|Q9UJX5
P51665|Q13616
P51665|Q92530
P51665|Q04637
P51665|Q9H1A4
P51665|P60059
P51665|P0CG48
P51665|O95997
P51665|Q96MT3
P51665|O00232
P51665|Q13042
P51665|O00762
P51665|P54727
P51665|P40306
P51665|Q9HCE7
P51665|P28074
P51665|Q53G59
P51665|Q9Y5K5
P51665|Q8NHY2
P51665|Q9NTX7
P51665|O43684
P51665|P55036
P51665|P46736
P51665|Q9Y297
P51665|O14818
P51665|Q13415
P51665|Q9H2K2
P51665|P49721
P51665|P51668
P51665|Q8NHZ8
P51665|P28065
P51665|P28062
P51665|O14640
P51665|P54792
P51665|Q06323
P51665|Q9UJX2
P51665|Q9UM11
P51665|P06493
P51665|Q86UP2
P51665|Q76N89
P51665|P46459
P51665|Q14997
P51665|A5LHX3
P51665|O00487
P51665|P62987
P51665|Q9UJX3
P51665|P62333
P51665|P25786
P51665|Q9UMX2
P51665|Q92560
P51665|Q5VVJ2
P51665|P30260
P51665|O00233
P51665|P25787
P51665|O95190
P51665|Q96GD4
P51665|P54368
P51665|P54725
Q9NVC3|Q9NVS9
Q9NVC3|Q8NBW4
Q9NVC3|Q8N371
Q9NY59|Q9BX95
Q9NY59|Q12933
Q9NY59|Q9HA82
Q9NY59|O60906
Q9NY59|Q13546
Q9NY59|P54803
Q9NY59|Q13489
Q9NY59|Q96G23
Q9NY59|Q8IU89
Q9NY59|Q8TDN7
Q9NY59|Q6ZMG9
Q9NY59|Q6QHC5
Q9NY59|Q8WXG6
Q9NY59|Q16880
Q9NY59|Q8IWX5
Q9NY59|O15121
Q9NY59|Q8N5B7
Q9NY59|P78560
Q9NY59|O43688
Q9NY59|P17405
Q9NY59|Q15628
Q9NY59|Q5QJU3
Q9NY59|P42345
Q9NY59|O14495
Q9NY59|Q16739
Q9NY59|Q9HCG7
Q9NY59|Q13510
Q9NY59|Q9NR71
Q9NY59|Q9NXE4
Q9NY59|P27544
Q9NY59|Q92636
Q9NY59|P63244
Q92536|Q07837
Q92536|Q8N370
Q92536|P08195
Q8NCC3|Q86VF5
Q8NCC3|Q96PD7
Q8NCC3|Q9BZM1
Q8NCC3|Q9UBM1
Q8NCC3|Q7L5N7
Q8NCC3|P04180
Q8NCC3|Q8NF37
Q8NCC3|Q86XP0
Q8NCC3|O75908
Q8NCC3|P04054
Q8NCC3|Q643R3
Q8NCC3|P53816
Q8NCC3|Q6P1J6
Q8NCC3|O75907
Q8NCC3|O60733
Q8NCC3|P47712
Q8NCC3|P35610
Q8NCC3|Q9BZM2
Q8NCC3|P39877
Q8NCC3|P14555
Q8NCC3|Q9NZK7
Q8NCC3|Q68DD2
Q8NCC3|O15496
Q8NCC3|P0C869
Q8NCC3|Q9UP65
Q8NCC3|Q96PD6
Q8NCC3|Q6E213
Q7L5A8|O15269
Q7L5A8|Q9UHE5
Q7L5A8|Q9BZ23
Q7L5A8|O60733
Q7L5A8|Q6ZNB7
Q7L5A8|P17050
Q13087|P04406
Q13087|P27824
Q13087|O60921
Q13087|Q96L12
Q13087|P00441
Q13087|Q15084
Q13087|Q9P2K2
Q13087|P04155
Q13087|P14625
Q13087|P27797
Q13087|P11021
Q13087|O60671
Q13087|Q86YB8
Q13087|P50454
Q13087|P10599
Q13087|Q96HE7
Q13087|Q9Y4J8
Q99819|Q96L33
Q99819|P52757
Q99819|P52566
Q99819|P17081
Q99819|Q8WWN8
Q99819|Q96QD5
Q99819|O95863
Q99819|P15153
Q99819|Q7Z5H3
Q99819|Q9P2F6
Q99819|Q52LW3
Q99819|P51817
Q99819|P61587
Q99819|Q2M1Z3
Q99819|O94988
Q99819|Q8WUY9
Q99819|Q9HBH0
Q99819|P52565
Q99819|P62745
Q99819|Q9UNA1
Q99819|Q8N392
Q99819|Q6ZRI8
Q99819|Q96QB1
Q99819|P08134
Q99819|Q68EM7
Q99819|Q53QZ3
Q99819|O75044
Q99819|P0DJJ0
Q99819|Q8WZ64
Q99819|P11274
Q99819|Q12979
Q99819|P60763
Q99819|Q92730
Q99819|O00212
Q99819|P17612
Q99819|Q9H0H5
Q99819|Q07960
Q99819|A7KAX9
Q99819|Q9P2N2
Q99819|P60953
Q99819|Q9H4E5
Q99819|Q92619
Q99819|O14559
Q99819|Q8IXI1
Q99819|P01023
Q99819|P07947
Q99819|A1A4S6
Q99819|O94844
Q99819|Q9Y3M8
Q99819|O43182
Q99819|P84095
Q99819|Q5VT97
Q99819|Q6ZW31
Q99819|Q8IWW6
Q99819|Q7Z6B7
Q99819|O60890
Q99819|B2RTY4
Q99819|P12931
Q99819|Q8IXI2
Q99819|Q14CB8
Q99819|Q6P4F7
Q99819|Q7L0Q8
Q99819|Q8N103
Q99819|Q7Z6I6
Q99819|P22694
Q99819|Q01968
Q99819|P32019
Q99819|Q5TG30
Q99819|Q92502
Q99819|P22612
Q99819|Q9C0H5
Q99819|Q17R89
Q99819|O94955
Q99819|P50395
Q99819|Q15669
Q99819|Q13017
Q99819|O43295
Q99819|Q96P48
Q99819|Q9BRR9
Q99819|Q8N264
Q99819|Q13459
Q99819|Q9NRY4
Q99819|P15882
Q99819|P42331
Q99819|Q3KRB8
Q99819|Q9P227
Q99819|P61586
Q99819|Q9BYZ6
Q99819|P52198
P29372|Q9P253
P29372|Q9UPI3
P29372|P19440
P29372|P02008
P29372|P18887
P29372|Q09472
P29372|O75223
P29372|Q5JSL3
P29372|P04155
P29372|P49585
P29372|P10253
P29372|Q96ES7
P29372|O94925
P29372|Q15788
P29372|Q6IB77
P29372|P21980
Q14694|O60493
Q14694|Q9Y4E8
Q14694|P62191
Q14694|P20618
Q14694|Q9BS26
Q14694|P36507
Q14694|Q04759
Q14694|P05129
Q14694|Q16763
Q14694|P04637
Q14694|Q6P5Z2
Q14694|P05787
Q14694|Q7Z5K2
Q14694|P31946
Q14694|Q71U36
Q14694|Q02750
Q14694|P0CG47
Q14694|P05771
Q14694|Q9NYK5
Q14694|Q02156
Q14694|Q15436
Q14694|O75528
Q14694|Q13200
Q14694|Q9Y285
Q14694|Q7Z2W7
Q14694|P52298
Q14694|P24723
Q14694|Q05655
Q14694|Q04637
Q14694|Q8WU90
Q14694|Q16512
Q14694|O94782
Q14694|P0CG48
Q14694|Q13283
Q14694|Q9UN86
Q14694|P62495
Q14694|P08727
Q14694|P28288
Q14694|Q16513
Q14694|O60239
Q14694|P05783
Q14694|P06493
Q14694|Q14997
Q14694|O00487
Q14694|O75153
Q14694|P17252
Q14694|Q5VVJ2
Q14694|P23193
P49815|Q16698
P49815|P49840
P49815|P23443
P49815|P24385
P49815|P46527
P49815|P07195
P49815|Q9Y478
P49815|Q16539
P49815|Q9UGI9
P49815|P27348
P49815|O14944
P49815|Q04917
P49815|P01308
P49815|P14635
P49815|Q04721
P49815|P30279
P49815|Q13573
P49815|O75582
P49815|Q15382
P49815|Q96BR1
P49815|P98161
P49815|Q15276
P49815|Q9UK32
P49815|O00716
P49815|P27361
P49815|Q9UM47
P49815|Q9Y243
P49815|P42336
P49815|P62258
P49815|Q9BPZ7
P49815|P04637
P49815|P31749
P49815|P20339
P49815|Q63HQ0
P49815|P46531
P49815|Q8TB45
P49815|Q9UGJ0
P49815|Q92574
P49815|P31946
P49815|Q15648
P49815|P61981
P49815|Q8N122
P49815|Q9NX09
P49815|Q9UBS0
P49815|P63104
P49815|P41159
P49815|Q969U6
P49815|Q15848
P49815|P54619
P49815|P49841
P49815|Q15831
P49815|Q15759
P49815|Q13541
P49815|P31947
P49815|Q96B36
P49815|O15530
P49815|P0CG48
P49815|Q13131
P49815|P62834
P49815|Q9P0N9
P49815|P62158
P49815|Q6R327
P49815|P42345
P49815|Q9Y5S2
P49815|Q14209
P49815|P35354
P49815|O00141
P49815|Q92743
P49815|Q8NI35
P49815|P54646
P49815|P60484
P49815|P15692
P49815|P30281
P49815|Q13542
P49815|P01106
P49815|Q12778
P49815|P51812
P49815|P62753
P49815|P31751
P49815|P06493
P49815|Q9BVC4
P49815|Q05086
P49815|P85299
P49815|Q15751
P49815|Q15349
P49815|O14920
P49815|Q15418
O00746|P36954
O00746|Q7LG56
O00746|P53396
O00746|P51828
O00746|Q02846
O00746|Q5EBM0
O00746|O60266
O00746|P25092
O00746|Q15054
O00746|Q16854
O00746|Q02153
O00746|Q14181
O00746|Q96M32
O00746|O15514
O00746|P40145
O00746|P52435
O00746|O60503
O00746|P52434
O00746|Q02108
O00746|Q96MA6
O00746|P23921
O00746|P62487
O00746|O75355
O00746|P23919
O00746|Q8WVQ1
O00746|Q9HCU8
O00746|O43306
O00746|Q8NFM4
O00746|P30876
O00746|P24928
O00746|P14618
O00746|P27144
O00746|Q9H773
O00746|Q07864
O00746|P62875
O00746|O75356
O00746|P50583
O00746|P20594
O00746|P53803
O00746|Q08462
O00746|Q9Y6K8
O00746|P54819
O00746|Q9Y5L3
O00746|P49642
O00746|Q9Y227
O00746|Q9NRF8
O00746|P31350
O00746|Q16774
O00746|Q96PN6
O00746|P16066
O00746|P49961
O00746|Q5MY95
O00746|P30085
O00746|O14802
O00746|P17812
O00746|P00568
O00746|Q9NRF9
O00746|P09884
O00746|Q9BY32
O00746|P33316
O00746|Q9UIJ7
O00746|O60361
O00746|P22392
O00746|P30793
O00746|P49005
O00746|Q8TCS8
O00746|P61218
O00746|P28340
O00746|P12532
O00746|O95622
O00746|Q9NR33
O00746|Q96DE0
O00746|P33402
Q9NUI1|Q08426
Q9NUI1|O15254
Q9UNE7|Q16543
Q9UNE7|P11142
Q9UNE7|P04150
Q9UNE7|P35869
Q9UNE7|P54253
Q9UNE7|P10914
Q9UNE7|P04049
Q9UNE7|P63146
Q9UNE7|P04637
Q9UNE7|P04626
Q9UNE7|P00441
Q9UNE7|P31749
Q9UNE7|P62979
Q9UNE7|P00533
Q9UNE7|Q7Z7E8
Q9UNE7|P17542
Q9UNE7|Q02108
Q9UNE7|Q5S007
Q9UNE7|Q13418
Q9UNE7|P34932
Q9UNE7|P51965
Q9UNE7|P0CG47
Q9UNE7|Q15797
Q9UNE7|O15354
Q9UNE7|P29972
Q9UNE7|P61088
Q9UNE7|P30153
Q9UNE7|O75150
Q9UNE7|P08238
Q9UNE7|P84022
Q9UNE7|P07900
Q9UNE7|Q8N6T7
Q9UNE7|P29475
Q9UNE7|Q9Y4K3
Q9UNE7|P08684
Q9UNE7|P37840
Q9UNE7|Q9UL15
Q9UNE7|Q99497
Q9UNE7|Q13404
Q9UNE7|P10636
Q9UNE7|Q13485
Q9UNE7|Q14596
Q9UNE7|P68036
Q9UNE7|P0CG48
Q9UNE7|Q6VVB1
Q9UNE7|P54727
Q9UNE7|P55072
Q9UNE7|Q99683
Q9UNE7|O60260
Q9UNE7|O00141
Q9UNE7|P55036
Q9UNE7|O95817
Q9UNE7|P49459
Q9UNE7|P51668
Q9UNE7|P10275
Q9UNE7|P01106
Q9UNE7|Q96RT1
Q9UNE7|P55087
Q9UNE7|Q5VTR2
Q9UNE7|Q13501
Q9UNE7|P54252
Q9UNE7|Q96LR5
Q9UNE7|P61077
Q9UNE7|P62837
Q9UNE7|P62987
Q9UNE7|Q99933
Q9UNE7|Q15819
Q9UNE7|Q00613
O75783|P12644
O75783|Q8IWA4
O75783|P11831
O75783|P21860
O75783|P04626
O75783|P00533
O75783|P46531
O75783|Q9H300
O75783|Q15303
O75783|O60313
O75783|P12643
Q05996|O43506
Q05996|Q99965
Q05996|Q9UKJ8
Q05996|P60852
Q05996|Q15465
Q05996|Q6QHK4
Q05996|Q12836
Q05996|Q9UKF2
Q05996|Q12889
Q05996|P15291
Q05996|P21754
O15553|Q03426
O15553|Q9ULZ3
O15553|Q86W28
O15553|Q86W24
O15553|Q9GZY8
O15553|O43749
O15553|P42345
O15553|P78363
O15553|P29466
O15553|O43586
O15553|Q9C000
O94778|Q9UHJ6
O94778|Q96PS8
O94778|Q8NBQ7
O94778|Q14410
O94778|P04179
O94778|P32189
O94778|Q14409
O94778|P01275
O94778|Q6ZS86
P30519|Q16698
P30519|P49590
P30519|P04040
P30519|P06132
P30519|P30043
P30519|P01189
P30519|P53004
P30519|P54710
P30519|P01100
P30519|P0CG48
P30519|P05412
P30519|P08294
P30519|Q16236
P30519|P16220
P30519|O94966
O15405|P01100
O15405|P33241
O15405|Q13233
O15405|P16220
O15405|P21802
O14735|P19174
O14735|Q92535
O14735|Q00722
O14735|Q9P212
O14735|Q8NEB9
O14735|Q9NX62
O14735|Q92569
O14735|Q32NB8
O14735|Q9Y2I7
O14735|Q8TCG2
O14735|P11831
O14735|Q86YW0
O14735|O14732
O14735|Q9UBF8
O14735|Q01970
O14735|Q92903
O14735|Q9HCU0
O14735|Q8N3E9
O14735|O94777
O14735|Q15147
O14735|Q9NPH2
O14735|Q9NQ66
O14735|P0CG48
O14735|P16885
O14735|P60484
O14735|P11309
O14735|Q9UJA2
O14735|P37287
O14735|P36952
O14735|Q9BRC7
O14735|Q8WYR1
O14735|P29218
O14735|O95674
O14735|P57054
O14735|P51178
O14735|Q3MUY2
O14735|A4QPH2
O14735|P42356
O14735|Q8N8J0
O14735|O00459
O14874|P12694
O14874|P11182
P23975|P51828
P23975|Q9NY91
P23975|Q05940
P23975|P31639
P23975|Q9BWW7
P23975|P37840
P23975|Q92681
P23975|Q9NRD5
P23975|P07101
O43315|Q9UHJ6
O43315|P01308
O43315|O14745
O43315|O14520
O43315|P43304
O43315|Q14410
O43315|P32189
O43315|Q14409
O43315|Q6ZS86
P41240|Q9NWQ8
P41240|P11912
P41240|P49023
P41240|Q15208
P41240|Q99704
P41240|A6NIZ1
P41240|P61224
P41240|O43707
P41240|P05231
P41240|P51451
P41240|P04275
P41240|P35916
P41240|P05106
P41240|Q92793
P41240|P08514
P41240|O60346
P41240|Q13480
P41240|P35968
P41240|P42336
P41240|P22681
P41240|P78357
P41240|P40763
P41240|P43403
P41240|P01133
P41240|P13861
P41240|P31323
P41240|P31749
P41240|P27986
P41240|P20936
P41240|P00533
P41240|P07384
P41240|P17948
P41240|P56199
P41240|P01732
P41240|P51692
P41240|P04234
P41240|Q8N4X5
P41240|P05556
P41240|Q07666
P41240|Q9Y490
P41240|Q63HR2
P41240|Q15942
P41240|P07947
P41240|P10966
P41240|Q15116
P41240|P06239
P41240|P62993
P41240|Q03135
P41240|Q06124
P41240|Q05397
P41240|P42229
P41240|Q13625
P41240|O15530
P41240|P0CG48
P41240|P46109
P41240|P06241
P41240|Q13283
P41240|Q6ZVD8
P41240|P62834
P41240|Q7L591
P41240|P12931
P41240|P10644
P41240|P31994
P41240|P31995
P41240|Q9UN86
P41240|Q9Y2R2
P41240|P01911
P41240|Q29974
P41240|P31321
P41240|P42224
P41240|P07766
P41240|P20963
P41240|P35609
P41240|P68133
P41240|P08575
P41240|O15492
P41240|P42685
P41240|P22694
P41240|P05412
P41240|P18031
P41240|P15692
P41240|P09769
P41240|Q30154
P41240|P08631
P41240|Q15700
P41240|Q7Z5R6
P41240|P04439
P41240|P13746
P41240|P16188
P41240|P30443
P41240|P30455
P41240|P22612
P41240|Q9NZQ7
P41240|Q9NRM7
P41240|Q9Y2H1
P41240|P40259
P41240|P12814
P41240|O43294
P41240|Q9BQ51
P41240|P56945
P41240|P61586
P41240|P29353
P41240|P49407
P41240|P07948
P41240|P09693
P41240|P61769
P41240|Q99767
Q96DP5|P56192
Q96DP5|P48728
Q96DP5|Q96GW9
Q96DP5|O95954
Q96DP5|P34896
Q96DP5|Q86XF0
Q96DP5|P49411
Q96DP5|Q8HWS3
Q96DP5|P34897
Q96DP5|Q99707
Q96DP5|Q6UB35
Q96DP5|P13995
Q96DP5|Q9H903
Q96DP5|P00374
Q96DP5|P11586
Q9NYN1|Q05707
Q9NYN1|Q9H300
Q9NYN1|Q9Y2U5
Q9NYN1|Q99759
Q9NYN1|Q56UN5
P09668|P01308
P09668|P01040
P09668|P07988
Q8WXD2|P02647
Q8WXD2|P35318
Q8WXD2|P05408
Q8WXD2|P13521
Q8WXD2|P02787
Q96L33|P52757
Q96L33|P52566
Q96L33|Q9H8V3
Q96L33|O43639
Q96L33|P17081
Q96L33|Q8WWN8
Q96L33|Q96QD5
Q96L33|P15153
Q96L33|Q7Z5H3
Q96L33|Q15052
Q96L33|Q9P2F6
Q96L33|Q52LW3
Q96L33|Q96PE2
Q96L33|Q8N5V2
Q96L33|Q2M1Z3
Q96L33|O94988
Q96L33|Q8WUY9
Q96L33|O14827
Q96L33|Q9HBH0
Q96L33|P52565
Q96L33|P62745
Q96L33|Q9UNA1
Q96L33|Q7Z6J4
Q96L33|Q8N392
Q96L33|Q6ZRI8
Q96L33|Q96QB1
Q96L33|P08134
Q96L33|Q13009
Q96L33|Q68EM7
Q96L33|Q53QZ3
Q96L33|O75044
Q96L33|P0DJJ0
Q96L33|Q8WZ64
Q96L33|P11274
Q96L33|Q12979
Q96L33|P60763
Q96L33|O00212
Q96L33|Q9H0H5
Q96L33|Q07960
Q96L33|A7KAX9
Q96L33|Q9P2N2
Q96L33|P60953
Q96L33|Q9H4E5
Q96L33|Q92619
Q96L33|Q9NR80
Q96L33|O14559
Q96L33|Q8IXI1
Q96L33|P01023
Q96L33|Q8IVF5
Q96L33|Q5JSP0
Q96L33|A1A4S6
Q96L33|O94844
Q96L33|Q9Y3M8
Q96L33|O43182
Q96L33|O75962
Q96L33|P84095
Q96L33|Q5VT97
Q96L33|Q9NR81
Q96L33|Q6ZW31
Q96L33|Q8IWW6
Q96L33|Q7Z628
Q96L33|Q7Z6B7
Q96L33|O60890
Q96L33|B2RTY4
Q96L33|Q8IXI2
Q96L33|Q14CB8
Q96L33|Q6ZSZ5
Q96L33|O75914
Q96L33|Q12802
Q96L33|Q92974
Q96L33|Q6P4F7
Q96L33|Q7L0Q8
Q96L33|Q8N103
Q96L33|Q7Z6I6
Q96L33|O15085
Q96L33|Q9UKW4
Q96L33|Q01968
Q96L33|P52735
Q96L33|P32019
Q96L33|Q5TG30
Q96L33|Q92502
Q96L33|P98174
Q96L33|Q14155
Q96L33|Q9C0H5
Q96L33|O94827
Q96L33|Q5VV41
Q96L33|Q17R89
Q96L33|P50395
Q96L33|Q15811
Q96L33|Q15669
Q96L33|Q13017
Q96L33|O43295
Q96L33|Q96P48
Q96L33|Q9BRR9
Q96L33|Q8N264
Q96L33|Q13459
Q96L33|Q9NZN5
Q96L33|Q07889
Q96L33|Q9NRY4
Q96L33|Q9H7P9
Q96L33|P15882
Q96L33|P42331
Q96L33|Q3KRB8
Q96L33|Q9P227
Q96L33|Q96M96
Q96L33|P61586
Q96L33|Q9BYZ6
Q96L33|P10911
Q96L33|O15068
Q96L33|P15498
Q9P253|Q9H1K0
Q9P253|O43752
Q9P253|Q8WUH2
Q9P253|P56962
Q9P253|Q9UBS9
Q9P253|P51149
Q9P253|Q96AX1
Q9P253|Q9NYY3
Q9P253|Q86VX9
Q9P253|Q96NA8
Q9P253|P49754
Q9P253|Q9H267
Q9P253|P0CG48
Q9P253|Q9P2Y5
Q9P253|O15400
Q9P253|Q9NRW7
Q9P253|Q86Y82
Q9P253|Q9H269
Q9P253|Q96AJ9
Q9P253|Q8WVM8
Q9P253|Q9UEU0
O43482|Q9BS16
O43482|Q9BU64
O43482|Q71F23
O43482|Q9H3R5
O43482|O60264
O43482|Q9NYP9
O43482|P06748
O43482|Q6P0N0
O43482|Q9Y265
O43482|P14618
O43482|Q8NG31
O43482|P49450
O43482|Q7L2Z9
O43482|P0CG48
O43482|Q13352
O43482|Q92674
O43482|Q09028
O43482|Q6IPU0
O43482|Q16576
O43482|Q96H22
O43482|P78395
O43482|Q8NCD3
Q9UL45|P11142
Q9UL45|Q9Y6Q5
Q9UL45|P54920
Q9UL45|Q86YV9
Q9UL45|Q9NUP1
Q9UL45|Q9NQG7
Q9UL45|Q96EV8
Q9UL45|O95295
Q9UL45|Q6QNY1
Q9UL45|Q86Y82
Q9UL45|Q8NBS9
Q9UL45|O43747
Q9UL45|O75061
Q9UL45|Q8TDH9
Q9UL45|Q9BXS5
Q9UL45|Q6QNY0
Q9UL45|Q13561
Q9UL45|P49407
Q9UL45|P78537
O43909|Q12931
P37268|Q03426
P37268|Q16647
P37268|P49356
P37268|P56937
P37268|Q96RS0
P37268|Q15800
P37268|Q6STE5
P37268|Q92793
P37268|Q07869
P37268|O75845
P37268|Q9NYL5
P37268|O95749
P37268|P04035
P37268|Q9H2F3
P37268|Q15648
P37268|P53602
P37268|P22680
P37268|Q8NBP7
P37268|P0CG47
P37268|O75881
P37268|Q9UNU6
P37268|Q96IV6
P37268|Q15788
P37268|Q01581
P37268|P20813
P37268|Q86X55
P37268|P08047
P37268|O00763
P37268|Q6ZNB7
P37268|Q13085
P37268|P0CG48
P37268|P23511
P37268|Q9UBM7
P37268|P14324
P37268|Q14686
P37268|Q86SQ9
P37268|Q12772
P37268|Q86YH6
P37268|P14060
P37268|P26439
P37268|Q15738
P37268|O95992
P37268|Q5T2R2
P37268|Q13907
P37268|Q15596
P37268|Q9BZK7
P37268|Q9BYK8
P37268|Q3L8U1
P37268|Q13057
Q9UKV8|O15397
Q9UKV8|O60573
Q9UKV8|Q92900
Q9UKV8|Q8WYQ5
Q9UKV8|Q9Y243
Q9UKV8|P26196
Q9UKV8|Q9HAV4
Q9UKV8|Q15633
Q9UKV8|Q9UGP4
Q9UKV8|P00533
Q9UKV8|Q5S007
Q9UKV8|P11940
Q9UKV8|O75569
Q9UKV8|P19338
Q9UKV8|Q15910
Q9UKV8|Q7L576
Q9UKV8|P08238
Q9UKV8|P52298
Q9UKV8|P07900
Q9UKV8|Q9HCJ0
Q9UKV8|Q9NRR4
Q9UKV8|Q13541
Q9UKV8|Q9UPY3
Q9UKV8|P0CG48
Q9UKV8|Q9HCE1
Q9UKV8|P51114
Q9UKV8|Q9UIV1
Q9UKV8|Q99598
Q9UKV8|Q08211
Q9UKV8|Q9UHI6
Q9UKV8|Q5T8I9
Q9UKV8|Q9H9G7
Q9UKV8|Q9UL18
Q9UKV8|Q9HCK5
Q9UKV8|Q09161
Q9UKV8|Q2Q1W2
Q9UKV8|Q8NDV7
Q9UKV8|O14980
Q9UKV8|Q15717
Q9UKV8|Q8N5X7
Q9UKV8|Q01543
Q9UKV8|Q9UPQ9
Q9UKV8|Q9BWF3
Q9UKV8|Q96RI1
Q9NWQ8|P11912
Q9NWQ8|P49023
Q9NWQ8|P09619
Q9NWQ8|O14745
Q9NWQ8|Q13480
Q9NWQ8|P43403
Q9NWQ8|P01133
Q9NWQ8|P00533
Q9NWQ8|P01732
Q9NWQ8|P04234
Q9NWQ8|P01127
Q9NWQ8|P10966
Q9NWQ8|P06239
Q9NWQ8|Q06124
Q9NWQ8|P06241
Q9NWQ8|P01911
Q9NWQ8|Q29974
Q9NWQ8|P07766
Q9NWQ8|P20963
Q9NWQ8|P12319
Q9NWQ8|Q30154
Q9NWQ8|P43405
Q9NWQ8|P04439
Q9NWQ8|P13746
Q9NWQ8|P16188
Q9NWQ8|P30443
Q9NWQ8|P30455
Q9NWQ8|P40259
Q9NWQ8|P07948
Q9NWQ8|P09693
Q9NWQ8|P61769
P01266|Q92911
P01266|P07339
P01266|P04040
P01266|P27824
P01266|P01308
P01266|P98164
P01266|O43511
P01266|P07306
P01266|P02794
P01266|Q03014
P01266|P13667
P01266|P02768
P01266|P16473
P01266|P14625
P01266|P07202
P01266|P11021
P01266|P30536
P01266|Q53HV7
P01266|P43699
P01266|P07307
P01266|P02144
P01266|O00358
P01266|Q06710
P56715|P22087
P56715|Q15650
P56715|Q99541
P56715|Q15555
P56715|Q8IWA0
P56715|Q7Z7C8
P56715|Q6P1X5
P56715|Q12788
O43353|Q9Y239
O43353|Q13490
O43353|P21580
O43353|Q12933
O43353|Q9BX69
O43353|P78504
O43353|O60603
O43353|O60346
O43353|Q13489
O43353|O95999
O43353|Q92851
O43353|Q9NYJ8
O43353|Q8N5C8
O43353|P41743
O43353|Q5S007
O43353|Q9HC29
O43353|Q13158
O43353|Q9NQC7
O43353|O15519
O43353|P61088
O43353|P06307
O43353|Q9Y4K3
O43353|Q13404
O43353|O15530
O43353|Q9BXL6
O43353|P0CG48
O43353|P98170
O43353|P25445
O43353|Q6ZVD8
O43353|Q14765
O43353|Q14790
O43353|P48023
O43353|O43318
O43353|P01138
O43353|Q9Y6K9
O43353|O15111
O43353|Q9H257
O43353|Q9UNN5
O43353|P25942
O43353|Q9HBH7
O43353|Q13077
O43353|O00206
O43353|Q96J02
O43353|Q5EG05
O43353|Q05513
O43353|Q13501
O43353|Q13114
O43353|Q9BXL7
O43353|Q99836
O43353|Q7Z434
O43353|P29466
O43353|O14920
O43353|P52564
Q16698|P00390
Q16698|P13500
Q16698|P19838
Q16698|P04406
Q16698|Q16539
Q16698|P35270
Q16698|P35754
Q16698|Q53FA7
Q16698|P04040
Q16698|P15153
Q16698|P01308
Q16698|P02649
Q16698|Q9BYF1
Q16698|P05181
Q16698|P36959
Q16698|P10109
Q16698|P11712
Q16698|P13498
Q16698|Q9NPH5
Q16698|Q9BV79
Q16698|P35968
Q16698|P40763
Q16698|P05362
Q16698|P01042
Q16698|P31749
Q16698|P52209
Q16698|P00797
Q16698|P00533
Q16698|Q00597
Q16698|P14598
Q16698|P12821
Q16698|P19320
Q16698|P02768
Q16698|P29474
Q16698|Q9HC29
Q16698|P11509
Q16698|P32119
Q16698|P42126
Q16698|P60763
Q16698|P05771
Q16698|P78380
Q16698|P14550
Q16698|P41159
Q16698|Q9NRD9
Q16698|O14756
Q16698|P20813
Q16698|P30536
Q16698|Q96JB1
Q16698|P29475
Q16698|P08684
Q16698|O00763
Q16698|P00167
Q16698|P05177
Q16698|Q13085
Q16698|O95997
Q16698|P38567
Q16698|P12931
Q16698|Q16798
Q16698|P10635
Q16698|P00156
Q16698|P23219
Q16698|Q8N5D0
Q16698|P21980
Q16698|P01019
Q16698|P04179
Q16698|P47712
Q16698|P35354
Q16698|P19878
Q16698|P29965
Q16698|P05412
Q16698|P10632
Q16698|P33261
Q16698|Q9Y5S8
Q16698|O00206
Q16698|P10599
Q16698|O75911
Q16698|O95479
Q16698|P04839
Q16698|P05305
Q16698|P47989
Q16698|P04798
Q16698|Q96PH1
Q16698|Q9NRD8
Q16698|Q15080
Q16698|P00374
Q16698|Q9Y236
Q16698|P16070
Q16698|P01375
Q16698|P07203
Q16698|P17252
Q16698|P11310
Q16698|P23560
Q16698|Q8IYJ3
Q16698|P22570
Q8N474|Q9UBV4
Q8N474|P56703
Q8N474|P24385
Q8N474|Q9ULW2
Q8N474|Q9Y6F9
Q8N474|Q9NPG1
Q8N474|P11802
Q8N474|Q9GZT5
Q8N474|P07996
Q8N474|Q9Y4R8
Q8N474|P41221
Q8N474|P09544
Q8N474|P24941
Q8N474|P04637
Q8N474|O14904
Q8N474|Q96HF1
Q8N474|P56704
Q8N474|O00755
Q8N474|O75084
Q8N474|Q9Y5W5
Q8N474|Q9UP38
Q8N474|O14905
Q8N474|P56705
Q8N474|P04628
Q8N474|O75197
Q8N474|Q15465
Q8N474|P16473
Q8N474|O00744
Q8N474|P34741
Q8N474|Q9H1J7
Q8N474|Q92997
Q8N474|Q14332
Q8N474|O96014
Q8N474|Q93098
Q8N474|P56706
Q8N474|P35222
Q8N474|O60353
Q8N474|Q15438
Q8N474|Q13467
Q8N474|Q93097
Q8N474|O94907
Q8N474|Q9H461
Q8N474|Q01974
Q8N474|P01106
Q8N474|O14640
Q8N474|P54792
Q8N474|Q9H1J5
Q8N474|Q9ULV1
Q8N474|Q9NQB0
P00750|P05121
P00750|P04196
P00750|Q07954
P00750|P04637
P00750|Q8IVV2
P00750|P05107
P00750|P02671
P00750|P00734
P00750|P00747
P00750|P08697
P00750|P09429
P00750|P07355
P00750|P49459
P00750|Q9GZP0
P00750|P11215
P00750|Q7Z442
Q9UBT3|Q9Y6F9
Q9UBT3|O75581
Q9UBT3|Q9UJU2
Q9UBT3|P35222
Q9UBT3|Q93097
Q8TB36|Q9Y3D6
Q8TB36|O95140
Q8TB36|Q86WG5
Q8TB36|O60333
Q8TB36|Q01453
Q8TB36|Q92597
Q8TB36|Q13614
Q8TB36|P08034
Q8TB36|Q96M96
Q8TB36|Q8TF17
Q8TB36|P25189
P61601|P09496
P61601|P53618
P61601|P61923
P61601|O14579
P61601|P53680
P61601|P48444
P61601|Q00610
P61601|Q9UBF8
P61601|O94855
P61601|Q96CW1
P61601|P63010
P61601|Q8NDZ4
P61601|P53992
P61601|Q86UW9
P61601|Q9Y678
P61601|P35606
P61601|O94979
P61601|P60709
P61601|O95782
P61601|P53621
P61601|Q9BQI5
Q99445|P35244
Q99445|P04808
Q99445|P11142
Q99445|P55000
Q99445|P04792
Q99445|P27694
Q99445|O75190
Q99445|Q92793
Q99445|Q09472
Q99445|P62258
Q99445|Q16553
Q99445|O75509
Q99445|P0CG47
Q99445|Q8N163
Q99445|Q92598
Q99445|P08238
Q99445|P07900
Q99445|P50454
Q99445|Q9H0U6
Q99445|Q14031
Q99445|P15927
Q99445|O75506
Q99445|Q8WXF8
Q53H96|P13674
Q53H96|P30038
Q53H96|Q9UF12
Q53H96|P0CG48
Q53H96|O43272
Q53H96|Q9NWV8
Q53H96|P54886
Q53H96|Q96RL1
Q53H96|Q9NP92
O00399|Q9C0G6
O00399|Q96FJ2
O00399|P63167
O00399|Q9NZ32
O00399|O43237
O00399|O75935
O00399|Q8TCX1
O00399|Q8TD57
O00399|P51149
O00399|Q8TE73
O00399|Q96NA2
O00399|P30622
O00399|O15020
O00399|O14576
O00399|Q96JB1
O00399|Q93062
O00399|Q14204
O00399|P01911
O00399|Q29974
O00399|Q14203
O00399|P61163
O00399|Q30154
O00399|Q13409
O00399|P43034
O00399|Q8NCM8
O00399|Q9ULI4
O00399|Q9P2D7
O00399|Q13561
P00390|Q02218
P00390|O00330
P00390|P04406
P00390|P48506
P00390|P35754
P00390|P04040
P00390|P28161
P00390|P12955
P00390|P19440
P00390|P30711
P00390|P53396
P00390|P46439
P00390|P21266
P00390|Q06830
P00390|P42263
P00390|Q99735
P00390|P52209
P00390|P10515
P00390|P48058
P00390|P42261
P00390|P0CG30
P00390|P02768
P00390|P30048
P00390|P32119
P00390|Q86VQ3
P00390|P11177
P00390|P09488
P00390|P21953
P00390|P36957
P00390|P08263
P00390|Q9UJ14
P00390|P10809
P00390|P30041
P00390|P0CG48
P00390|Q9H4Y5
P00390|P36969
P00390|O14880
P00390|P78417
P00390|Q03013
P00390|P11182
P00390|P48507
P00390|O15217
P00390|Q6A555
P00390|P10599
P00390|P23378
P00390|P08294
P00390|P22352
P00390|P36269
P00390|P09211
P00390|P33527
P00390|P39086
P00390|Q13002
P00390|P29401
P00390|P07203
P00390|P09210
P00390|P00338
P00390|Q6P531
O00220|P19838
O00220|P50591
O00220|Q12933
O00220|Q13546
O00220|P25490
O00220|Q13618
O00220|P40763
O00220|P04637
O00220|O14763
O00220|Q92851
O00220|O00300
O00220|Q13158
O00220|Q07817
O00220|P42574
O00220|O15519
O00220|P08581
O00220|P55957
O00220|P10415
O00220|Q15628
O00220|P51398
O00220|P0CG48
O00220|P98170
O00220|P30874
O00220|Q14790
O00220|P45983
O00220|Q16611
O00220|O15111
O00220|Q96P48
O00220|P10071
O00220|Q13233
O00220|P01375
O00220|O14920
P62714|P62955
P62714|P23443
P62714|Q06432
P62714|P19838
P62714|P63098
P62714|Q9BXT2
P62714|P14635
P62714|Q13522
P62714|Q99832
P62714|O14974
P62714|Q15172
P62714|Q9UBN1
P62714|O15169
P62714|P55011
P62714|P36507
P62714|P27361
P62714|P05129
P62714|Q5FBB7
P62714|Q9Y243
P62714|O43815
P62714|P22681
P62714|Q06190
P62714|Q13936
P62714|P32121
P62714|P31749
P62714|Q8WXS5
P62714|Q9P2B4
P62714|P62979
P62714|P40227
P62714|P60510
P62714|P48643
P62714|O75688
P62714|P46937
P62714|P50990
P62714|Q01668
P62714|O95067
P62714|Q9Y624
P62714|P49368
P62714|P41743
P62714|P62140
P62714|Q6UXN9
P62714|Q9UN36
P62714|P78371
P62714|Q9Y698
P62714|P54284
P62714|Q02750
P62714|Q9Y2T1
P62714|Q9UF02
P62714|P0CG47
P62714|P05771
P62714|P99999
P62714|Q9UBS0
P62714|O95072
P62714|Q9UL03
P62714|P30154
P62714|P78527
P62714|P17987
P62714|Q08289
P62714|O95476
P62714|P30153
P62714|P63151
P62714|O00506
P62714|P62136
P62714|P10415
P62714|Q9Y570
P62714|Q9Y2T4
P62714|P36873
P62714|Q00005
P62714|Q16537
P62714|P06239
P62714|Q5MIZ7
P62714|O96001
P62714|Q13541
P62714|Q06124
P62714|P19429
P62714|P0CG48
P62714|P78318
P62714|Q9NY27
P62714|P54289
P62714|Q13033
P62714|P12931
P62714|P37173
P62714|Q9GZV5
P62714|P14416
P62714|Q13698
P62714|Q92736
P62714|O95684
P62714|O75663
P62714|Q9UQ13
P62714|Q5VSL9
P62714|P05412
P62714|Q9BUB5
P62714|P0DME0
P62714|Q01105
P62714|Q9Y6E0
P62714|O43597
P62714|P01106
P62714|Q9NSI5
P62714|Q7Z3S7
P62714|Q9Y5P8
P62714|P31751
P62714|Q02641
P62714|Q9P289
P62714|P50991
P62714|P16298
P62714|Q08209
P62714|Q9UIC8
P62714|Q8TF05
P62714|Q04206
P62714|P62987
P62714|Q13188
P62714|Q9NWZ3
P62714|Q66LE6
P62714|Q4G163
P62714|P17252
P62714|Q13362
P62714|Q14738
P62714|Q9NY47
P62714|P67775
P62714|Q8IZS8
P62714|P57087
P62714|O14920
P62714|Q15418
P62714|O00305
P07197|Q16539
P07197|P41219
P07197|P12036
P07197|Q15759
P07197|P0CG48
P07197|Q16352
P07197|Q9P1A6
P07197|P15151
P07197|Q8N1W1
Q13454|P60468
Q13454|Q13724
Q13454|P04844
Q13454|Q9Y673
Q13454|P61619
Q13454|P61803
Q13454|Q15198
Q13454|Q15005
Q13454|Q5BKT4
Q13454|P67812
Q13454|P13667
Q13454|P43308
Q13454|Q8TCJ2
Q13454|P04843
Q13454|Q9H9S3
Q13454|P30101
Q13454|P49755
Q13454|Q5I7T1
Q13454|Q8TET4
Q13454|Q14697
Q13454|Q9H0U3
Q13454|Q9NRP0
Q13454|Q86YN1
Q13454|P39656
Q13454|P46977
Q13454|Q92685
Q13454|O43451
Q13454|Q9BY50
O75175|Q9NZN8
O75175|Q9ULM6
O75175|Q96LI5
O75175|Q92600
O75175|Q9UFF9
O75175|A5YKK6
O75175|Q9UIV1
Q8N7H5|Q9H9T3
Q8N7H5|O60563
Q8N7H5|P19784
Q8N7H5|Q9GZS3
Q8N7H5|Q08945
Q8N7H5|Q96EB1
Q8N7H5|Q8WVC0
Q8N7H5|P51965
Q8N7H5|P24928
Q8N7H5|Q9HB65
Q8N7H5|O75150
Q8N7H5|P0CG48
Q8N7H5|Q03468
Q8N7H5|P28328
Q8N7H5|Q6PD62
Q8N7H5|Q6P1J9
Q8N7H5|O14802
Q8N7H5|P50750
Q8N7H5|O95163
Q8N7H5|P18615
Q8N7H5|Q5VTR2
Q8N7H5|Q92541
Q8N7H5|Q9BYW2
Q8N7H5|O00267
Q8N7H5|P23193
Q15833|Q16623
Q15833|Q96KP1
Q15833|O75379
Q15833|O00161
Q15833|Q2M3D2
Q15833|Q8TAG9
Q15833|P62191
Q15833|P20618
Q15833|P51809
Q15833|Q96C24
Q15833|Q9BV40
Q15833|P12429
Q15833|P50995
Q15833|Q9Y2D4
Q15833|Q13190
Q15833|P17600
Q15833|O95183
Q15833|P63027
Q15833|Q12846
Q15833|Q8N4C7
Q15833|O60645
Q15833|Q86VI1
Q15833|Q03169
Q15833|Q9UPT5
Q15833|Q13277
Q15833|P0CG48
Q15833|Q9BRK5
Q15833|O75558
Q15833|Q9BZD2
Q15833|Q17RC7
Q15833|P32856
Q15833|P23763
Q15833|P46459
Q15833|O00471
Q15833|Q9UEU0
Q08477|P78329
Q08477|P09960
Q08477|P31939
Q08477|Q9BZM1
Q08477|P18054
Q08477|P05181
Q08477|P11712
Q08477|O75845
Q08477|Q86XP0
Q08477|P16050
Q08477|Q02928
Q08477|P04054
Q08477|O75342
Q08477|P53816
Q08477|P20813
Q08477|Q6P1J6
Q08477|O60733
Q08477|Q7Z449
Q08477|Q6ZNB7
Q08477|P23219
Q08477|P47712
Q08477|P35354
Q08477|P51589
Q08477|P10632
Q08477|P33261
Q08477|Q9BZM2
Q08477|P39877
Q08477|P14555
Q08477|Q9NZK7
Q08477|O15296
Q08477|Q68DD2
Q08477|O15496
Q08477|P0C869
Q08477|Q9UP65
Q13011|O75192
Q13011|P0CG48
Q13011|P50542
Q13011|P51659
P01229|P18146
P01229|P01308
P01229|Q9H8P0
P01229|P01189
P01229|P18405
P01229|P22888
P01229|P01215
P01229|P05093
P01229|Q12778
Q96RP8|P22460
Q96RP8|Q8TD43
Q96RP8|Q9ULD8
Q96RP8|Q12809
Q96RP8|P56696
Q96RP8|Q9UQ05
Q96RP8|P48547
Q96RP8|O95259
Q96RP8|P17658
Q96RP8|Q9ULS6
Q96RP8|Q9H3M0
Q96RP8|Q6PIU1
Q96RP8|O43448
Q96RP8|Q8TAE7
Q96RP8|Q9BQ31
Q96RP8|Q96KK3
Q96RP8|Q8TDN1
Q96RP8|P16389
Q96RP8|Q9UJ96
Q96RP8|Q9UK17
Q96RP8|Q8NCM2
Q96RP8|P22459
Q96RP8|Q96L42
Q96RP8|Q9NS40
Q96RP8|Q9NZV8
Q96RP8|Q9NR82
Q96RP8|O43526
Q96RP8|P22001
Q96RP8|Q16322
Q96RP8|Q03721
Q96RP8|Q9UIX4
Q96RP8|Q14721
Q96RP8|Q13303
Q96RP8|Q8TDN2
Q96RP8|Q09470
Q96RP8|O43525
Q96RP8|Q14722
Q96RP8|Q92953
Q96RP8|Q14003
Q96RP8|Q96PR1
Q96RP8|Q9H252
Q01201|P19838
Q01201|Q07108
Q01201|P29460
Q01201|Q9UQF2
Q01201|P35869
Q01201|Q99665
Q01201|P29597
Q01201|Q9UER7
Q01201|Q8WYA1
Q01201|Q07817
Q01201|P29459
Q01201|P60763
Q01201|Q15653
Q01201|Q9UDY8
Q01201|Q13516
Q01201|P84095
Q01201|P0CG48
Q01201|Q16842
Q01201|Q96ST3
Q01201|P04179
Q01201|Q9Y6K9
Q01201|Q00653
Q01201|Q9Y297
Q01201|O15111
Q01201|P05412
Q01201|P25942
Q01201|Q13547
Q01201|O00230
Q01201|O60674
Q01201|Q04206
Q01201|P01375
Q01201|P42701
Q9HAP6|Q9P2W3
Q9HAP6|Q9BWT7
Q9HAP6|Q8N3R9
Q9HAP6|Q14168
Q9HAP6|Q9BST9
Q9HAP6|Q13224
Q9HAP6|P78352
Q9HAP6|Q9UHC3
Q9HAP6|P48050
Q9HAP6|Q9BXL6
Q9HAP6|Q00013
Q9HAP6|O95477
Q9HAP6|O14936
Q9HAP6|Q13368
Q9HAP6|Q13002
P55899|P02768
P55899|P30101
P55899|P08637
P55899|P61769
P06732|P07195
P06732|P15172
P06732|P01116
P06732|P07864
P06732|Q96MA6
P06732|P12277
P06732|P32418
P06732|P17174
P06732|P00568
P06732|Q969Q1
P06732|Q96DX5
P06732|Q14353
P06732|P00338
Q96HA9|Q9Y3D6
Q96HA9|O00623
Q96HA9|Q92968
Q96HA9|O75192
Q96HA9|O75381
Q96HA9|P40855
Q96HA9|O96011
Q96HA9|O43808
Q96HA9|O00429
Q9P2U7|P20336
Q9P2U7|P50552
Q9P2U7|P60880
Q9P2U7|Q05329
Q9P2U7|P21579
Q9P2U7|O14810
Q9P2U7|P63027
Q9P2U7|Q99259
Q9P2U7|Q16572
Q9P2U7|O14795
Q9P2U7|P23560
Q9P2U7|Q86UR5
O75792|P43246
O75792|Q9Y3Z3
O75792|Q14191
O75792|P39748
O75792|P04818
O75792|Q17RS7
O75792|Q07864
O75792|Q5TBB1
O75792|P0CG48
O75792|P54132
O75792|P11387
O75792|P12004
O75792|P40938
O75792|P33316
O75792|Q9NSU2
O75792|P46063
P03971|P36894
P03971|P21583
P03971|P48436
P03971|Q16671
P03971|P11511
P03971|Q04771
P03971|P09038
P03971|O00238
P03971|P00533
P03971|P56705
P03971|O60383
P03971|Q15797
P03971|P41159
P03971|Q13253
P03971|P43694
P03971|Q96FE5
P03971|O00482
P03971|Q13285
P03971|Q13873
P03971|P10275
P03971|P51843
P03971|O15198
P03971|P62942
P03971|Q05066
P03971|Q8WW38
P03971|P23945
P03971|Q99717
P03971|Q92824
Q9UK85|Q93097
Q9UK85|Q8N6L0
Q9HA65|Q96CV9
Q9HA65|P51149
Q9HA65|P0CG48
Q08117|P24385
Q08117|Q15475
Q08117|P20823
Q08117|O95343
Q08117|Q92793
Q08117|Q9UJU2
Q08117|P46531
Q08117|Q9HCS4
Q08117|Q13363
Q08117|Q04864
Q08117|P78426
Q08117|Q01196
Q08117|O15379
Q08117|Q9NPC8
Q08117|Q03181
Q08117|P56545
Q08117|P36402
Q08117|Q9NVM4
Q08117|P35222
Q08117|P0CG48
Q08117|Q9C056
Q08117|Q96F45
Q08117|Q13547
Q08117|Q9BY41
Q08117|P10275
Q08117|Q04724
Q08117|P01106
Q08117|Q9Y3E5
Q08117|Q04206
Q08117|Q9UBE8
Q08117|P49640
Q08117|Q92769
Q08117|Q9NQB0
Q08117|P13804
P78329|P09960
P78329|Q9BZM1
P78329|P18054
P78329|P05181
P78329|P11712
P78329|O75845
P78329|Q86XP0
P78329|P16050
P78329|Q02928
P78329|P04054
P78329|O75342
P78329|P53816
P78329|P20813
P78329|Q6P1J6
P78329|O60733
P78329|Q7Z449
P78329|Q6ZNB7
P78329|P23219
P78329|P47712
P78329|P35354
P78329|P51589
P78329|P10632
P78329|P33261
P78329|Q9BZM2
P78329|P39877
P78329|P14555
P78329|Q9NZK7
P78329|O15296
P78329|Q68DD2
P78329|O15496
P78329|P0C869
P78329|Q9UP65
P31944|Q96FW1
P31944|O14727
P48664|O15020
P48664|O15085
P22087|Q02543
P22087|Q9NY61
P22087|P84098
P22087|P17844
P22087|P21815
P22087|Q9NY12
P22087|P25398
P22087|Q13895
P22087|P11172
P22087|Q9BU89
P22087|P62249
P22087|P61353
P22087|Q96RS0
P22087|Q9GZL7
P22087|O00410
P22087|Q9Y6D6
P22087|P62917
P22087|Q9Y2X3
P22087|Q08J23
P22087|P27708
P22087|Q92901
P22087|P38919
P22087|P62280
P22087|P62888
P22087|P61221
P22087|Q8WVC0
P22087|P17480
P22087|Q9UQ80
P22087|Q14137
P22087|P0CG47
P22087|P26373
P22087|P61313
P22087|P62263
P22087|P36578
P22087|Q8IWA0
P22087|Q9Y3T9
P22087|P19338
P22087|Q9Y265
P22087|P62244
P22087|O14744
P22087|Q659C4
P22087|Q15050
P22087|O60678
P22087|Q6PKG0
P22087|P62081
P22087|P18124
P22087|Q13316
P22087|P15880
P22087|P0CG48
P22087|P39023
P22087|P61247
P22087|Q9NR30
P22087|O00541
P22087|P55345
P22087|Q6W5P4
P22087|Q9BZE4
P22087|P11387
P22087|P30050
P22087|Q9H5Q4
P22087|P07814
P22087|O60832
P22087|Q9UHI6
P22087|Q14978
P22087|Q96LA8
P22087|P46777
P22087|P62424
P22087|P62701
P22087|P62913
P22087|P62753
P22087|Q9NR22
P22087|P40429
P22087|P62829
P22087|P62241
P22087|Q92841
P22087|Q99873
P22087|Q5VTM2
P22087|P62847
P22087|P49915
P22087|Q8NI36
P22087|P23396
P22087|P62277
P22087|Q07020
P22087|Q12788
P22087|O76021
P22087|P18621
P22087|Q9Y230
Q14213|P60568
Q14213|P01579
Q14213|Q6UWB1
Q14213|P40763
Q14213|P29597
Q14213|P29459
Q14213|P52630
Q14213|P40189
Q14213|P42229
Q14213|P23458
Q14213|Q8NEV9
Q14213|Q14765
Q14213|P42224
Q14213|O60674
Q99426|P68366
Q99426|Q9BVA1
Q99426|P04350
Q99426|Q71U36
Q99426|Q9BQE3
Q99426|Q6PEY2
Q99426|Q9BUF5
Q99426|P68363
Q99426|P68371
Q99426|P0CG48
Q99426|Q9BTW9
Q99426|Q15813
Q99426|Q13885
Q99426|Q96EP1
Q9BTV5|Q00535
Q9BTV5|Q9UHX3
P36954|Q92830
P36954|P20226
P36954|Q13247
P36954|P51828
P36954|Q02846
P36954|P51946
P36954|O60266
P36954|P25092
P36954|P51948
P36954|O60563
P36954|Q8WYQ5
P36954|Q16514
P36954|Q96CW6
P36954|O60583
P36954|Q02153
P36954|Q9UBK2
P36954|Q13216
P36954|P56597
P36954|Q8IX12
P36954|P32780
P36954|P62306
P36954|Q92750
P36954|P83876
P36954|O15514
P36954|P21675
P36954|Q08945
P36954|Q00839
P36954|P19447
P36954|P40145
P36954|Q01081
P36954|P52435
P36954|O60503
P36954|P52434
P36954|Q02108
P36954|Q86U44
P36954|Q12962
P36954|Q9Y5B0
P36954|P62314
P36954|Q15287
P36954|P62487
P36954|O75355
P36954|P26368
P36954|Q14527
P36954|Q92889
P36954|O43306
P36954|Q8NFM4
P36954|P30876
P36954|P24928
P36954|O75643
P36954|P07910
P36954|P14618
P36954|P62875
P36954|P52298
P36954|P50583
P36954|Q9NRR4
P36954|P20594
P36954|P53803
P36954|Q08462
P36954|P52756
P36954|Q9Y5L3
P36954|P28715
P36954|Q03468
P36954|P26599
P36954|Q9HCS7
P36954|Q9NRF8
P36954|Q08211
P36954|Q9Y5B8
P36954|Q96PN6
P36954|P16066
P36954|Q15542
P36954|P38159
P36954|P49961
P36954|Q5MY95
P36954|O14802
P36954|P67809
P36954|P17812
P36954|P50750
P36954|Q08170
P36954|Q09161
P36954|P61978
P36954|Q9BY32
P36954|Q9UIJ7
P36954|P18074
P36954|P51991
P36954|O60361
P36954|P22392
P36954|Q13243
P36954|P30793
P36954|Q9BYW2
P36954|Q8TCS8
P36954|P49848
P36954|P61218
P36954|O00267
P36954|P14678
P36954|O75414
P36954|O95622
P36954|Q86V81
P36954|P23193
P36954|P33402
P36954|Q92989
P36954|O94763
P36954|Q13889
P51693|O00213
P51693|Q92993
P51693|P04156
P01137|Q9NSA1
P01137|P05121
P01137|P62736
P01137|P10147
P01137|P56703
P01137|P23443
P01137|P13500
P01137|P02452
P01137|P04004
P01137|P19838
P01137|P60568
P01137|P49023
P01137|P08151
P01137|P46527
P01137|P01579
P01137|P09486
P01137|P04196
P01137|P43246
P01137|Q02363
P01137|P10600
P01137|P18146
P01137|P08476
P01137|P10124
P01137|P11161
P01137|O95863
P01137|P38936
P01137|P48436
P01137|P04792
P01137|P01308
P01137|Q9NVC6
P01137|P02649
P01137|O43707
P01137|P18827
P01137|Q9BTT4
P01137|P15090
P01137|P19883
P01137|P16234
P01137|Q9Y4E8
P01137|Q9NPJ6
P01137|P05231
P01137|P07996
P01137|P06756
P01137|Q9Y616
P01137|P04275
P01137|P12830
P01137|O15105
P01137|Q15796
P01137|P25490
P01137|Q92793
P01137|P27361
P01137|P38570
P01137|Q96RN5
P01137|Q09472
P01137|Q9NPH5
P01137|P01583
P01137|P01584
P01137|P08246
P01137|P43121
P01137|P09038
P01137|Q13201
P01137|P05362
P01137|Q9UBK2
P01137|P00488
P01137|P01042
P01137|P24821
P01137|P01133
P01137|Q9NY91
P01137|P58166
P01137|P21781
P01137|P09958
P01137|O75376
P01137|P19022
P01137|P04637
P01137|P31749
P01137|Q9P2M7
P01137|P62979
P01137|P08833
P01137|P28335
P01137|P42772
P01137|P01562
P01137|P05155
P01137|Q01995
P01137|P49767
P01137|Q15762
P01137|Q07157
P01137|P17302
P01137|Q13503
P01137|P18564
P01137|P01732
P01137|P56704
P01137|P05067
P01137|Q13118
P01137|O43513
P01137|P50148
P01137|O15072
P01137|P37231
P01137|O43541
P01137|Q9Y624
P01137|Q6P2C8
P01137|Q16873
P01137|P09529
P01137|O95936
P01137|P02768
P01137|P02775
P01137|P02776
P01137|P55089
P01137|P62140
P01137|Q9C009
P01137|P08123
P01137|Q96HR3
P01137|O00300
P01137|P29474
P01137|O43915
P01137|Q15648
P01137|Q9BQB4
P01137|Q9NS15
P01137|P01236
P01137|P05019
P01137|O15379
P01137|P02461
P01137|P0CG47
P01137|P35225
P01137|P17676
P01137|Q15797
P01137|P01100
P01137|P34741
P01137|P55103
P01137|P00747
P01137|Q16527
P01137|P49765
P01137|Q8N2S1
P01137|P41159
P01137|P10909
P01137|Q9NNX6
P01137|Q9Y261
P01137|P49116
P01137|Q15848
P01137|P14672
P01137|Q15788
P01137|P20366
P01137|P08697
P01137|P48431
P01137|O60244
P01137|P01023
P01137|P06401
P01137|P35555
P01137|Q9Y2X0
P01137|P62136
P01137|Q71SY5
P01137|P51449
P01137|P31639
P01137|Q14524
P01137|P30536
P01137|P10415
P01137|P01127
P01137|P19544
P01137|P00746
P01137|P84022
P01137|P13726
P01137|P36873
P01137|P04075
P01137|Q03135
P01137|Q05397
P01137|Q13485
P01137|Q16552
P01137|P0CG48
P01137|Q9UBX5
P01137|P40879
P01137|P07355
P01137|Q06828
P01137|P01009
P01137|Q12891
P01137|Q14686
P01137|P37173
P01137|Q6ZSZ5
P01137|P08473
P01137|P10070
P01137|Q9HCE7
P01137|P03886
P01137|P35609
P01137|P01019
P01137|P68133
P01137|O00292
P01137|O00482
P01137|Q9Y5K5
P01137|P35354
P01137|P48023
P01137|P12259
P01137|P29279
P01137|O75173
P01137|P02818
P01137|Q9BWU1
P01137|O43318
P01137|P05093
P01137|Q92913
P01137|P05412
P01137|Q13950
P01137|Q99808
P01137|P60484
P01137|Q9Y6Q9
P01137|P15692
P01137|P14780
P01137|P67809
P01137|P17813
P01137|Q9NR31
P01137|Q13285
P01137|O94907
P01137|Q93074
P01137|Q13873
P01137|P98160
P01137|O95477
P01137|Q8TEW0
P01137|P36897
P01137|Q13145
P01137|Q99983
P01137|P41134
P01137|Q9BZS1
P01137|O43597
P01137|Q13887
P01137|P01106
P01137|Q05513
P01137|P28223
P01137|P12643
P01137|P26367
P01137|P23771
P01137|P05305
P01137|Q15063
P01137|O15198
P01137|P02458
P01137|P62328
P01137|P17936
P01137|Q08188
P01137|P49336
P01137|P62942
P01137|P37023
P01137|O75448
P01137|P07225
P01137|P12814
P01137|O43294
P01137|P10451
P01137|P12272
P01137|P10071
P01137|Q9UHV7
P01137|Q96PU5
P01137|Q9Y618
P01137|P52926
P01137|Q04206
P01137|P23945
P01137|O14980
P01137|Q14766
P01137|P16220
P01137|P62987
P01137|P01344
P01137|Q9Y3F4
P01137|P01375
P01137|O00622
P01137|Q15596
P01137|P61586
P01137|P22301
P01137|O43490
P01137|P07093
P01137|Q15582
P01137|Q9BYK8
P01137|Q99102
P01137|Q14738
P01137|Q99612
P01137|P49715
P01137|Q15389
P01137|P24863
P01137|Q99717
P01137|P14061
P11912|Q8WV28
P11912|P23443
P11912|P60568
P11912|P05112
P11912|Q99704
P11912|P19174
P11912|P05231
P11912|P51451
P11912|P21854
P11912|P28908
P11912|P42336
P11912|P22681
P11912|Q13191
P11912|P02760
P11912|P27986
P11912|P20936
P11912|P01732
P11912|P16333
P11912|P02768
P11912|P17301
P11912|P11274
P11912|Q9P2D0
P11912|Q14643
P11912|P10145
P11912|P30536
P11912|P10415
P11912|Q9UHD2
P11912|P06239
P11912|P62993
P11912|Q6ZUJ8
P11912|P06127
P11912|P0CG48
P11912|P06241
P11912|P01009
P11912|P00738
P11912|P01833
P11912|Q14839
P11912|Q02548
P11912|P31994
P11912|P31995
P11912|P16885
P11912|P35658
P11912|Q92835
P11912|P08473
P11912|P42345
P11912|P21980
P11912|P08575
P11912|P29965
P11912|P05412
P11912|P52735
P11912|P60484
P11912|P25942
P11912|Q14573
P11912|P43405
P11912|O00329
P11912|P37287
P11912|Q14571
P11912|O60239
P11912|P40259
P11912|Q96B97
P11912|Q07889
P11912|P02787
P11912|Q02962
P11912|P01375
P11912|P29353
P11912|P22301
P11912|Q9UJV9
P11912|Q9UN19
P11912|P07948
P11912|P15391
P11912|P15498
P06731|Q9H267
P06731|Q9H9C1
O43186|O00294
O43186|Q02846
O43186|O95343
O43186|Q16518
O43186|P08100
O43186|Q15465
O43186|O75531
O43186|P20941
O43186|P82279
O43186|O15537
O43186|Q9NZN9
O43186|Q8TDN2
O43186|P54845
O43186|O15265
Q06520|P01308
Q06520|Q96RS0
Q06520|P11511
Q06520|Q16678
Q06520|Q6STE5
Q06520|Q92793
Q06520|Q07869
Q06520|P01189
Q06520|Q92908
Q06520|Q15648
Q06520|O14756
Q06520|O95861
Q06520|Q15788
Q06520|P20813
Q06520|Q86X55
Q06520|O75469
Q06520|Q01094
Q06520|Q14686
Q06520|P05093
Q06520|Q13285
Q06520|P10275
Q06520|Q14186
Q06520|P04798
Q06520|P04278
Q06520|Q15596
Q06520|Q9BZK7
Q06520|O95340
Q06520|Q9BYK8
Q06520|Q14188
Q06520|Q3L8U1
Q16543|P19174
Q16543|Q12931
Q16543|P04049
Q16543|P50613
Q16543|P11802
Q16543|P19784
Q16543|Q9UK32
Q16543|Q13480
Q16543|Q9Y243
Q16543|P01133
Q16543|Q00534
Q16543|P24941
Q16543|P04626
Q16543|P31749
Q16543|P62979
Q16543|P27986
Q16543|P00533
Q16543|P15056
Q16543|Q5S007
Q16543|Q13418
Q16543|P14625
Q16543|Q08752
Q16543|P0CG47
Q16543|Q15831
Q16543|P08238
Q16543|P07900
Q16543|P0CG48
Q16543|Q02297
Q16543|P12931
Q16543|O14511
Q16543|Q9Y6K9
Q16543|P33981
Q16543|Q9UKW4
Q16543|O15111
Q16543|P50750
Q16543|P10275
Q16543|Q9BXM7
Q16543|P10398
Q16543|Q9Y2Z0
Q16543|Q96RT1
Q16543|P31751
Q16543|Q93034
Q16543|P06493
Q16543|Q96AY4
Q16543|Q07889
Q16543|P62987
Q16543|Q00526
Q16543|P29353
Q16543|O75460
Q16543|Q00535
Q16543|O14920
Q9BYD5|P23490
Q9BYD5|P07476
Q92839|P01584
Q92839|O75444
Q92839|O15440
Q92839|Q12891
Q92839|Q0JRZ9
Q92839|P16070
Q92839|O60861
O95716|Q15286
O95716|Q9UNE2
O95716|Q14184
O95716|P24386
O95716|P63172
O95716|Q9Y2J0
O95716|P30533
O95716|Q96QF0
P19235|Q9UP52
P19235|P09919
P19235|P19838
P19235|P60568
P19235|P21583
P19235|Q9NPF7
P19235|Q9NPH9
P19235|P01579
P19235|Q16539
P19235|P10912
P19235|P29460
P19235|P05112
P19235|P05113
P19235|P01567
P19235|P19174
P19235|P01588
P19235|P05231
P19235|P01569
P19235|Q92793
P19235|Q13480
P19235|P13232
P19235|P22681
P19235|Q13191
P19235|Q9HBE4
P19235|P20809
P19235|P29597
P19235|P31749
P19235|Q9ULV8
P19235|P27986
P19235|P15248
P19235|P01562
P19235|Q9P0W0
P19235|Q16619
P19235|Q13588
P19235|P10721
P19235|Q9Y639
P19235|P51692
P19235|P17542
P19235|P40933
P19235|P08700
P19235|P04141
P19235|Q8NHY0
P19235|P01236
P19235|P29459
P19235|P35225
P19235|O75159
P19235|Q9UBD9
P19235|P41159
P19235|P01241
P19235|P0DML2
P19235|P07202
P19235|Q9GZX6
P19235|O15524
P19235|Q8IU54
P19235|O14543
P19235|Q8IZJ0
P19235|P62993
P19235|O14508
P19235|Q06124
P19235|P42229
P19235|Q8WXH5
P19235|Q9UHD0
P19235|P23458
P19235|P0CG48
P19235|Q9UQQ2
P19235|P46109
P19235|P62834
P19235|P12931
P19235|P16885
P19235|Q92835
P19235|P45983
P19235|P42224
P19235|P26441
P19235|Q9NYY1
P19235|P18031
P19235|P52735
P19235|O00206
P19235|Q92838
P19235|Q9Y4H2
P19235|P15976
P19235|Q16595
P19235|P32881
P19235|P01563
P19235|P05013
P19235|P05015
P19235|P01566
P19235|P01570
P19235|P01568
P19235|P05000
P19235|P01574
P19235|P42680
P19235|O60674
P19235|Q13007
P19235|Q14980
P19235|P32927
P19235|Q07889
P19235|P52333
P19235|P29353
P19235|Q8IZI9
P19235|Q9NSE2
P19235|P01571
P19235|P22301
P19235|P05014
P19235|Q86WN2
P19235|P07948
P19235|Q99623
P19235|O14512
P19235|P15498
Q5U651|P10114
Q5U651|P10301
Q5U651|P62070
Q5U651|P01112
Q5U651|P62834
Q9NSA1|P13349
Q9NSA1|P31939
Q9NSA1|P15173
Q9NSA1|P35869
Q9NSA1|P15172
Q9NSA1|P01308
Q9NSA1|P16234
Q9NSA1|Q86Z14
Q9NSA1|P09619
Q9NSA1|P35916
Q9NSA1|Q07869
Q9NSA1|P35968
Q9NSA1|P35052
Q9NSA1|P11831
Q9NSA1|O75473
Q9NSA1|P08069
Q9NSA1|P31749
Q9NSA1|P00533
Q9NSA1|P17948
Q9NSA1|P07333
Q9NSA1|P10721
Q9NSA1|P22455
Q9NSA1|P22680
Q9NSA1|P08779
Q9NSA1|P06213
Q9NSA1|P13196
Q9NSA1|P41159
Q9NSA1|P08581
Q9NSA1|P18848
Q9NSA1|P22607
Q9NSA1|P29317
Q9NSA1|Q02763
Q9NSA1|Q9UEF7
Q9NSA1|Q16236
Q9NSA1|P47871
Q9NSA1|P01275
Q9NSA1|P16220
Q9NSA1|P11362
Q9NSA1|P21802
P62955|Q06432
P62955|O60391
P62955|P54652
P62955|Q9BXT2
P62955|Q9H7T0
P62955|Q15172
P62955|Q969Q6
P62955|Q9UBN1
P62955|P51817
P62955|P05129
P62955|P42263
P62955|P42262
P62955|Q06190
P62955|O14827
P62955|Q13936
P62955|Q8WXS5
P62955|Q8TBE1
P62955|Q13224
P62955|P48058
P62955|Q86XQ3
P62955|P42261
P62955|Q01668
P62955|P62140
P62955|Q96P56
P62955|Q9Y698
P62955|P54284
P62955|Q9UF02
P62955|Q8NEC5
P62955|P17612
P62955|Q6PI25
P62955|O95267
P62955|P30154
P62955|Q13555
P62955|Q08289
P62955|P30559
P62955|P30153
P62955|P63151
P62955|P62136
P62955|Q12879
P62955|O95180
P62955|Q9Y2T4
P62955|P36873
P62955|Q00005
P62955|Q16537
P62955|Q7LDG7
P62955|Q13557
P62955|P54289
P62955|O43497
P62955|Q8TCU5
P62955|Q13698
P62955|Q15878
P62955|P22694
P62955|Q00975
P62955|Q05586
P62955|O60840
P62955|P22612
P62955|Q86XM0
P62955|Q7Z3S7
P62955|Q9Y5P8
P62955|Q02641
P62955|Q13554
P62955|Q9UQM7
P62955|Q8IV61
P62955|Q6ZRH7
P62955|Q7RTX7
P62955|Q13972
P62955|Q13362
P62955|Q14738
P62955|P67775
P62955|O00305
P62955|B4DS77
P62955|Q8TDF6
Q92947|Q02218
Q92947|Q08426
Q92947|P16219
Q92947|Q15067
Q92947|P36957
Q92947|O15254
Q92947|P30084
Q92947|P45954
Q92947|Q9ULD0
Q92947|P40939
Q92947|P11310
Q92947|Q15582
Q92947|P13804
O00115|Q13351
O00115|Q9UBS4
O00115|P23921
O00115|O00273
O00115|O76075
Q02543|P60468
Q02543|P84098
Q02543|P25398
Q02543|Q9Y6A9
Q02543|P04844
Q02543|Q9Y399
Q02543|P43307
Q02543|Q9Y2R9
Q02543|P22090
Q02543|P62249
Q02543|Q9Y3U8
Q02543|P41091
Q02543|Q9BYD3
Q02543|P61353
Q02543|P05198
Q02543|P82933
Q02543|P42766
Q02543|Q9P015
Q02543|P23588
Q02543|Q15629
Q02543|P62917
Q02543|Q92900
Q02543|Q86US8
Q02543|Q15005
Q02543|Q9Y2X3
Q02543|P09001
Q02543|Q9UNL2
Q02543|Q9UNX3
Q02543|P37108
Q02543|P67812
Q02543|Q92901
Q02543|P38919
Q02543|P62280
Q02543|P62979
Q02543|P82675
Q02543|P61927
Q02543|P62888
Q02543|P60842
Q02543|P61254
Q02543|P47914
Q02543|P43308
Q02543|P04843
Q02543|P62266
Q02543|Q9NX20
Q02543|Q15287
Q02543|Q9UQ80
Q02543|P46781
Q02543|P49458
Q02543|Q9BYD1
Q02543|P26373
Q02543|P13639
Q02543|O15235
Q02543|Q9Y3B7
Q02543|P61313
Q02543|P63173
Q02543|P62263
Q02543|P36578
Q02543|Q9UHB9
Q02543|P11940
Q02543|Q9BYD6
Q02543|P82912
Q02543|P62244
Q02543|Q15050
Q02543|P05387
Q02543|Q15149
Q02543|P30153
Q02543|P63151
Q02543|Q14240
Q02543|P52298
Q02543|P08240
Q02543|Q71UM5
Q02543|Q04637
Q02543|P05388
Q02543|P62081
Q02543|P18124
Q02543|P60059
Q02543|P27635
Q02543|P15880
Q02543|O76094
Q02543|P0CG48
Q02543|P50914
Q02543|P63220
Q02543|P39023
Q02543|P46776
Q02543|P32969
Q02543|P46778
Q02543|P05386
Q02543|P08708
Q02543|P61247
Q02543|P08865
Q02543|P35268
Q02543|P46783
Q02543|P62854
Q02543|Q6W5P4
Q02543|P62495
Q02543|Q9BZE4
Q02543|Q96A35
Q02543|P30050
Q02543|P62891
Q02543|P42677
Q02543|Q14978
Q02543|P46777
Q02543|P62424
Q02543|P82914
Q02543|P62701
Q02543|P62906
Q02543|P62913
Q02543|P20042
Q02543|P39656
Q02543|Q09161
Q02543|P62753
Q02543|Q5T653
Q02543|P40429
Q02543|P83731
Q02543|P62829
Q02543|P49207
Q02543|P62273
Q02543|P62241
Q02543|P62910
Q02543|P62899
Q02543|P62987
Q02543|P62750
Q02543|P29692
Q02543|P62269
Q02543|P18077
Q02543|P46779
Q02543|Q96Q15
Q02543|P83881
Q02543|P62847
Q02543|P61513
Q02543|Q9Y5M8
Q02543|P67775
Q02543|O60783
Q02543|P62945
Q02543|P09132
Q02543|P63244
Q02543|P61009
Q02543|Q9H009
Q02543|P60866
Q02543|Q9NWU5
Q02543|P62861
Q02543|P13693
Q02543|P23396
Q02543|P62851
Q02543|P62277
Q02543|Q07020
Q02543|Q13765
Q02543|P18621
Q02543|P62841
Q02543|Q9BY50
Q02543|P39019
Q02543|P62857
Q92911|P16473
Q92911|Q9UF12
Q92911|P07202
Q92911|Q1HG44
Q92911|O43272
Q92911|Q9NRD8
Q8TBH0|Q9H0M0
P20336|P11142
P20336|Q96HU1
P20336|P60880
P20336|P21579
P20336|Q96C24
P20336|O43147
P20336|P17600
P20336|Q9UPA5
P20336|Q05940
P20336|O14810
P20336|P63027
P20336|Q9UNE2
P20336|Q9Y6V0
P20336|P28329
P20336|P37840
P20336|Q14184
P20336|P24386
P20336|Q9H2M9
P20336|Q9H3Z4
P20336|P26374
P20336|O15244
P20336|P47224
P20336|P61764
P20336|Q16572
P20336|O14795
P20336|P50395
P20336|Q9Y2J0
P20336|Q8TBN0
P20336|Q9Y4I1
P20336|P52594
P20336|Q8TDW5
P20336|Q15042
P20336|Q86UR5
P20336|Q9UPW8
P20336|Q96QF0
Q9NZ42|P19838
Q9NZ42|Q9NR61
Q9NZ42|P78504
Q9NZ42|Q99523
Q9NZ42|Q86Y01
Q9NZ42|O14672
Q9NZ42|Q8WW43
Q9NZ42|Q08999
Q9NZ42|Q9UM47
Q9NZ42|Q9UKB1
Q9NZ42|O75376
Q9NZ42|P04637
Q9NZ42|P62979
Q9NZ42|P46531
Q9NZ42|P46937
Q9NZ42|Q9NYJ8
Q9NZ42|Q92542
Q9NZ42|O60858
Q9NZ42|P49755
Q9NZ42|P0CG47
Q9NZ42|P78536
Q9NZ42|Q12860
Q9NZ42|P49768
Q9NZ42|Q9Y219
Q9NZ42|Q5TKA1
Q9NZ42|Q9Y4K3
Q9NZ42|P42229
Q9NZ42|Q9UQ52
Q9NZ42|Q6MZP7
Q9NZ42|P35222
Q9NZ42|O75056
Q9NZ42|P0CG48
Q9NZ42|Q8NFT8
Q9NZ42|O00548
Q9NZ42|P49810
Q9NZ42|Q96BI3
Q9NZ42|P01138
Q9NZ42|Q13352
Q9NZ42|Q09028
Q9NZ42|Q99466
Q9NZ42|P02792
Q9NZ42|Q16254
Q9NZ42|Q04206
Q9NZ42|P62987
Q9NZ42|Q52LA3
Q9NZ42|Q9NZC7
Q9UMN6|O60568
Q9UMN6|Q9NRZ9
Q9UMN6|O15054
Q9UMN6|Q12824
Q9UMN6|O60885
Q9UMN6|Q15291
Q9UMN6|P51531
Q9UMN6|Q8WTS6
Q9UMN6|O00469
Q9UMN6|Q9C005
Q9UMN6|Q6UXN9
Q9UMN6|Q9NYD6
Q9UMN6|Q15022
Q9UMN6|Q9UJ98
Q9UMN6|P08238
Q9UMN6|P07900
Q9UMN6|O00255
Q9UMN6|Q9UBL3
Q9UMN6|P51532
Q9UMN6|P61964
Q9UMN6|Q14686
Q9UMN6|Q58F21
Q9UMN6|O15550
Q9UMN6|Q8WVM7
Q9UMN6|Q9NR48
Q9UMN6|Q6ZW49
P49747|P26012
P49747|P02452
P49747|P18827
P49747|P06756
P49747|P08514
P49747|Q13797
P49747|P26010
P49747|P10915
P49747|P56199
P49747|P18564
P49747|P08648
P49747|P18084
P49747|P17301
P49747|P08123
P49747|P05556
P49747|P02461
P49747|P16671
P49747|Q9UKX5
P49747|Q05397
P49747|Q14050
P49747|P20849
P49747|P08572
P49747|Q08722
P49747|P31431
P49747|Q14055
P49747|Q13547
P49747|P21941
P49747|P02462
P49747|P53708
P49747|P02458
P49747|Q9UKP4
P49747|P13612
P49747|O15232
P49747|P23229
P49747|Q8IWV1
P49747|P58397
P49747|Q13683
O00322|O00526
O14556|P09972
O14556|P60174
O14556|P09104
O14556|P06733
O14556|P07864
O14556|P15259
O14556|P07205
O14556|P14618
O14556|P37837
O14556|P13929
O14556|P04075
O14556|P30613
O14556|P07738
O14556|A6NNW6
O14556|P18669
O14556|P00558
O14556|P05062
O14556|P22352
O14556|P11413
O14556|P02787
O14556|P29401
O14556|Q8N0Y7
O14556|Q9Y315
P81172|Q15853
P81172|Q9UP52
P81172|P12644
P81172|Q99988
P81172|P05231
P81172|Q9NP59
P81172|O15105
P81172|P40763
P81172|Q92908
P81172|P04637
P81172|P22004
P81172|O43541
P81172|Q96SQ7
P81172|Q53TN4
P81172|O14543
P81172|P42224
P81172|P22003
P81172|P12643
P81172|P49281
P81172|P18075
P81172|Q30201
Q15853|P05121
Q15853|P07996
Q15853|P11511
Q15853|Q09472
Q15853|P00797
Q15853|P53567
Q15853|P02768
Q15853|P49773
Q15853|P01100
Q15853|P15407
Q15853|Q15046
Q15853|P17483
Q15853|P07858
Q15853|P11717
Q15853|Q14994
Q15853|P22415
Q15853|Q9H3M7
Q15853|P60484
Q15853|Q9H694
Q15853|P23945
Q15853|P23560
Q15853|P07093
Q14318|P62191
Q14318|Q9P035
Q14318|Q12809
Q14318|Q15382
Q14318|Q07817
Q14318|Q96KS0
Q14318|Q8N122
Q14318|Q13200
Q14318|P08238
Q14318|P49768
Q14318|P10415
Q14318|P07900
Q14318|P0CG48
Q14318|Q5T4F4
Q14318|P62158
Q14318|Q6R327
Q14318|P42345
Q14318|Q9GZT9
Q14318|Q08209
Q14318|Q9BVC4
Q14318|P33527
Q14318|O94966
P50548|O75326
P50548|P15036
P50548|Q9UHI6
P50548|P01106
P49840|P19838
P49840|P24385
P49840|P49023
P49840|P08151
P49840|P46527
P49840|P10301
P49840|Q04721
P49840|P25054
P49840|P54840
P49840|O75581
P49840|Q15172
P49840|P12830
P49840|Q15796
P49840|Q96BR1
P49840|O15169
P49840|O60346
P49840|Q9UM47
P49840|P05129
P49840|Q9ULV5
P49840|P40763
P49840|P09544
P49840|P04626
P49840|P31749
P49840|P46531
P49840|P56704
P49840|P05067
P49840|P04628
P49840|O75197
P49840|Q13418
P49840|Q9Y2T1
P49840|P30304
P49840|P60763
P49840|P35568
P49840|P05771
P49840|Q9HCP0
P49840|P01100
P49840|P17612
P49840|P14923
P49840|P12036
P49840|P60953
P49840|Q92997
P49840|P13807
P49840|P35558
P49840|Q14194
P49840|P49841
P49840|P49768
P49840|P41236
P49840|Q6NXS1
P49840|Q05655
P49840|P84022
P49840|P43694
P49840|Q9NYF0
P49840|Q16665
P49840|O43524
P49840|Q92993
P49840|P10636
P49840|Q14596
P49840|O15530
P49840|P35222
P49840|P0CG48
P49840|Q6ZVD8
P49840|Q8IUQ4
P49840|P10070
P49840|Q13467
P49840|Q9NRI5
P49840|P49810
P49840|P35354
P49840|O95278
P49840|Q9HB71
P49840|O00141
P49840|Q07820
P49840|Q93097
P49840|Q9UMX1
P49840|P45880
P49840|Q9NSA3
P49840|Q13887
P49840|P01106
P49840|O14640
P49840|P54792
P49840|Q12778
P49840|O00327
P49840|P10071
P49840|Q04206
P49840|P16220
P49840|P01375
P49840|Q49AN0
P49840|P17252
P49840|Q00613
P49840|P15498
P27169|P04114
P27169|P02647
P27169|P02649
P27169|P05231
P27169|Q07869
P27169|P04180
P27169|P37231
P27169|P02768
P27169|P10909
P27169|P08519
P27169|Q12772
P27169|P02652
P14210|O00401
P14210|P04004
P14210|O43639
P14210|P19174
P14210|P18827
P14210|P78504
P14210|P16234
P14210|P05231
P14210|P07996
P14210|P12830
P14210|P09619
P14210|P35916
P14210|Q13480
P14210|P27361
P14210|P13232
P14210|P35968
P14210|P42336
P14210|P22681
P14210|P40763
P14210|P08069
P14210|P04637
P14210|P04626
P14210|P31749
P14210|P27986
P14210|P00533
P14210|P17948
P14210|P07333
P14210|P10721
P14210|P16333
P14210|Q14974
P14210|P22455
P14210|P02768
P14210|O15357
P14210|P62330
P14210|P46108
P14210|P06213
P14210|P35221
P14210|P01100
P14210|P50281
P14210|P01112
P14210|P60953
P14210|P08581
P14210|P43268
P14210|P03956
P14210|Q96LR9
P14210|O14964
P14210|P62993
P14210|Q03405
P14210|P22607
P14210|Q06124
P14210|O43278
P14210|P35222
P14210|P46109
P14210|P12931
P14210|O96013
P14210|P29317
P14210|Q92835
P14210|P45983
P14210|Q9UQC2
P14210|P47712
P14210|P18031
P14210|P42566
P14210|P15692
P14210|Q13905
P14210|P14780
P14210|P00749
P14210|P01106
P14210|Q02763
P14210|Q99962
P14210|Q15811
P14210|P05783
P14210|Q96B97
P14210|O60716
P14210|Q07889
P14210|P56945
P14210|P11362
P14210|Q8N307
P14210|Q12913
P14210|P21802
P07942|P26012
P07942|P49023
P07942|Q15052
P07942|O15230
P07942|P11047
P07942|Q9NQU5
P07942|P02708
P07942|P06756
P07942|P05106
P07942|P08514
P07942|Q13753
P07942|Q13797
P07942|P26010
P07942|Q13153
P07942|P56199
P07942|P18564
P07942|P08648
P07942|P18084
P07942|P17301
P07942|Q13702
P07942|P05556
P07942|P11229
P07942|P55268
P07942|P50281
P07942|Q14118
P07942|Q13177
P07942|P60953
P07942|Q9P286
P07942|Q16787
P07942|Q9UKX5
P07942|Q7L1I2
P07942|Q05397
P07942|P0CG48
P07942|P08865
P07942|Q14161
P07942|P39060
P07942|Q13751
P07942|P12931
P07942|O96013
P07942|O75914
P07942|Q9Y6N6
P07942|P11532
P07942|P12109
P07942|P68133
P07942|P46939
P07942|Q14155
P07942|P53708
P07942|O00468
P07942|P04156
P07942|P25391
P07942|P13612
P07942|P23229
P07942|P16070
P07942|P24043
P07942|Q496J9
P07942|Q13683
Q9UBV4|P56703
Q9UBV4|P08151
Q9UBV4|Q9ULW2
Q9UBV4|Q13308
Q9UBV4|Q9Y6F9
Q9UBV4|Q9NPG1
Q9UBV4|P12644
Q9UBV4|Q04721
Q9UBV4|Q9GZT5
Q9UBV4|O75581
Q9UBV4|P15923
Q9UBV4|Q9UM47
Q9UBV4|P35052
Q9UBV4|P41221
Q9UBV4|P09544
Q9UBV4|Q5T4F7
Q9UBV4|O43323
Q9UBV4|O14904
Q9UBV4|Q96HF1
Q9UBV4|Q16620
Q9UBV4|P46531
Q9UBV4|Q9HCS4
Q9UBV4|P56704
Q9UBV4|O00755
Q9UBV4|O75084
Q9UBV4|Q9Y5W5
Q9UBV4|Q9UP38
Q9UBV4|O14905
Q9UBV4|P56705
Q9UBV4|Q8N158
Q9UBV4|P04628
Q9UBV4|O75197
Q9UBV4|Q14623
Q9UBV4|P34925
Q9UBV4|Q15465
Q9UBV4|O00744
Q9UBV4|Q9H1J7
Q9UBV4|P14923
Q9UBV4|Q92997
Q9UBV4|Q14332
Q9UBV4|O96014
Q9UBV4|P36402
Q9UBV4|Q93098
Q9UBV4|P56706
Q9UBV4|P35222
Q9UBV4|P15884
Q9UBV4|Q5T9L3
Q9UBV4|O60353
Q9UBV4|Q16288
Q9UBV4|P10070
Q9UBV4|Q13467
Q9UBV4|Q93097
Q9UBV4|O75487
Q9UBV4|Q9H461
Q9UBV4|Q01974
Q9UBV4|Q9Y625
Q9UBV4|P12643
Q9UBV4|O14640
Q9UBV4|P54792
Q9UBV4|O95813
Q9UBV4|P51654
Q9UBV4|P10071
Q9UBV4|Q9H1J5
Q9UBV4|Q6FHJ7
Q9UBV4|Q9ULV1
Q9UBV4|Q9NQB0
O15155|O15498
O15155|O14653
O15155|O75379
O15155|P60880
O15155|Q14088
O15155|O43752
O15155|Q96JB2
O15155|P51809
O15155|Q9NP61
O15155|P54920
O15155|Q9BV40
O15155|Q9NZ43
O15155|Q9BRL7
O15155|O95487
O15155|Q9H0R8
O15155|Q9GZQ8
O15155|P84077
O15155|Q13190
O15155|Q9UNK0
O15155|O95183
O15155|Q9P2W9
O15155|Q9H082
O15155|O95166
O15155|Q15436
O15155|Q92928
O15155|Q9H0U4
O15155|Q96IW7
O15155|P55735
O15155|P63027
O15155|Q12846
O15155|Q86YS6
O15155|Q9Y678
O15155|P35606
O15155|Q13277
O15155|P0CG48
O15155|O94979
O15155|A4D1S5
O15155|Q9BXW4
O15155|O15400
O15155|Q3YEC7
O15155|Q9NR31
O15155|Q9H492
O15155|Q9H115
O15155|P32856
O15155|Q96AJ9
O15155|P23763
O15155|P46459
O15155|Q9Y6B6
O15155|P62820
O15155|Q8WVM8
O15155|Q9BY60
O15155|Q8N6H7
O15155|Q9UEU0
P43490|P13500
P43490|P31939
P43490|P01308
P43490|P05231
P43490|P01584
P43490|P40763
P43490|Q9BZQ4
P43490|P29474
P43490|P08254
P43490|Q9ULZ1
P43490|P10145
P43490|O15516
P43490|P06858
P43490|P41159
P43490|Q15848
P43490|Q6IA69
P43490|Q99743
P43490|Q96T66
P43490|Q8IW75
P43490|P0CG48
P43490|Q13131
P43490|P45983
P43490|P54646
P43490|Q9HAN9
P43490|O00327
P43490|Q15274
P43490|P48061
P43490|P01275
P26012|P51636
P26012|P02452
P26012|P21815
P26012|P49023
P26012|Q9UQP3
P26012|P50552
P26012|O43707
P26012|O15230
P26012|P11047
P26012|P07996
P26012|P06756
P26012|P04275
P26012|P05106
P26012|P08514
P26012|P38570
P26012|P05129
P26012|Q92752
P26012|Q13753
P26012|Q13797
P26012|P25940
P26012|P24821
P26012|A8TX70
P26012|P26010
P26012|P20702
P26012|P56199
P26012|P18564
P26012|P08648
P26012|P12111
P26012|P17301
P26012|P08123
P26012|P12110
P26012|P46108
P26012|P05107
P26012|P05556
P26012|Q9Y4G6
P26012|P02461
P26012|P05771
P26012|P55268
P26012|Q02447
P26012|Q9Y490
P26012|Q16787
P26012|Q14315
P26012|Q9UKX5
P26012|Q9NVD7
P26012|Q03135
P26012|P35443
P26012|Q05397
P26012|P56539
P26012|P46109
P26012|Q13751
P26012|Q8IZC6
P26012|P20701
P26012|P60709
P26012|P12931
P26012|A6NMZ7
P26012|P08572
P26012|Q9Y6N6
P26012|P12109
P26012|P35609
P26012|P35442
P26012|O75578
P26012|P12107
P26012|Q17RW2
P26012|P20908
P26012|Q14031
P26012|P05997
P26012|P36897
P26012|P02462
P26012|P53708
P26012|P02458
P26012|Q13349
P26012|P25391
P26012|P12814
P26012|P10451
P26012|Q01955
P26012|P53420
P26012|P13612
P26012|Q9HBI1
P26012|P23229
P26012|Q9HBI0
P26012|P56945
P26012|P78509
P26012|P24043
P26012|P17252
P26012|O75369
P26012|P11215
P26012|Q13683
O60381|P24385
O60381|Q16539
O60381|P38936
O60381|P06400
O60381|Q15759
O60381|P35222
O60381|P01106
O60381|Q9NQB0
P56178|P02452
P56178|Q16539
P56178|P12644
P56178|Q15475
P56178|P01308
P56178|Q15796
P56178|P09038
P56178|O15520
P56178|P21781
P56178|O76093
P56178|O43541
P56178|O95750
P56178|Q01196
P56178|Q8TDD2
P56178|P55075
P56178|P84022
P56178|P11487
P56178|P43694
P56178|P05230
P56178|Q13761
P56178|Q02078
P56178|O60258
P56178|Q92913
P56178|Q13950
P56178|P40426
P56178|Q9Y5V3
P56178|P12643
P56178|P02458
P56178|P31371
P56178|P18075
P56178|P40424
Q02218|Q02978
Q02218|O00330
Q02218|P07195
Q02218|Q9Y399
Q02218|P53396
Q02218|Q9P015
Q02218|O75874
Q02218|Q92995
Q02218|P31040
Q02218|P10515
Q02218|P07864
Q02218|P50213
Q02218|P21549
Q02218|Q9BYD1
Q02218|P11177
Q02218|P15104
Q02218|P21399
Q02218|P40926
Q02218|Q9BQT8
Q02218|P48735
Q02218|P36957
Q02218|O75390
Q02218|P0CG48
Q02218|P07954
Q02218|Q99643
Q02218|P11182
Q02218|P21912
Q02218|Q9P2R7
Q02218|O43837
Q02218|P23378
Q02218|P53597
Q02218|Q9NNW7
Q02218|O75746
Q02218|Q8WVM8
Q02218|Q96I99
Q02218|P40925
Q02218|P00338
Q9HCQ7|O15130
Q9HCQ7|P01148
Q9HCQ7|Q9GZQ6
P51636|P01308
P51636|P26010
P51636|P20936
P51636|P00533
P51636|P17302
P51636|P18564
P51636|P16333
P51636|P18084
P51636|P05556
P51636|P34741
P51636|P01112
P51636|Q03135
P51636|P06241
P51636|P12931
P51636|Q14254
O43364|P20719
O43364|P09067
O43364|P11161
O43364|Q9UPW6
O43364|O00470
O43364|Q9NPC8
O43364|Q96PM5
O43364|Q15375
O43364|Q13950
O43364|P14780
O43364|P05549
O43364|Q9HCK8
Q8NES3|P78504
Q8NES3|Q04721
Q8NES3|Q9UM47
Q8NES3|O15520
Q8NES3|O75311
Q8NES3|P46531
Q8NES3|Q04864
Q8NES3|P20340
Q8NES3|Q9UBV2
Q8NES3|Q0VG99
Q8NES3|O14983
Q8NES3|Q93084
Q8NES3|O00548
Q8NES3|Q9NQ69
Q8NES3|P50458
Q8NES3|Q99466
Q8NES3|P15291
Q8NES3|Q04206
Q8NES3|P23415
Q8NES3|P16615
Q8NES3|Q9BYE0
P20719|P40692
P20719|P09629
P20719|Q15672
P20719|Q9NSC2
P20719|P25490
P20719|P04637
P20719|O00470
P20719|O94776
P20719|Q9Y261
P20719|Q13330
P20719|Q8IXF0
P20719|P54259
P20719|Q96LA8
P20719|Q03052
P20719|P40426
P20719|Q12778
P20719|Q99742
P20719|P40424
P20719|Q9BXA9
P20719|O14770
O95859|O14672
O95859|O75197
O95859|Q00604
O95859|Q9ULV1
P31271|O94788
P31271|P41221
P31271|O00470
P31271|P00352
P31271|P55075
P31271|Q15375
P31271|Q9Y483
P31271|Q5T6S3
P31271|O43189
P31271|P40424
P31271|O14770
P52757|P52566
P52757|Q9H8V3
P52757|P17081
P52757|P15153
P52757|Q15052
P52757|Q96Q40
P52757|Q00537
P52757|Q96PE2
P52757|Q8N5V2
P52757|O14827
P52757|O94921
P52757|P24941
P52757|Q9HBH0
P52757|P52565
P52757|P31749
P52757|P62745
P52757|Q7Z6J4
P52757|Q00536
P52757|P08134
P52757|Q13009
P52757|Q12979
P52757|P60763
P52757|O00212
P52757|P60953
P52757|Q9H4E5
P52757|Q9NR80
P52757|Q8IXI1
P52757|Q8IVF5
P52757|Q5JSP0
P52757|O94844
P52757|O75962
P52757|P84095
P52757|Q9NR81
P52757|Q7Z628
P52757|Q8IXI2
P52757|Q6ZSZ5
P52757|Q12802
P52757|Q92974
P52757|Q7L0Q8
P52757|O15085
P52757|Q9UKW4
P52757|P52735
P52757|P98174
P52757|Q14155
P52757|O94827
P52757|Q5VV41
P52757|P50395
P52757|Q15811
P52757|Q15669
P52757|P06493
P52757|Q9NZN5
P52757|Q07889
P52757|Q9H7P9
P52757|Q96M96
P52757|Q00526
P52757|P61586
P52757|Q00535
P52757|Q9BYZ6
P52757|P10911
P52757|O15068
P52757|P15498
Q16623|O15498
Q16623|O75379
Q16623|O00161
Q16623|P60880
Q16623|O43752
Q16623|Q8NB66
Q16623|P21579
Q16623|P19784
Q16623|P51809
Q16623|P54920
Q16623|Q9BV40
Q16623|Q9NVA2
Q16623|Q9Y2K9
Q16623|Q01668
Q16623|Q13190
Q16623|Q9UNK0
Q16623|O14810
Q16623|O95183
Q16623|P63027
Q16623|Q15334
Q16623|Q5T5C0
Q16623|Q14141
Q16623|Q15019
Q16623|P20338
Q16623|O00186
Q16623|P61764
Q16623|P40222
Q16623|Q9H115
Q16623|O14795
Q16623|O15079
Q16623|Q6ZU15
Q16623|Q6P1M3
Q16623|Q8WVH0
Q16623|P23763
Q16623|Q9P0V9
Q16623|P46459
Q16623|Q99719
Q16623|O95292
Q16623|Q00535
Q16623|Q9UPW8
Q16623|O60499
Q16623|P61018
Q9Y239|Q9BX69
Q9Y239|O60603
Q9Y239|Q9UQ90
Q9Y239|P62979
Q9Y239|O15455
Q9Y239|O15519
Q9Y239|P55211
Q9Y239|P07900
Q9Y239|O60602
Q9Y239|P0CG48
Q9Y239|Q99627
Q9Y239|Q14790
Q9Y239|Q92974
Q9Y239|O00206
Q9Y239|Q9Y2Z0
Q9Y239|Q676U5
Q9Y239|Q13114
Q9Y239|P49662
Q9Y239|Q99836
Q9Y239|P29466
Q9Y239|Q9NR96
Q9Y239|O14727
Q13442|P01127
Q13442|P0CG48
Q13442|P04085
O00401|P62736
O00401|P07737
O00401|Q15768
O00401|O15145
O00401|O43639
O00401|P17081
O00401|O60504
O00401|Q9BY11
O00401|P52799
O00401|P50552
O00401|Q9UBC2
O00401|Q9C0K3
O00401|O15143
O00401|O75146
O00401|Q9P1U1
O00401|Q9BPX5
O00401|P09619
O00401|Q7Z406
O00401|Q92747
O00401|Q13480
O00401|P61158
O00401|Q9UNF0
O00401|Q8TCG2
O00401|O14986
O00401|P46940
O00401|Q00610
O00401|Q5T0N5
O00401|Q14185
O00401|Q12965
O00401|P16333
O00401|P68032
O00401|Q9NZQ3
O00401|Q53QZ3
O00401|O15144
O00401|P29474
O00401|Q9UKS6
O00401|P46108
O00401|P60763
O00401|Q8WZ75
O00401|O43795
O00401|Q06187
O00401|A1X283
O00401|P60953
O00401|Q6XZF7
O00401|Q9UQB8
O00401|P08581
O00401|Q96RF0
O00401|Q8TF74
O00401|P32241
O00401|P01127
O00401|P63261
O00401|Q68DA7
O00401|Q9UPY6
O00401|P07900
O00401|O60331
O00401|O00291
O00401|P06239
O00401|P62993
O00401|Q03135
O00401|O75962
O00401|Q05397
O00401|P06241
O00401|Q9NZM3
O00401|P50570
O00401|Q5TCZ1
O00401|Q96HL8
O00401|P49418
O00401|P60709
O00401|P12931
O00401|Q96J84
O00401|Q92558
O00401|O43516
O00401|O00159
O00401|O15511
O00401|Q9Y2A7
O00401|P68133
O00401|Q8N8S7
O00401|Q9NP85
O00401|Q99755
O00401|Q9BTU6
O00401|P42566
O00401|P00519
O00401|P29323
O00401|Q8IZP0
O00401|P61978
O00401|Q6ZUM4
O00401|P61160
O00401|O60500
O00401|Q15811
O00401|Q9Y5X1
O00401|Q9BRR9
O00401|Q15080
O00401|O75400
O00401|A6NGB9
O00401|P59998
O00401|P43146
O00401|Q9Y6W5
O00401|P61586
O00401|Q9UJU6
O00401|P53675
O00401|O43586
Q2M3T9|P35475
Q2M3T9|P15848
Q13155|P54136
Q13155|Q12933
Q13155|P49588
Q13155|P56192
Q13155|P14868
Q13155|P04637
Q13155|P47897
Q13155|Q15046
Q13155|P0CG48
Q13155|Q6PI48
Q13155|O60260
Q13155|P07814
Q13155|P54577
Q13155|P41252
Q13155|O43324
Q13155|Q9P2J5
Q13155|Q12904
Q9UP52|Q9NP59
Q9UP52|Q53TN4
Q9UP52|Q8IU80
Q9UP52|P0CG48
Q9UP52|P49281
Q9UP52|P02787
Q9UP52|Q30201
Q9UP52|Q9BQS7
P05121|P01031
P05121|P04004
P05121|Q13490
P05121|Q16539
P05121|P09486
P05121|P04150
P05121|P04196
P05121|P24593
P05121|P04070
P05121|P10600
P05121|P18146
P05121|Q9Y6X1
P05121|P10124
P05121|Q07954
P05121|O95863
P05121|P01308
P05121|O43707
P05121|P17535
P05121|Q15466
P05121|O15055
P05121|P05231
P05121|O60603
P05121|P06756
P05121|P04275
P05121|P12830
P05121|P05106
P05121|O15105
P05121|Q15796
P05121|P25490
P05121|O00716
P05121|Q13489
P05121|Q99814
P05121|P98164
P05121|P09038
P05121|Q13201
P05121|P05362
P05121|P00488
P05121|P01042
P05121|P01133
P05121|Q8WYA1
P05121|P04637
P05121|P12694
P05121|P31749
P05121|P52209
P05121|P00797
P05121|Q96QB1
P05121|P01148
P05121|P05155
P05121|P49767
P05121|P53567
P05121|P05067
P05121|P37231
P05121|O43541
P05121|P04628
P05121|Q96DB2
P05121|P02768
P05121|P02775
P05121|P02776
P05121|P18084
P05121|P55085
P05121|P29474
P05121|O43915
P05121|Q14191
P05121|P08254
P05121|P05019
P05121|P60763
P05121|P00734
P05121|O15516
P05121|P51813
P05121|P00747
P05121|Q14995
P05121|P49765
P05121|P41159
P05121|P10909
P05121|O75116
P05121|Q15848
P05121|P08697
P05121|P01023
P05121|Q99958
P05121|Q15583
P05121|P01350
P05121|P00746
P05121|P84022
P05121|Q15759
P05121|P04075
P05121|P29475
P05121|Q16665
P05121|Q99743
P05121|Q03405
P05121|Q13485
P05121|Q14703
P05121|Q01094
P05121|P01009
P05121|P27540
P05121|Q99683
P05121|P21741
P05121|P22736
P05121|P45983
P05121|Q9GZV5
P05121|Q06210
P05121|Q14209
P05121|P35609
P05121|O00292
P05121|P12259
P05121|P29279
P05121|P22415
P05121|Q8NC51
P05121|P05412
P05121|P50052
P05121|P15692
P05121|P14780
P05121|P00749
P05121|Q13547
P05121|Q9GZN2
P05121|O94907
P05121|P98177
P05121|P36897
P05121|Q14186
P05121|P08709
P05121|P42898
P05121|O60500
P05121|Q12778
P05121|P62328
P05121|P98155
P05121|Q8TAK6
P05121|O00327
P05121|P07225
P05121|P12814
P05121|Q13464
P05121|P01275
P05121|P16220
P05121|P01344
P05121|P01375
P05121|O00622
P05121|Q00613
P05121|P49763
Q86VF5|Q96PD7
Q86VF5|Q14693
Q86VF5|Q9Y5X9
Q86VF5|Q92539
Q86VF5|P04180
Q86VF5|Q16760
Q86VF5|P49619
Q86VF5|P52824
Q86VF5|P52429
Q86VF5|O75912
Q86VF5|P11150
Q86VF5|O75908
Q86VF5|P26572
Q86VF5|P23743
Q86VF5|O43688
Q86VF5|O75907
Q86VF5|Q86XP1
Q86VF5|Q96AD5
Q86VF5|P35610
Q86VF5|P16233
Q86VF5|O14495
Q86VF5|P19835
Q86VF5|Q9BQK8
Q86VF5|O60749
Q86VF5|P07098
Q86VF5|Q9Y6T7
Q86VF5|Q92609
Q86VF5|Q13574
Q9NS00|Q6P9A2
Q9NS00|Q9NY28
Q9NS00|Q7Z7M9
Q9NS00|Q86SF2
Q9NS00|Q10472
Q9NS00|Q96FL9
Q9NS00|Q86SR1
Q9NS00|Q8TAX7
Q9NS00|Q685J3
Q9NS00|Q96EU7
Q9NS00|O60909
Q9NS00|Q96DR8
Q9NS00|Q9H3R2
Q9NS00|Q8NCW6
Q9NS00|Q9P109
Q9NS00|Q11201
Q9NS00|Q02505
Q9NS00|Q6IS24
Q9NS00|Q8N428
Q9NS00|Q8N3T1
Q9NS00|Q16842
Q9NS00|Q8NCL4
Q9NS00|Q10471
Q9NS00|P15941
Q9NS00|Q8IXK2
Q9NS00|Q5SSG8
Q9NS00|Q02742
Q9NS00|Q14435
Q9NS00|Q7Z4T8
Q9NS00|Q8IUC8
Q9NS00|O95395
Q9NS00|Q8WXI7
Q9NS00|Q7Z5P9
Q9NS00|Q8N307
Q9NS00|Q6W4X9
Q9NS00|Q02817
Q9NS00|Q8N387
Q9NS00|Q99102
Q9NS00|Q49A17
Q9NS00|Q8N4A0
Q9NS00|Q9HC84
Q9NS00|Q9UKN1
O60568|P19440
O60568|Q8NBJ5
O60568|Q86Y97
O60568|Q8IZD2
O60568|Q8NEZ4
O60568|O15047
O60568|Q9UPS6
O60568|Q15047
O60568|Q8WTS6
O60568|O00469
O60568|O14686
O60568|Q4FZB7
O60568|Q9BZ95
O60568|Q96T68
O60568|P07237
O60568|Q9NQR1
O60568|P0CG48
O60568|Q9H5I1
O60568|Q9NP97
O60568|Q8IYK4
O60568|P02462
O60568|O96028
O60568|Q53H47
O60568|Q9NR48
O60568|Q8TEK3
O60568|A6NGU5
O60568|P36268
O60568|Q9BYW2
O60568|Q96L73
O60568|Q9H9B1
P35244|P04808
P35244|P25205
P35244|P40692
P35244|Q13416
P35244|O00311
P35244|Q9BWT6
P35244|P04792
P35244|P27694
P35244|Q9BXT5
P35244|P51946
P35244|Q92466
P35244|Q9UBD5
P35244|P11802
P35244|O60921
P35244|P51948
P35244|P33991
P35244|O75190
P35244|O15457
P35244|Q15054
P35244|Q14566
P35244|O43929
P35244|P62258
P35244|P49736
P35244|Q92878
P35244|O60934
P35244|Q14181
P35244|Q9UBU7
P35244|P32780
P35244|P24941
P35244|P04637
P35244|Q13315
P35244|Q01831
P35244|P19447
P35244|P35249
P35244|O75509
P35244|O43913
P35244|Q16531
P35244|P0CG47
P35244|P39748
P35244|P33993
P35244|Q92889
P35244|Q99638
P35244|Q9HCU8
P35244|Q9HAW4
P35244|Q92598
P35244|Q13472
P35244|Q07864
P35244|Q99708
P35244|Q8WXE1
P35244|P49959
P35244|Q00577
P35244|O43502
P35244|O60671
P35244|Q13535
P35244|P0CG48
P35244|P54132
P35244|P28715
P35244|Q9UHC1
P35244|O95985
P35244|P49642
P35244|P54727
P35244|P50454
P35244|P43351
P35244|Q6PCD5
P35244|Q7L590
P35244|Q16695
P35244|Q9H0U6
P35244|Q9UBY5
P35244|Q9Y5K1
P35244|Q13415
P35244|Q14031
P35244|Q13156
P35244|P15927
P35244|P23025
P35244|P16104
P35244|Q9UJA3
P35244|P09884
P35244|P12004
P35244|P40938
P35244|P51587
P35244|O75943
P35244|P18074
P35244|Q6WBX8
P35244|Q9P2W1
P35244|Q96QR8
P35244|P51530
P35244|P49005
P35244|O14757
P35244|P28340
P35244|Q9H3U1
P35244|P40937
P35244|P38398
P35244|Q13889
P35244|Q8WXF8
Q9Y3D6|O95140
Q9Y3D6|O96008
Q9Y3D6|Q70CQ3
Q9Y3D6|Q99973
Q9Y3D6|Q8IWA4
Q9Y3D6|Q9UKB1
Q9Y3D6|Q9GZS3
Q9Y3D6|O94826
Q9Y3D6|O75192
Q9Y3D6|Q9GZY8
Q9Y3D6|Q07817
Q9Y3D6|Q9NQG6
Q9Y3D6|P20592
Q9Y3D6|Q99497
Q9Y3D6|P0CG48
Q9Y3D6|P50570
Q9Y3D6|Q9UQ16
Q9Y3D6|Q9NX47
Q9Y3D6|O60313
Q9Y3D6|Q15388
Q9Y3D6|O96011
Q9Y3D6|Q9Y297
Q9Y3D6|Q05193
Q9Y3D6|Q9BXM7
Q9Y3D6|P20591
Q9Y3D6|O14727
Q9Y3D6|O00429
Q9BYV8|Q8N841
Q99969|P37231
Q99969|P35568
Q99969|Q99788
Q99969|Q8IW75
Q99969|O00421
Q99969|O00206
Q9BYC8|Q9P0M9
Q9BYC8|Q9Y399
Q9BYC8|P62249
Q9BYC8|Q9BQ48
Q9BYC8|Q9BYD3
Q9BYC8|Q9H9J2
Q9BYC8|P82933
Q9BYC8|P42766
Q9BYC8|Q9P015
Q9BYC8|P62917
Q9BYC8|P09001
Q9BYC8|Q9UNX3
Q9BYC8|Q92901
Q9BYC8|Q13405
Q9BYC8|Q9NRX2
Q9BYC8|P61254
Q9BYC8|Q9Y3D5
Q9BYC8|O75394
Q9BYC8|Q9NX20
Q9BYC8|Q9NYK5
Q9BYC8|Q9BYD1
Q9BYC8|Q96DV4
Q9BYC8|Q9Y3B7
Q9BYC8|Q9BQC6
Q9BYC8|P36578
Q9BYC8|Q9BYD6
Q9BYC8|Q9NQ50
Q9BYC8|P52815
Q9BYC8|P05388
Q9BYC8|P18124
Q9BYC8|Q9BYC9
Q9BYC8|P27635
Q9BYC8|Q96E11
Q9BYC8|P39023
Q9BYC8|P46776
Q9BYC8|P32969
Q9BYC8|P08865
Q9BYC8|Q86TS9
Q9BYC8|Q9BZE1
Q9BYC8|Q96A35
Q9BYC8|Q7Z2W9
Q9BYC8|P30050
Q9BYC8|Q7Z7F7
Q9BYC8|Q9BYD2
Q9BYC8|P46777
Q9BYC8|Q8IXM3
Q9BYC8|Q9NVS2
Q9BYC8|Q9Y3D3
Q9BYC8|P82914
Q9BYC8|P62906
Q9BYC8|P62913
Q9BYC8|Q8N5N7
Q9BYC8|Q9BYN8
Q9BYC8|Q16540
Q9BYC8|Q9P0J6
Q9BYC8|Q5T653
Q9BYC8|P40429
Q9BYC8|P49406
Q9BYC8|P62829
Q9BYC8|P82932
Q9BYC8|P62750
Q9BYC8|Q9HD33
Q9BYC8|P60866
Q9BYC8|Q9NWU5
Q9BYC8|P62277
Q9BYC8|Q9Y6G3
Q9BYC8|P18621
P35557|P35680
P35557|P09972
P35557|P57740
P35557|P04406
P35557|O75694
P35557|P10997
P35557|Q9BW27
P35557|P01308
P35557|Q8NFH4
P35557|Q8TEM1
P35557|P49286
P35557|P20823
P35557|O15504
P35557|Q8WUM0
P35557|P49790
P35557|Q92793
P35557|P41279
P35557|Q09472
P35557|Q14397
P35557|Q7Z3B4
P35557|P17858
P35557|P52209
P35557|P49792
P35557|P15121
P35557|Q92621
P35557|Q13562
P35557|Q8NFH5
P35557|O15357
P35557|P06213
P35557|P49327
P35557|P35568
P35557|P37198
P35557|P16278
P35557|Q8N1F7
P35557|P41159
P35557|P41235
P35557|P19532
P35557|Q9Y261
P35557|P14618
P35557|P14672
P35557|P37837
P35557|P11168
P35557|Q8NHW3
P35557|P04075
P35557|Q16665
P35557|Q16851
P35557|P30613
P35557|Q8NFH3
P35557|Q9Y2U5
P35557|P18847
P35557|Q14654
P35557|P08237
P35557|Q9UKX7
P35557|P36956
P35557|P27540
P35557|P35658
P35557|O60218
P35557|Q99759
P35557|O60825
P35557|P12270
P35557|P78406
P35557|Q5SRE5
P35557|P05062
P35557|P16118
P35557|P09467
P35557|Q5T6J7
P35557|Q12769
P35557|P26367
P35557|Q12778
P35557|Q16875
P35557|P30825
P35557|P52945
P35557|Q01813
P35557|Q96G03
P35557|P48380
P35557|Q09428
P35557|P11413
P35557|P11498
P35557|Q13233
P35557|P01275
P35557|P29401
P35557|Q9Y315
P35557|Q99567
O15498|O14653
O15498|O75379
O15498|O00161
O15498|P60880
O15498|Q6NUQ1
O15498|O43752
O15498|Q96JB2
O15498|P56962
O15498|O14777
O15498|P51809
O15498|O95755
O15498|P54920
O15498|Q9BV40
O15498|Q9NZ43
O15498|Q9BRL7
O15498|Q96AX1
O15498|Q5JT25
O15498|Q9NRW1
O15498|Q13190
O15498|Q96NA8
O15498|Q9UNK0
O15498|O95183
O15498|Q9P2W9
O15498|Q5T2S8
O15498|P49754
O15498|Q96IW7
O15498|P20340
O15498|P63027
O15498|Q12846
O15498|Q8N4C7
O15498|Q9H267
O15498|Q13277
O15498|P0CG48
O15498|Q13286
O15498|O75558
O15498|O15400
O15498|Q9NRW7
O15498|O14662
O15498|Q86Y82
O15498|Q9H115
O15498|P32856
O15498|Q96AJ9
O15498|P23763
O15498|P46459
O15498|P62820
O15498|Q9H0N0
O15498|Q8WVM8
O15498|Q9BZG1
O15498|Q9UEU0
O15498|O60499
Q9NZZ3|O75351
Q9NZZ3|Q99816
Q9NZZ3|Q9UN37
Q9NZZ3|Q9UQN3
Q9NZZ3|P62979
Q9NZZ3|Q8WV92
Q9NZZ3|Q96CF2
Q9NZZ3|P0CG47
Q9NZZ3|O43633
Q9NZZ3|Q96FZ7
Q9NZZ3|Q9BY43
Q9NZZ3|Q8WUX9
Q9NZZ3|P53990
Q9NZZ3|O95630
Q9NZZ3|P0CG48
Q9NZZ3|P51532
Q9NZZ3|P05161
Q9NZZ3|Q9HD42
Q9NZZ3|Q96PU5
Q9NZZ3|P62987
Q9NZZ3|Q9Y3E7
Q9NZZ3|Q8WUM4
Q9NZZ3|Q96H20
Q9NZZ3|Q7LBR1
Q9NZZ3|O75928
O75072|Q9UKY4
O75072|Q14118
O75072|Q9H9S5
O75072|Q8WZA1
O75072|Q9Y6A1
P60468|P49720
P60468|P84098
P60468|Q9NZN8
P60468|P25398
P60468|Q9Y6A9
P60468|P04844
P60468|Q6NUQ4
P60468|Q9Y6X1
P60468|P61619
P60468|P43307
P60468|P61803
P60468|P22090
P60468|P62249
P60468|Q9Y3U8
P60468|P61353
P60468|Q92611
P60468|Q99436
P60468|P42766
P60468|P62191
P60468|P60900
P60468|O00231
P60468|P20618
P60468|Q15629
P60468|P62917
P60468|Q15005
P60468|O43242
P60468|Q9UNL2
P60468|Q9UNX3
P60468|Q7L5D6
P60468|P37108
P60468|P67812
P60468|Q92901
P60468|P28072
P60468|P62280
P60468|P28066
P60468|P62979
P60468|P61927
P60468|P00533
P60468|P62888
P60468|P28070
P60468|Q9UKV5
P60468|P35998
P60468|P61289
P60468|P61254
P60468|P47914
P60468|P43308
P60468|Q8TCJ2
P60468|Q15008
P60468|P04843
P60468|P62266
P60468|Q9H9S3
P60468|P17980
P60468|P49755
P60468|P0CG47
P60468|P49458
P60468|P26373
P60468|P61313
P60468|Q99460
P60468|P63173
P60468|Q13200
P60468|P62195
P60468|P62263
P60468|Q8TAA3
P60468|P36578
P60468|Q9UHB9
P60468|P51571
P60468|P62244
P60468|P05387
P60468|Q92530
P60468|P08240
P60468|Q86WV6
P60468|Q99442
P60468|P05388
P60468|P62081
P60468|P18124
P60468|P60059
P60468|P15880
P60468|O76094
P60468|P0CG48
P60468|P50914
P60468|P63220
P60468|P39023
P60468|P46776
P60468|P32969
P60468|P46778
P60468|P05386
P60468|P61247
P60468|P08865
P60468|P35268
P60468|P46783
P60468|O00232
P60468|P62854
P60468|O43681
P60468|P40306
P60468|Q9H0U3
P60468|P30050
P60468|P62891
P60468|P28074
P60468|P42677
P60468|P55036
P60468|Q9UGP8
P60468|P46777
P60468|O14818
P60468|P49721
P60468|P62701
P60468|P62906
P60468|P62913
P60468|P39656
P60468|P62753
P60468|Q06323
P60468|P40429
P60468|P46977
P60468|P83731
P60468|P62829
P60468|P49207
P60468|P62273
P60468|P62241
P60468|P62910
P60468|Q14997
P60468|A5LHX3
P60468|O00487
P60468|P62899
P60468|P62987
P60468|P62750
P60468|P18077
P60468|P46779
P60468|P62333
P60468|P62847
P60468|P25786
P60468|P61513
P60468|Q9Y5M8
P60468|P62945
P60468|P09132
P60468|P61009
P60468|P60866
P60468|P62861
P60468|P23396
P60468|P62277
P60468|O00233
P60468|Q07020
P60468|P18621
P60468|P62841
P60468|Q9BY50
P60468|P39019
P60468|P62857
P01031|P01298
P01031|P80162
P01031|O15303
P01031|P41143
P01031|P01303
P01031|P01024
P01031|O95977
P01031|P32248
P01031|P27918
P01031|Q9NYW6
P01031|Q9NYW5
P01031|Q9NYW4
P01031|Q99705
P01031|O60755
P01031|Q9NYV7
P01031|P51828
P01031|P31391
P01031|Q9GZQ4
P01031|Q9H3N8
P01031|P49286
P01031|P35414
P01031|Q9P296
P01031|P04083
P01031|O00585
P01031|Q9Y4X3
P01031|O60266
P01031|P48645
P01031|P01189
P01031|P01042
P01031|P41145
P01031|P22466
P01031|P30872
P01031|Q13304
P01031|P25106
P01031|P08913
P01031|Q969V1
P01031|P05067
P01031|P40145
P01031|O43927
P01031|P61278
P01031|P47898
P01031|P32302
P01031|P41597
P01031|P51681
P01031|P13501
P01031|O15467
P01031|Q9H2A7
P01031|P35346
P01031|O60503
P01031|P25024
P01031|P19876
P01031|P42830
P01031|P02775
P01031|P32246
P01031|O76081
P01031|Q08828
P01031|Q99527
P01031|Q96P68
P01031|P47211
P01031|Q13519
P01031|Q16581
P01031|P21462
P01031|P48039
P01031|O00574
P01031|P21453
P01031|Q9ULZ1
P01031|P02778
P01031|Q9HB89
P01031|P10145
P01031|O14625
P01031|Q9H244
P01031|P30411
P01031|P28566
P01031|Q15391
P01031|P30542
P01031|Q99731
P01031|O43306
P01031|Q8NFM4
P01031|P28221
P01031|P08908
P01031|P25025
P01031|P08172
P01031|Q9BPV8
P01031|P30939
P01031|P01210
P01031|P51685
P01031|P59551
P01031|Q9H1C0
P01031|Q9H228
P01031|Q9NSD7
P01031|O43603
P01031|Q8N729
P01031|P32745
P01031|P48145
P01031|P20382
P01031|P46092
P01031|P49146
P01031|P51679
P01031|Q8NG41
P01031|Q9Y5Y4
P01031|P49795
P01031|Q7RTR8
P01031|P59768
P01031|P41146
P01031|Q15761
P01031|P51684
P01031|P25090
P01031|P13987
P01031|P25089
P01031|Q9Y5N1
P01031|Q08462
P01031|P63096
P01031|Q14330
P01031|O00222
P01031|P21730
P01031|P0DJI8
P01031|P43115
P01031|Q9BXC0
P01031|P30874
P01031|P51686
P01031|Q14831
P01031|Q99500
P01031|P78556
P01031|Q92633
P01031|P10082
P01031|Q9NRJ3
P01031|P25929
P01031|P14416
P01031|Q07325
P01031|Q9BXA5
P01031|Q14832
P01031|P49802
P01031|P01019
P01031|Q08116
P01031|Q9NS28
P01031|Q8TDU9
P01031|O43665
P01031|P21554
P01031|P48146
P01031|P08754
P01031|P28222
P01031|Q9UBY5
P01031|P49682
P01031|Q14833
P01031|P34972
P01031|P51582
P01031|Q5H8A3
P01031|P62873
P01031|Q8TDS5
P01031|Q9NYW7
P01031|P35462
P01031|Q8TDS4
P01031|O15444
P01031|Q9Y2T6
P01031|Q14416
P01031|P09341
P01031|P48061
P01031|A8MTJ3
P01031|Q9HBW0
P01031|P18825
P01031|P59536
P01031|P59535
P01031|O43566
P01031|P61073
P01031|P18089
P01031|P35372
P01031|P49798
P01031|P59534
P01031|P08173
P01031|P07093
P01031|O95622
P01031|P41180
P01031|P19875
P01031|P59537
P01031|P49019
P01031|P51677
P01031|P49758
P01031|O95136
P01031|Q8IVG9
P32971|P41273
P32971|P32970
P32971|P28908
P04808|P11142
P04808|Q14641
P04808|P04792
P04808|P27694
P04808|O75190
P04808|Q92793
P04808|Q09472
P04808|P62258
P04808|O75509
P04808|P29474
P04808|Q8WXD0
P04808|Q9HBX9
P04808|P0CG47
P04808|Q8N163
P04808|Q92598
P04808|P51460
P04808|P08238
P04808|P07900
P04808|P50454
P04808|Q9H0U6
P04808|Q9HBX8
P04808|Q8TDU9
P04808|Q14031
P04808|P15927
P04808|Q9Y581
P04808|O75506
P04808|Q8WXF8
O60869|P20226
O60869|Q15185
O60869|P14625
O60869|Q08752
O60869|P08238
O60869|P07900
O60869|P0CG48
O60869|O00482
O60869|P05412
O60869|Q13285
O60869|Q9Y2Z0
O60869|Q96AY4
O60869|Q9BTE6
Q7Z333|Q96Q42
Q7Z333|P27708
Q7Z333|Q92878
Q7Z333|P00441
Q7Z333|P24928
Q7Z333|P49959
Q7Z333|P52298
Q7Z333|Q9NRR4
Q7Z333|P0CG48
Q7Z333|P54132
Q7Z333|P28715
Q7Z333|O14802
Q7Z333|Q9H0D6
Q7Z333|Q16595
Q7Z333|Q7Z2E3
Q7Z333|Q8NFZ0
Q7Z333|P46063
Q7Z333|O95292
P08670|P11055
P08670|P10916
P08670|P63316
P08670|P48788
P08670|P28289
P08670|P12830
P08670|P09038
P08670|P55212
P08670|P31749
P08670|P45378
P08670|P08590
P08670|Q5S007
P08670|P05976
P08670|P63104
P08670|P42574
P08670|O15273
P08670|Q15149
P08670|P19237
P08670|O60437
P08670|P19429
P08670|Q16512
P08670|Q8WZ42
P08670|P0CG48
P08670|P12829
P08670|P13533
P08670|Q14324
P08670|Q14790
P08670|P07951
P08670|Q00872
P08670|P11532
P08670|P35609
P08670|P45379
P08670|P06753
P08670|P55210
P08670|P02585
P08670|P17661
P08670|Q12934
P08670|Q13769
P08670|P13535
P08670|Q14896
P08670|Q96GD4
P08670|P13805
Q8WV28|P17947
Q8WV28|P19174
Q8WV28|P21854
Q8WV28|P43403
Q8WV28|P16333
Q8WV28|P11274
Q8WV28|Q06187
Q8WV28|Q96FZ5
Q8WV28|P62993
Q8WV28|O75791
Q8WV28|Q06124
Q8WV28|P46109
Q8WV28|P16885
Q8WV28|Q96MX0
Q8WV28|P52735
Q8WV28|P43405
Q8WV28|P42680
Q8WV28|P40259
Q8WV28|Q92918
Q8WV28|Q96B97
Q8WV28|Q07889
Q8WV28|P29350
Q8WV28|P52333
Q8WV28|Q08881
Q8WV28|P29353
Q8WV28|P07948
Q8WV28|P15498
O43174|P54136
O43174|Q8IZV5
O43174|O94788
O43174|P10276
O43174|P11712
O43174|O75845
O43174|P08319
O43174|Q96NR8
O43174|P01562
O43174|P33260
O43174|Q6NUM9
O43174|P11766
O43174|P00352
O43174|P11509
O43174|O95171
O43174|P19224
O43174|P16662
O43174|P22309
O43174|P06133
O43174|P10145
O43174|Q96SQ9
O43174|Q02928
O43174|Q9BPW9
O43174|O75795
O43174|P20813
O43174|Q15583
O43174|O95237
O43174|P08684
O43174|Q6ZNB7
O43174|P05177
O43174|Q9HAW8
O43174|O60656
O43174|Q9HCS7
O43174|P10632
O43174|P22310
O43174|P35504
O43174|Q9HAW7
O43174|Q9HAW9
O43174|Q06278
O43174|O75911
O43174|P04798
O43174|O75310
O43174|P35503
O43174|P40394
O43174|Q6E213
P36894|Q99453
P36894|P27037
P36894|P12644
P36894|P19883
P36894|O95390
P36894|O14793
P36894|P12830
P36894|O15105
P36894|Q15796
P36894|P15336
P36894|P20809
P36894|O00238
P36894|O75610
P36894|Q7Z4P5
P36894|P22004
P36894|Q9NYJ8
P36894|Q6KF10
P36894|O43541
P36894|O95393
P36894|Q14623
P36894|O60383
P36894|Q8N8U9
P36894|Q15465
P36894|O60565
P36894|Q6X4U4
P36894|Q15797
P36894|Q6NW40
P36894|O95476
P36894|P62136
P36894|Q7Z5Y6
P36894|P52952
P36894|Q13253
P36894|P84022
P36894|P43694
P36894|Q7Z3T8
P36894|Q03135
P36894|Q13705
P36894|Q13485
P36894|P0CG48
P36894|P98170
P36894|Q9HCE7
P36894|O00292
P36894|O43318
P36894|P22003
P36894|Q8N6C5
P36894|Q13950
P36894|Q9BU40
P36894|P34820
P36894|P43026
P36894|Q13873
P36894|Q13145
P36894|Q9Y5V3
P36894|P12643
P36894|Q15063
P36894|O15198
P36894|O95813
P36894|Q15326
P36894|P18075
P36894|P12272
P36894|P02765
P36894|Q99717
P36894|Q96B86
P62736|P07737
P62736|Q9P2A4
P62736|P11055
P62736|P49023
P62736|P04406
P62736|P40123
P62736|O14950
P62736|P35080
P62736|O60504
P62736|Q9UKX2
P62736|Q9Y2R9
P62736|P60981
P62736|P19419
P62736|O95619
P62736|P51911
P62736|O75146
P62736|Q9Y623
P62736|Q9ULV4
P62736|P25490
P62736|Q7Z406
P62736|O14939
P62736|Q99439
P62736|Q4LE39
P62736|P62258
P62736|P09038
P62736|P11831
P62736|P46940
P62736|P35580
P62736|Q13576
P62736|P00533
P62736|P24844
P62736|P56199
P62736|Q9ULV0
P62736|P68032
P62736|P18084
P62736|Q9Y281
P62736|P78371
P62736|P14625
P62736|P31946
P62736|Q6IBS0
P62736|Q5T2S8
P62736|P05976
P62736|P23528
P62736|Q8N6T3
P62736|P13796
P62736|Q9Y490
P62736|Q8TF74
P62736|P08238
P62736|Q05655
P62736|P07900
P62736|O00291
P62736|Q14651
P62736|Q03135
P62736|Q9BR76
P62736|Q8IYD1
P62736|Q13393
P62736|Q92828
P62736|Q8WZ42
P62736|Q6QEF8
P62736|P0CG48
P62736|P12883
P62736|P29374
P62736|P50570
P62736|P13533
P62736|O43516
P62736|O00159
P62736|Q15746
P62736|P07951
P62736|Q86VI3
P62736|Q14203
P62736|Q05682
P62736|Q9BX66
P62736|P35609
P62736|P49137
P62736|P29536
P62736|P06753
P62736|Q13813
P62736|Q01518
P62736|Q05193
P62736|P62701
P62736|P06396
P62736|Q16658
P62736|P50991
P62736|P35749
P62736|P09211
P62736|Q9Y4I1
P62736|P13535
P62736|P15170
P62736|P61586
P62736|Q8IZQ8
P62736|Q9NR96
P62736|Q9UJU6
P62736|Q5VVJ2
P62736|O75083
P62736|P60660
P62736|Q12792
P62736|O00429
P62736|Q9UQ03
Q9BWM7|Q3ZCQ8
Q9BWM7|Q15388
Q9BWM7|P01106
Q9H469|P63208
Q9H469|Q9UK97
Q9H469|Q9BVW5
Q9H469|Q9UKB1
Q9H469|Q13309
Q9H469|Q9UKT5
Q9H469|Q969H0
Q9H469|Q5XUX0
Q9H469|Q969U6
Q9H469|Q13616
Q9H469|Q96K76
Q9H469|Q9Y297
Q9H469|Q9NRD1
Q9H469|P41002
Q9H469|Q9UJT9
Q9H469|Q9UNS1
Q9H668|Q7LG56
Q9H668|Q9NVC6
Q9H668|P27694
Q9H668|Q9NPJ6
Q9H668|P33991
Q9H668|Q13315
Q9H668|Q6P2C8
Q9H668|Q96HR3
Q9H668|O14773
Q9H668|Q15648
Q9H668|P78527
Q9H668|Q2NKJ3
Q9H668|P24928
Q9H668|O60244
Q9H668|Q9UJW9
Q9H668|Q9Y2X0
Q9H668|P49959
Q9H668|Q71SY5
Q9H668|Q13535
Q9H668|Q9NZC9
Q9H668|Q9NUX5
Q9H668|Q9UHV2
Q9H668|P43351
Q9H668|P12956
Q9H668|P31350
Q9H668|Q9Y5K1
Q9H668|P15927
Q9H668|Q93074
Q9H668|P23025
Q9H668|P12004
Q9H668|P33316
Q9H668|P13010
Q9H668|O75448
Q9H668|Q9UHV7
Q9H668|P51530
Q9H668|Q9UKL0
P30405|Q13526
P30405|Q96EL3
P30405|P40763
P30405|P21796
P30405|Q9BQ15
P30405|P04637
P30405|Q9H0C2
P30405|P12235
P30405|P48047
P30405|P51681
P30405|O60216
P30405|P0CG47
P30405|Q02156
P30405|P49841
P30405|P10415
P30405|P07900
P30405|Q96E11
P30405|P0CG48
P30405|P46060
P30405|Q9P2E9
P30405|O15400
P30405|P05141
P30405|P45880
P30405|P12236
P30405|Q9NTG7
P30405|Q9BZK7
P30405|Q9Y5M8
P30405|Q9Y277
P10147|P13500
P10147|P19838
P10147|P29460
P10147|O14788
P10147|P32248
P10147|P13236
P10147|Q99665
P10147|P01584
P10147|P29597
P10147|P14735
P10147|O00590
P10147|P01562
P10147|P32302
P10147|P41597
P10147|P51681
P10147|P13501
P10147|P25024
P10147|P32246
P10147|Q01196
P10147|P51671
P10147|P29459
P10147|O00574
P10147|P02778
P10147|P01100
P10147|P10145
P10147|P46094
P10147|P25025
P10147|P51685
P10147|O15524
P10147|P46092
P10147|P51679
P10147|P51684
P10147|Q13568
P10147|P51686
P10147|P49238
P10147|P78556
P10147|Q07325
P10147|P47992
P10147|Q9UBD3
P10147|P05412
P10147|P49682
P10147|P80098
P10147|O60674
P10147|P09341
P10147|Q04206
P10147|P61073
P10147|P42701
P10147|P51677
P05164|Q9NPF7
P05164|P29460
P05164|P10114
P05164|P00450
P05164|P29597
P05164|O75340
P05164|P02768
P05164|P61225
P05164|Q5VWK5
P05164|P10242
P05164|Q9Y3L5
P05164|P23219
P05164|P00403
P05164|O60674
P05164|P42701
Q9UJ37|Q8TAX7
Q9UJ37|Q685J3
Q9UJ37|Q96DR8
Q9UJ37|Q9H3R2
Q9UJ37|Q02505
Q9UJ37|P15941
Q9UJ37|P78382
Q9UJ37|Q5SSG8
Q9UJ37|Q8WXI7
Q9UJ37|P02765
Q9UJ37|Q7Z5P9
Q9UJ37|Q8N307
Q9UJ37|Q6W4X9
Q9UJ37|Q02817
Q9UJ37|Q8N387
Q9UJ37|Q99102
Q9UJ37|Q9HC84
Q9UJ37|Q9UKN1
P11678|P05113
P11678|P04040
P11678|P10114
P11678|O75340
P11678|Q8N8Y2
P11678|P61225
P11678|Q8TAE8
P11678|Q9Y3L5
P11678|Q9H171
O75478|Q92830
O75478|P20226
O75478|P62380
O75478|O75529
O75478|Q9UPT9
O75478|Q9BXF3
O75478|Q92831
O75478|Q16514
O75478|P51531
O75478|O15514
O75478|P21675
O75478|Q9H8E8
O75478|Q13503
O75478|O43513
O75478|Q9Y6J9
O75478|Q12962
O75478|Q9ULM3
O75478|O75528
O75478|Q15545
O75478|Q96ES7
O75478|O94864
O75478|Q9HBM6
O75478|Q9Y4A5
O75478|Q9H0E3
O75478|P51532
O75478|Q02548
O75478|P61964
O75478|Q96BN2
O75478|Q15542
O75478|Q01658
O75478|P05412
O75478|O75486
O75478|Q9NRF9
O75478|Q6P1X5
O75478|O15265
O75478|Q02962
O75478|Q14CW9
O75478|Q9NS73
O75478|P49848
O75478|Q8IZX4
O75478|Q9NR33
O75478|Q70EK9
O75478|Q9NPA8
Q9NY61|Q13895
Q9NY61|Q99816
Q9NY61|Q9GZL7
Q9NY61|O00716
Q9NY61|P25874
Q9NY61|Q9Y2X3
Q9NY61|P06400
Q9NY61|Q9ULW3
Q9NY61|P52435
Q9NY61|O43293
Q9NY61|Q9UQ80
Q9NY61|Q14137
Q9NY61|Q8IWA0
Q9NY61|Q9Y3T9
Q9NY61|Q15050
Q9NY61|Q8TDD1
Q9NY61|Q96IZ0
Q9NY61|Q8WTP8
Q9NY61|P10636
Q9NY61|P0CG48
Q9NY61|Q01094
Q9NY61|O00541
Q9NY61|Q9NVU7
Q9NY61|Q14790
Q9NY61|Q9BZE4
Q9NY61|Q14209
Q9NY61|Q9H5Q4
Q9NY61|Q9P287
Q9NY61|P01138
Q9NY61|P05412
Q9NY61|Q15392
Q9NY61|Q9Y3A2
Q9NY61|Q13547
Q9NY61|Q14186
Q9NY61|Q5VTM2
Q9NY61|Q9NVX2
Q9NY61|Q00987
Q9NY61|Q8NI36
Q9NY61|Q5TAP6
Q9NY61|Q12788
Q9NY61|O76021
P49720|P11142
P49720|P24385
P49720|P46527
P49720|O75496
P49720|Q9UIQ6
P49720|P63208
P49720|P11926
P49720|P04844
P49720|P61619
P49720|P38936
P49720|P04792
P49720|O43707
P49720|Q14674
P49720|Q99436
P49720|P62191
P49720|P60900
P49720|O00231
P49720|Q9UJX4
P49720|P20618
P49720|O15169
P49720|Q13618
P49720|O43242
P49720|P24941
P49720|P28072
P49720|P28066
P49720|P62979
P49720|Q13309
P49720|O60566
P49720|P28070
P49720|P35998
P49720|P61289
P49720|Q15008
P49720|P04843
P49720|Q13257
P49720|Q9H9S3
P49720|P17980
P49720|P53350
P49720|Q9H211
P49720|Q9Y2T1
P49720|P30304
P49720|P51965
P49720|P0CG47
P49720|Q12834
P49720|Q99460
P49720|Q9UM13
P49720|Q13200
P49720|P62195
P49720|Q8TAA3
P49720|O95271
P49720|P11940
P49720|Q9UJX6
P49720|Q13177
P49720|Q92997
P49720|Q9UJX5
P49720|Q13616
P49720|Q92530
P49720|Q04637
P49720|Q9H1A4
P49720|P60059
P49720|P0CG48
P49720|O95997
P49720|Q96MT3
P49720|O00232
P49720|Q13042
P49720|O00762
P49720|P40306
P49720|Q9HCE7
P49720|P28074
P49720|P35609
P49720|Q53G59
P49720|Q9Y5K5
P49720|Q8NHY2
P49720|Q9NTX7
P49720|O43684
P49720|P55036
P49720|P46736
P49720|Q9Y297
P49720|O14818
P49720|Q13415
P49720|Q9H2K2
P49720|P49721
P49720|P51668
P49720|Q8NHZ8
P49720|P28065
P49720|P28062
P49720|O14640
P49720|P54792
P49720|Q06323
P49720|P12814
P49720|Q9UJX2
P49720|Q9UM11
P49720|P06493
P49720|Q76N89
P49720|Q14997
P49720|A5LHX3
P49720|O00487
P49720|P62987
P49720|Q9UJX3
P49720|P62333
P49720|P25786
P49720|Q9UMX2
P49720|Q92560
P49720|Q5VVJ2
P49720|P30260
P49720|O00233
P49720|P25787
P49720|O95190
P49720|Q96GD4
P49720|P54368
P84098|P25398
P84098|Q9Y6A9
P84098|P04844
P84098|Q9Y399
P84098|P43307
P84098|Q9Y2R9
P84098|P22090
P84098|P62249
P84098|Q9Y3U8
P84098|P41091
P84098|Q9BYD3
P84098|P61353
P84098|P05198
P84098|P82933
P84098|P42766
P84098|Q9P015
P84098|P23588
P84098|Q15629
P84098|P62917
P84098|Q92900
P84098|Q86US8
P84098|Q15005
P84098|Q9Y2X3
P84098|P09001
P84098|Q9UNL2
P84098|Q9UNX3
P84098|P37108
P84098|P67812
P84098|Q92901
P84098|P38919
P84098|P62280
P84098|P62979
P84098|P82675
P84098|P02794
P84098|P61927
P84098|P62888
P84098|P60842
P84098|P61254
P84098|P47914
P84098|P43308
P84098|P04843
P84098|P62266
P84098|Q9NX20
P84098|Q15287
P84098|P46781
P84098|P0CG47
P84098|P49458
P84098|Q9BYD1
P84098|P26373
P84098|P13639
P84098|O15235
P84098|Q9Y3B7
P84098|P61313
P84098|P63104
P84098|P63173
P84098|P62263
P84098|P36578
P84098|Q9UHB9
P84098|P11940
P84098|Q9BYD6
P84098|P82912
P84098|P62244
P84098|P05387
P84098|Q15149
P84098|P30153
P84098|P63151
P84098|Q14240
P84098|P52298
P84098|P08240
P84098|Q71UM5
P84098|Q04637
P84098|P05388
P84098|P62081
P84098|P18124
P84098|P60059
P84098|P27635
P84098|P15880
P84098|O76094
P84098|P0CG48
P84098|P50914
P84098|P63220
P84098|P39023
P84098|P46776
P84098|P32969
P84098|P46778
P84098|P05386
P84098|P08708
P84098|P61247
P84098|P08865
P84098|P35268
P84098|P46783
P84098|P62854
P84098|Q6W5P4
P84098|P62495
P84098|Q96A35
P84098|P30050
P84098|P62891
P84098|P42677
P84098|P46777
P84098|P05141
P84098|P62424
P84098|P82914
P84098|P62701
P84098|P62906
P84098|P62913
P84098|P20042
P84098|P39656
P84098|Q09161
P84098|P62753
P84098|Q5T653
P84098|P40429
P84098|P83731
P84098|P62829
P84098|P49207
P84098|P62273
P84098|P62241
P84098|P62910
P84098|P62899
P84098|P62987
P84098|P62750
P84098|P62269
P84098|P18077
P84098|P46779
P84098|Q96Q15
P84098|P83881
P84098|P62847
P84098|P61513
P84098|Q9Y5M8
P84098|P67775
P84098|O60783
P84098|P62945
P84098|P09132
P84098|P63244
P84098|P61009
P84098|Q9H009
P84098|P60866
P84098|Q9NWU5
P84098|P62861
P84098|P13693
P84098|P23396
P84098|P62851
P84098|P62277
P84098|Q07020
P84098|Q13765
P84098|P18621
P84098|P62841
P84098|Q9BY50
P84098|P39019
P84098|P62857
P09919|Q13651
P09919|Q9NPF7
P09919|P10912
P09919|P29460
P09919|P24158
P09919|P36888
P09919|P26992
P09919|Q01113
P09919|P01588
P09919|Q01344
P09919|P05231
P09919|Q99665
P09919|P42702
P09919|P08246
P09919|P20809
P09919|P40763
P09919|P17181
P09919|Q8N6P7
P09919|Q99650
P09919|Q16619
P09919|P10721
P09919|P38484
P09919|P17301
P09919|P08700
P09919|P04141
P09919|Q969J5
P09919|Q07817
P09919|P29459
P09919|P16871
P09919|Q9UBD9
P09919|P28906
P09919|P41159
P09919|Q9UHF4
P09919|Q5VWK5
P09919|P09603
P09919|Q8IU57
P09919|P26951
P09919|Q6UXL0
P09919|O14543
P09919|P48357
P09919|Q9HBE5
P09919|P40189
P09919|P23458
P09919|P48551
P09919|P08865
P09919|P26441
P09919|P15260
P09919|P08887
P09919|P78552
P09919|P40238
P09919|Q99062
P09919|P31785
P09919|P01589
P09919|Q13261
P09919|O60674
P09919|P16471
P09919|P48061
P09919|P32927
P09919|P61073
P09919|P52333
P09919|P42701
P56703|P08151
P56703|Q9ULW2
P56703|Q13308
P56703|Q9Y6F9
P56703|P35548
P56703|Q9NPG1
P56703|P11161
P56703|P12644
P56703|Q04721
P56703|Q9GZT5
P56703|O75581
P56703|O15169
P56703|Q9UM47
P56703|P35052
P56703|P41221
P56703|O15520
P56703|Q9UJU2
P56703|P09544
P56703|Q5T4F7
P56703|O43323
P56703|Q969G9
P56703|Q92908
P56703|P31749
P56703|O14904
P56703|Q96HF1
P56703|Q16620
P56703|P46531
P56703|Q9HCS4
P56703|P56704
P56703|O00755
P56703|O75084
P56703|Q9Y5W5
P56703|Q9UP38
P56703|O14905
P56703|P56705
P56703|Q8N158
P56703|P04628
P56703|O75197
P56703|Q14623
P56703|P34925
P56703|Q15465
P56703|P19622
P56703|Q14549
P56703|O00744
P56703|Q92858
P56703|P52951
P56703|Q9Y2T1
P56703|Q99697
P56703|Q9H1J7
P56703|P14923
P56703|Q92997
P56703|P55075
P56703|Q14332
P56703|P49841
P56703|O96014
P56703|P10415
P56703|Q13635
P56703|P80370
P56703|P36402
P56703|Q93098
P56703|P56706
P56703|P33151
P56703|P35222
P56703|Q5T9L3
P56703|O60353
P56703|Q16288
P56703|P10070
P56703|Q13467
P56703|Q93097
P56703|O75487
P56703|Q01973
P56703|Q9Y6C5
P56703|O94907
P56703|Q9H461
P56703|Q01974
P56703|Q9Y625
P56703|P01106
P56703|P12643
P56703|O14640
P56703|P54792
P56703|O95813
P56703|P28360
P56703|P51654
P56703|P10071
P56703|Q9H1J5
P56703|P01275
P56703|Q6FHJ7
P56703|P49640
P56703|Q9ULV1
P56703|Q9NQB0
Q9UHJ6|P30301
Q9UHJ6|O15554
Q9UHJ6|P55064
Q9UHJ6|O14520
Q9UHJ6|Q92482
Q9UHJ6|P43304
Q9UHJ6|P29972
Q9UHJ6|Q96PS8
Q9UHJ6|Q13520
Q9UHJ6|P0CG48
Q9UHJ6|P22001
Q9UHJ6|Q96C11
Q9UHJ6|O60931
Q9UHJ6|P55087
O14907|Q9BST9
O14907|P42765
O14907|P48050
O14907|O15524
O14907|Q02246
O14907|O14908
O14907|P35222
O14907|P10599
O14907|Q5VV41
O14907|P61077
O14907|P62837
O14907|O14910
P51575|P47900
P51575|Q9H244
P51575|Q15391
P51575|P41231
P51575|Q9BPV8
P51575|Q9Y5L3
P51575|Q9UPN9
P51575|Q8N5D0
P51575|Q8NER1
O14653|P09496
O14653|O43752
O14653|Q96JB2
O14653|Q9NP61
O14653|P54920
O14653|Q9NZ43
O14653|Q9BRL7
O14653|P84077
O14653|Q13190
O14653|P18085
O14653|Q96IW7
O14653|Q12846
O14653|P35606
O14653|P53621
O14653|Q92538
O14653|Q9H115
O14653|P46459
O14653|Q8WVM8
O14653|Q8N6H7
O14653|Q9UEU0
Q9NVS9|O00764
Q9NVS9|P20711
Q9NVS9|Q06278
Q96ET8|P0CG48
Q96ET8|Q96EC8
P23443|P60568
P23443|P24385
P23443|P21583
P23443|P49023
P23443|O95863
P23443|O95388
P23443|P01308
P23443|P01116
P23443|P12830
P23443|Q15185
P23443|Q8NEB9
P23443|P23588
P23443|Q15382
P23443|Q92793
P23443|O60346
P23443|P27361
P23443|O00418
P23443|O14939
P23443|Q09472
P23443|Q99814
P23443|Q9Y243
P23443|P42336
P23443|P49711
P23443|Q9BPZ7
P23443|P08069
P23443|P31749
P23443|P27986
P23443|Q96QB1
P23443|Q53EL6
P23443|Q15118
P23443|Q8TF42
P23443|Q8NFG4
P23443|Q8TB45
P23443|P37231
P23443|P10721
P23443|P42338
P23443|P60842
P23443|O75030
P23443|P29474
P23443|Q92574
P23443|Q13418
P23443|P46108
P23443|P05019
P23443|P05556
P23443|P11274
P23443|P06213
P23443|P60763
P23443|P35568
P23443|P05771
P23443|Q8N122
P23443|Q9NX09
P23443|P13639
P23443|P17096
P23443|O14746
P23443|P01112
P23443|P30154
P23443|P11940
P23443|P78527
P23443|P60953
P23443|Q16589
P23443|Q15078
P23443|P30153
P23443|Q15831
P23443|P63151
P23443|P07900
P23443|Q16665
P23443|Q04637
P23443|P62993
P23443|O43524
P23443|Q13541
P23443|P10636
P23443|Q06124
P23443|Q96B36
P23443|O15530
P23443|P0CG48
P23443|Q01094
P23443|P36956
P23443|Q6ZVD8
P23443|Q6R327
P23443|P12931
P23443|P37173
P23443|P48736
P23443|P48443
P23443|P45983
P23443|P42224
P23443|P42345
P23443|O75618
P23443|P01111
P23443|P05093
P23443|P60484
P23443|P14780
P23443|Q13542
P23443|Q9HC98
P23443|O43432
P23443|P36897
P23443|Q09161
P23443|O00329
P23443|P01106
P23443|P12643
P23443|Q12778
P23443|P62753
P23443|P62942
P23443|Q13501
P23443|P31751
P23443|P40259
P23443|P06493
P23443|Q9BVC4
P23443|Q13322
P23443|O14980
P23443|P23229
P23443|P16220
P23443|P56945
P23443|Q8IZQ8
P23443|Q96Q15
P23443|Q9ULJ8
P23443|P28340
P23443|P07203
P23443|P17252
P23443|Q14738
P23443|P67775
P23443|Q99612
P23443|Q15119
P23443|P13693
Q9Y2B2|P80108
Q9Y2B2|Q92535
Q9Y2B2|Q9H8P0
Q9Y2B2|O94777
Q9Y2B2|Q7Z7B1
Q9Y2B2|Q8TEQ8
Q9Y2B2|Q9H3S5
Q9Y2B2|Q92643
Q9Y2B2|P37287
Q9Y2B2|P57054
Q9Y2B2|Q3MUY2
P51570|Q8TCD5
P51570|P04183
P51570|P0CG48
P51570|P07902
P07737|P40123
P07737|P17081
P07737|P50552
P07737|Q9Y4D1
P07737|Q9C0K3
P07737|Q9NZ32
P07737|Q9P1U1
P07737|O60925
P07737|P61158
P07737|Q07075
P07737|P68032
P07737|P23528
P07737|O60879
P07737|Q9NV70
P07737|P63261
P07737|P0CG48
P07737|Q2MJR0
P07737|P50570
P07737|P60709
P07737|Q9Y5S2
P07737|P68133
P07737|Q8N8S7
P07737|P61163
P07737|Q8TDG2
P07737|Q01518
P07737|Q9H568
P07737|Q7Z5R6
P07737|P55196
P07737|O60610
P07737|P61586
P07737|P62937
P07737|Q9BYX7
Q02978|P0CG48
Q02978|Q9NWV8
Q02978|P40925
Q9Y272|Q15233
Q9Y272|Q6IAA8
Q9Y272|P10588
Q9Y272|O00213
Q9Y272|P04899
Q9Y272|P10415
Q9Y272|P29475
Q9Y272|P10636
Q9Y272|P63096
Q9Y272|Q9Y2U5
Q9Y272|Q99759
Q9Y272|O75052
Q9Y272|Q56UN5
Q9Y272|P62873
Q9Y272|Q96N96
Q9Y272|Q15080
Q07021|P16989
Q07021|P57740
Q07021|Q07954
Q07021|Q13247
Q07021|O96008
Q07021|P49790
Q07021|P19784
Q07021|P03952
Q07021|P01042
Q07021|P05155
Q07021|P35232
Q07021|P14770
Q07021|P10145
Q07021|P35368
Q07021|P50281
Q07021|P40197
Q07021|P01023
Q07021|Q15021
Q07021|P07359
Q07021|P52815
Q07021|P0CG48
Q07021|O60260
Q07021|Q08170
Q07021|P02745
Q07021|Q5JVS0
Q07021|P78562
Q07021|P42785
Q07021|Q13243
Q07021|P62241
Q07021|P13224
Q07021|P42771
Q07021|Q99623
Q96A33|O43187
Q96A33|Q86Z23
Q96A33|P0CG48
P55039|Q8WU90
P55039|P0CG48
P55039|P55083
O43572|P62491
O43572|O14745
O43572|P13861
O43572|P31323
O43572|P17612
O43572|Q5T2W1
O43572|P10644
O43572|P31321
O43572|P20338
O43572|P22694
O43572|P22612
O43572|P01106
P30838|P28161
P30838|P30711
P30838|P05181
P30838|Q9NR19
P30838|P53396
P30838|P46439
P30838|P21266
P30838|Q05329
P30838|Q99735
P30838|P08319
P30838|P80404
P30838|P0CG30
P30838|P11766
P30838|P09488
P30838|Q16853
P30838|P14550
P30838|Q9NUB1
P30838|Q9UBR1
P30838|Q96KP4
P30838|P08263
P30838|P21397
P30838|Q9H4Y5
P30838|Q99259
P30838|P21964
P30838|O14880
P30838|P78417
P30838|Q03013
P30838|O15217
P30838|P27338
P30838|P09211
P30838|A5YM72
P30838|Q5H8A4
P30838|P09210
P30838|P40394
P17844|Q13895
P17844|Q9GZL7
P17844|Q9Y2W2
P17844|Q92900
P17844|Q9Y2X3
P17844|P31942
P17844|P04637
P17844|O00470
P17844|Q53EL6
P17844|Q9NR56
P17844|Q92585
P17844|Q14137
P17844|Q07666
P17844|Q8IWA0
P17844|Q9Y3T9
P17844|Q8TDD1
P17844|P84022
P17844|Q9NRR4
P17844|Q13761
P17844|Q06330
P17844|O00541
P17844|Q9NVU7
P17844|Q9BZE4
P17844|Q08211
P17844|O60832
P17844|Q13950
P17844|P00813
P17844|P61978
P17844|Q9NR22
P17844|Q92841
P17844|Q99873
P17844|O43251
P17844|Q9H2U1
P17844|P49915
P17844|Q8NI36
P17844|Q99717
P17844|Q12788
P13500|P19838
P13500|P24385
P13500|Q9NPF7
P13500|Q16539
P13500|P29460
P13500|P05112
P13500|P35869
P13500|P32248
P13500|P13236
P13500|Q14693
P13500|P05231
P13500|P45452
P13500|P05106
P13500|Q07869
P13500|Q9NPH5
P13500|P01584
P13500|P09038
P13500|P40763
P13500|P29597
P13500|P05362
P13500|P19113
P13500|P20702
P13500|P04637
P13500|O00590
P13500|Q16619
P13500|P01270
P13500|P37231
P13500|P04271
P13500|P32302
P13500|P41597
P13500|P51681
P13500|P13501
P13500|Q9H2A7
P13500|P19320
P13500|P25024
P13500|P02768
P13500|P42830
P13500|P32246
P13500|P04141
P13500|P29474
P13500|P08254
P13500|P51671
P13500|O00574
P13500|P17676
P13500|P02778
P13500|P01100
P13500|P10145
P13500|P00734
P13500|P78380
P13500|P15407
P13500|P46094
P13500|Q9NYA1
P13500|P25025
P13500|Q15848
P13500|Q96F46
P13500|P25116
P13500|Q5VWK5
P13500|P03956
P13500|P51685
P13500|P46092
P13500|P51679
P13500|P13726
P13500|Q99571
P13500|P18848
P13500|P29475
P13500|P51684
P13500|Q14703
P13500|P51686
P13500|P58499
P13500|P12931
P13500|P49238
P13500|P48736
P13500|P61296
P13500|P45983
P13500|P42224
P13500|P03886
P13500|Q07325
P13500|P01019
P13500|P68133
P13500|P29279
P13500|Q16570
P13500|P05412
P13500|P15692
P13500|P14780
P13500|Q5D1E8
P13500|P49682
P13500|P80098
P13500|O60674
P13500|P09341
P13500|P61073
P13500|P01375
P13500|O00622
P13500|P42701
P13500|P22301
P13500|P19875
P13500|P51677
P13500|Q99572
P13500|P52564
P22362|P32248
P22362|P21589
P22362|P32302
P22362|P41597
P22362|P51681
P22362|Q05925
P22362|P25024
P22362|P32246
P22362|O00574
P22362|P21217
P22362|Q99731
P22362|P46094
P22362|Q9UEW3
P22362|P25025
P22362|O14497
P22362|Q96DT6
P22362|P51685
P22362|P46092
P22362|P51679
P22362|P51684
P22362|P51686
P22362|P49238
P22362|Q13813
P22362|P49682
P22362|O75144
P22362|P61073
P22362|P51677
P22362|Q99623
Q99616|P05112
Q99616|P18146
Q99616|P32248
Q99616|Q9NPB9
Q99616|P32302
Q99616|P41597
Q99616|P51681
Q99616|P25024
Q99616|P32246
Q99616|O00574
Q99616|P46094
Q99616|P25025
Q99616|P51685
Q99616|P46092
Q99616|P51679
Q99616|P51684
Q99616|P51686
Q99616|P49238
Q99616|P49682
Q99616|P61073
Q99616|P51677
O00623|Q9Y5Y5
O00623|O43933
O00623|Q92968
O00623|O75192
O00623|Q13608
O00623|O00628
O00623|Q7Z412
O00623|O75381
O00623|P28328
O00623|P56589
O00623|P40855
O00623|O96011
O00623|P78562
O00623|P50542
O00623|Q8IYB4
P35680|P11161
P35680|Q8IWU6
P35680|Q92793
P35680|O15520
P35680|Q13562
P35680|P61457
P35680|Q9UBC0
P35680|Q8NBP7
P35680|P41235
P35680|Q9H267
P35680|P27487
P35680|P08F94
P35680|Q7RTS3
P35680|P52945
P35680|O60422
Q92830|Q9UQL6
Q92830|Q9Y294
Q92830|P20226
Q92830|Q8IXJ6
Q92830|P15172
Q92830|Q9UGN5
Q92830|P17535
Q92830|Q9H9T3
Q92830|O75529
Q92830|O95251
Q92830|Q9UPT9
Q92830|Q92793
Q92830|Q6ZRS2
Q92830|O15047
Q92830|P15923
Q92830|Q9UPZ9
Q92830|Q12824
Q92830|Q09472
Q92830|Q9NVP2
Q92830|Q92831
Q92830|Q16514
Q92830|O14929
Q92830|Q4LE39
Q92830|P56524
Q92830|Q9H3D4
Q92830|Q9UBK2
Q92830|Q92794
Q92830|P51531
Q92830|P04637
Q92830|Q9UHE5
Q92830|Q9H8E8
Q92830|O60264
Q92830|Q8WYB5
Q92830|Q13363
Q92830|Q9Y6J9
Q92830|P06748
Q92830|Q12962
Q92830|O15379
Q92830|P17275
Q92830|P17676
Q92830|Q9ULM3
Q92830|O75528
Q92830|P17096
Q92830|Q8N668
Q92830|Q15545
Q92830|P11940
Q92830|P20794
Q92830|P78527
Q92830|P24928
Q92830|Q96ES7
Q92830|P33076
Q92830|Q7KZ85
Q92830|O60244
Q92830|Q9UBN7
Q92830|O94864
Q92830|Q05516
Q92830|Q9HBM6
Q92830|Q92993
Q92830|P29374
Q92830|Q9Y4A5
Q92830|Q9H0E3
Q92830|P51532
Q92830|Q02548
Q92830|P61964
Q92830|P12956
Q92830|Q96ST3
Q92830|Q9ULG1
Q92830|P09874
Q92830|Q96BN2
Q92830|Q86WJ1
Q92830|O43318
Q92830|Q15542
Q92830|Q01658
Q92830|P28370
Q92830|P05412
Q92830|O75486
Q92830|Q9Y6Q9
Q92830|O14802
Q92830|Q13547
Q92830|Q9BY41
Q92830|Q13285
Q92830|Q9NRF9
Q92830|P01106
Q92830|Q6P1X5
Q92830|O15350
Q92830|O75182
Q92830|P14316
Q92830|O15265
Q92830|Q8TEK3
Q92830|Q9BYW2
Q92830|Q02962
Q92830|Q14CW9
Q92830|Q9NS73
Q92830|P49848
Q92830|Q9H7Z6
Q92830|Q9UKV0
Q92830|Q9NR33
Q92830|Q70EK9
Q92830|Q9NPA8
Q92830|Q92769
P54802|P35475
P54802|P14061
Q9P2A4|P27037
Q9P2A4|P15153
Q9P2A4|O95450
Q9P2A4|Q9NR19
Q9P2A4|Q12929
Q9P2A4|Q7Z7G0
Q9P2A4|P55160
Q9P2A4|Q12979
Q9P2A4|P60763
Q9P2A4|Q99424
Q9P2A4|P60953
Q9P2A4|Q9UQB8
Q9P2A4|P07947
Q9P2A4|Q96F07
Q9P2A4|O14639
Q9P2A4|P06241
Q9P2A4|P12931
Q9P2A4|P78563
Q9P2A4|Q9Y2A7
Q9P2A4|P42685
Q9P2A4|O43184
Q9P2A4|P00519
Q9P2A4|P09769
Q9P2A4|Q8N6G6
Q9P2A4|P98095
Q9P2A4|Q07889
Q9P2A4|Q9Y6W5
Q9P2A4|P42684
P02452|P28300
P02452|P09486
P02452|P35548
P02452|Q03692
P02452|Q96P44
P02452|P12644
P02452|P48436
P02452|P31249
P02452|P18827
P02452|P07996
P02452|P06756
P02452|P27658
P02452|P35916
P02452|P05106
P02452|P25490
P02452|P08514
P02452|P14543
P02452|Q13797
P02452|P25940
P02452|P51884
P02452|P26010
P02452|P56199
P02452|Q15915
P02452|P18564
P02452|O60481
P02452|O15156
P02452|P08648
P02452|P12111
P02452|P18084
P02452|Q32P28
P02452|P17301
P02452|P08123
P02452|Q05707
P02452|O43915
P02452|P42226
P02452|P12110
P02452|Q8TDD2
P02452|Q8NFW1
P02452|P05556
P02452|P02461
P02452|P13497
P02452|P25067
P02452|Q14993
P02452|P33076
P02452|Q8IVL5
P02452|O75718
P02452|Q99715
P02452|Q9UKX5
P02452|P21810
P02452|P07237
P02452|P01127
P02452|Q02388
P02452|Q9UMD9
P02452|Q05397
P02452|Q14050
P02452|P39060
P02452|Q8IZC6
P02452|P20849
P02452|Q9P218
P02452|P08572
P02452|Q96K83
P02452|P12109
P02452|P35442
P02452|Q16832
P02452|P29279
P02452|P12107
P02452|Q17RW2
P02452|Q13950
P02452|P20908
P02452|Q14031
P02452|P14780
P02452|P31431
P02452|Q14055
P02452|Q07092
P02452|P43026
P02452|P05997
P02452|P39059
P02452|P02462
P02452|O95409
P02452|P53708
P02452|P12643
P02452|Q15063
P02452|P02458
P02452|Q86Y22
P02452|Q01955
P02452|P53420
P02452|P13612
P02452|Q5TAT6
P02452|Q9BXS0
P02452|Q2UY09
P02452|P23229
P02452|P16070
P02452|Q13683
Q9P0M9|Q9Y399
Q9P0M9|P62249
Q9P0M9|Q9BQ48
Q9P0M9|Q9BYD3
Q9P0M9|P82933
Q9P0M9|P42766
Q9P0M9|Q9P015
Q9P0M9|P62917
Q9P0M9|P09001
Q9P0M9|Q9UNX3
Q9P0M9|Q92901
Q9P0M9|O96000
Q9P0M9|Q13405
Q9P0M9|Q9NRX2
Q9P0M9|P61254
Q9P0M9|Q9Y3D5
Q9P0M9|O75394
Q9P0M9|P62266
Q9P0M9|Q969S9
Q9P0M9|Q9NX20
Q9P0M9|P46781
Q9P0M9|Q9BYD1
Q9P0M9|P13639
Q9P0M9|O15235
Q9P0M9|Q9Y3B7
Q9P0M9|P36578
Q9P0M9|Q9H2W6
Q9P0M9|Q9BYD6
Q9P0M9|Q9NQ50
Q9P0M9|P52815
Q9P0M9|P05388
Q9P0M9|P18124
Q9P0M9|Q9BYC9
Q9P0M9|P27635
Q9P0M9|Q96E11
Q9P0M9|P39023
Q9P0M9|P46776
Q9P0M9|P32969
Q9P0M9|P08865
Q9P0M9|Q96A35
Q9P0M9|P30050
Q9P0M9|P46777
Q9P0M9|Q9H4K7
Q9P0M9|Q8IXM3
Q9P0M9|Q9NVS2
Q9P0M9|Q9Y3D3
Q9P0M9|P82914
Q9P0M9|P62906
Q9P0M9|P62913
Q9P0M9|Q16540
Q9P0M9|Q9P0J6
Q9P0M9|Q5T653
Q9P0M9|P40429
Q9P0M9|P49406
Q9P0M9|P62829
Q9P0M9|P62273
Q9P0M9|P82932
Q9P0M9|P62750
Q9P0M9|Q9HD33
Q9P0M9|Q96RP9
Q9P0M9|O60783
Q9P0M9|P60866
Q9P0M9|Q9NWU5
Q9P0M9|P62277
Q9P0M9|P18621
Q9UQL6|P19838
Q9UQL6|P41182
Q9UQL6|P27348
Q9UQL6|Q04917
Q9UQL6|Q8IXJ6
Q9UQL6|Q14012
Q9UQL6|Q13573
Q9UQL6|Q08999
Q9UQL6|O15105
Q9UQL6|P25490
Q9UQL6|Q92793
Q9UQL6|Q8TDI0
Q9UQL6|Q96L34
Q9UQL6|Q09472
Q9UQL6|Q92831
Q9UQL6|P62258
Q9UQL6|P56524
Q9UQL6|P51531
Q9UQL6|O75376
Q9UQL6|P57059
Q9UQL6|Q14814
Q9UQL6|Q96A08
Q9UQL6|P46531
Q9UQL6|O94776
Q9UQL6|Q16566
Q9UQL6|Q13363
Q9UQL6|Q92585
Q9UQL6|Q9Y6J9
Q9UQL6|Q96DB2
Q9UQL6|O75446
Q9UQL6|P31946
Q9UQL6|Q71U36
Q9UQL6|O15379
Q9UQL6|P49773
Q9UQL6|O14593
Q9UQL6|Q9H0K1
Q9UQL6|P61981
Q9UQL6|Q9H160
Q9UQL6|P63104
Q9UQL6|Q13127
Q9UQL6|P25098
Q9UQL6|Q13555
Q9UQL6|Q8WYH8
Q9UQL6|P48552
Q9UQL6|Q9NRC8
Q9UQL6|Q9UBU8
Q9UQL6|Q15139
Q9UQL6|Q9UBN7
Q9UQL6|P59768
Q9UQL6|Q9NP50
Q9UQL6|Q05516
Q9UQL6|Q13557
Q9UQL6|P31947
Q9UQL6|P68371
Q9UQL6|Q13761
Q9UQL6|Q06330
Q9UQL6|P23769
Q9UQL6|Q13131
Q9UQL6|Q02078
Q9UQL6|Q14839
Q9UQL6|P51532
Q9UQL6|Q86YP4
Q9UQL6|Q96ST3
Q9UQL6|Q7L7L0
Q9UQL6|Q16695
Q9UQL6|P09874
Q9UQL6|P84243
Q9UQL6|Q9P0L2
Q9UQL6|P41162
Q9UQL6|Q9UHI6
Q9UQL6|Q13950
Q9UQL6|Q9P0M6
Q9UQL6|Q09028
Q9UQL6|Q13547
Q9UQL6|Q9BY41
Q9UQL6|P28749
Q9UQL6|P16104
Q9UQL6|Q96KQ7
Q9UQL6|O43463
Q9UQL6|Q6W2J9
Q9UQL6|P62873
Q9UQL6|Q9NXA8
Q9UQL6|P23771
Q9UQL6|Q16254
Q9UQL6|O75182
Q9UQL6|Q16576
Q9UQL6|Q12873
Q9UQL6|O00422
Q9UQL6|Q9NTG7
Q9UQL6|Q9NR48
Q9UQL6|Q13554
Q9UQL6|Q9UNL4
Q9UQL6|Q9UQM7
Q9UQL6|Q9Y618
Q9UQL6|Q7KZI7
Q9UQL6|Q9HCU9
Q9UQL6|Q9BZK7
Q9UQL6|Q9UKV0
Q9UQL6|Q8IZL2
Q9UQL6|P67775
Q9UQL6|Q96JK9
Q9UQL6|O75367
Q9UQL6|Q92769
Q9UQL6|Q9H7L9
Q9UQL6|Q9Y230
P01298|P80162
P01298|O15303
P01298|P41143
P01298|P10997
P01298|P01303
P01298|Q9Y4Z2
P01298|P01024
P01298|O95977
P01298|P32248
P01298|Q9NYW6
P01298|Q9NYW5
P01298|Q9NYW4
P01298|Q99705
P01298|O60755
P01298|Q9NYV7
P01298|P01308
P01298|P51828
P01298|P31391
P01298|Q9GZQ4
P01298|P30990
P01298|P07492
P01298|Q9H3N8
P01298|P49286
P01298|P35414
P01298|P04083
P01298|O00585
P01298|Q9Y4X3
P01298|O60266
P01298|P48645
P01298|P01189
P01298|P01042
P01298|P41145
P01298|P22466
P01298|P30872
P01298|Q13304
P01298|P25106
P01298|P08913
P01298|Q969V1
P01298|P05067
P01298|P40145
P01298|O43927
P01298|P61278
P01298|P47898
P01298|P32302
P01298|P41597
P01298|P51681
P01298|P13501
P01298|O15467
P01298|Q9H2A7
P01298|P35346
P01298|O60503
P01298|P25024
P01298|P19876
P01298|P42830
P01298|P02775
P01298|P32246
P01298|O76081
P01298|Q08828
P01298|Q99527
P01298|Q96P68
P01298|P47211
P01298|Q13519
P01298|Q16581
P01298|P21462
P01298|P48039
P01298|O00574
P01298|P21453
P01298|Q9ULZ1
P01298|P02778
P01298|Q9HB89
P01298|P10145
P01298|O14625
P01298|Q9H244
P01298|P30411
P01298|P28566
P01298|Q15391
P01298|P30542
P01298|Q99731
P01298|O43306
P01298|Q8NFM4
P01298|P28221
P01298|P08908
P01298|P25025
P01298|P08172
P01298|Q9BPV8
P01298|P20366
P01298|P30939
P01298|P01210
P01298|P51685
P01298|P59551
P01298|Q9H1C0
P01298|Q9H228
P01298|Q9NSD7
P01298|O43603
P01298|Q8N729
P01298|P32745
P01298|P48145
P01298|P01350
P01298|P20382
P01298|P46092
P01298|P49146
P01298|P51679
P01298|Q8NG41
P01298|Q9Y5Y4
P01298|P49795
P01298|Q7RTR8
P01298|P59768
P01298|Q9UBU3
P01298|P06307
P01298|P41146
P01298|Q15761
P01298|P51684
P01298|P25090
P01298|P25089
P01298|Q9Y5N1
P01298|Q08462
P01298|P63096
P01298|Q14330
P01298|O00222
P01298|P21730
P01298|P0DJI8
P01298|P43115
P01298|Q9BXC0
P01298|P09681
P01298|P30874
P01298|P51686
P01298|Q14831
P01298|Q99500
P01298|P78556
P01298|Q92633
P01298|P10082
P01298|Q9NRJ3
P01298|P25929
P01298|P14416
P01298|Q07325
P01298|Q9BXA5
P01298|Q14832
P01298|P49802
P01298|P01019
P01298|P01282
P01298|Q08116
P01298|Q9NS28
P01298|Q8TDU9
P01298|O43665
P01298|P21554
P01298|P48146
P01298|P08754
P01298|P28222
P01298|Q9UBY5
P01298|P49682
P01298|Q14833
P01298|P50391
P01298|P34972
P01298|P51582
P01298|Q5H8A3
P01298|P62873
P01298|Q8TDS5
P01298|Q9NYW7
P01298|P35462
P01298|Q8TDS4
P01298|O15444
P01298|Q9Y2T6
P01298|Q14416
P01298|P09341
P01298|P48061
P01298|P0C0P6
P01298|A8MTJ3
P01298|Q9HBW0
P01298|P18825
P01298|P59536
P01298|P59535
P01298|O43566
P01298|P61073
P01298|P18089
P01298|P01275
P01298|P12872
P01298|P35372
P01298|P49798
P01298|P59534
P01298|P08173
P01298|O95622
P01298|P41180
P01298|P19875
P01298|P59537
P01298|P49019
P01298|P51677
P01298|P49758
P01298|O95136
P01298|Q8IVG9
P51452|Q16539
P51452|P36507
P51452|P27361
P51452|P29597
P51452|P43403
P51452|P51692
P51452|Q13164
P51452|P17706
P51452|Q8IV63
P51452|Q15759
P51452|P42229
P51452|P23458
P51452|P0CG48
P51452|P53779
P51452|P45983
P51452|P18031
P51452|O60238
P51452|Q9Y6N7
Q06432|P54652
Q06432|Q9BXT2
Q06432|Q9H7T0
Q06432|Q15172
Q06432|Q969Q6
Q06432|Q9UBN1
Q06432|P51817
Q06432|Q06190
Q06432|O14827
Q06432|Q13936
Q06432|Q8WXS5
Q06432|Q86XQ3
Q06432|Q01668
Q06432|P62140
Q06432|Q96P56
Q06432|Q9Y698
Q06432|P54284
Q06432|Q9UF02
Q06432|Q8NEC5
Q06432|P17612
Q06432|O95267
Q06432|P30154
Q06432|Q13555
Q06432|Q08289
Q06432|P30559
Q06432|P30153
Q06432|P63151
Q06432|P62136
Q06432|O95180
Q06432|Q9Y2T4
Q06432|P36873
Q06432|Q00005
Q06432|Q16537
Q06432|Q7LDG7
Q06432|Q13557
Q06432|P54289
Q06432|O43497
Q06432|Q13698
Q06432|Q15878
Q06432|P22694
Q06432|Q00975
Q06432|O60840
Q06432|P22612
Q06432|Q86XM0
Q06432|Q7Z3S7
Q06432|Q9Y5P8
Q06432|Q02641
Q06432|Q13554
Q06432|Q9UQM7
Q06432|Q8IV61
Q06432|Q6ZRH7
Q06432|Q7RTX7
Q06432|Q13972
Q06432|Q13362
Q06432|Q14738
Q06432|Q9NY47
Q06432|P67775
Q06432|O00305
Q06432|Q8TDF6
Q16534|P40337
Q16534|Q99814
Q16534|O15516
Q16534|Q16665
Q16534|Q99743
Q16534|O00327
Q16534|P16220
Q15768|P49023
Q15768|O43639
Q15768|P52799
Q15768|P10301
Q15768|P49796
Q15768|P54756
Q15768|P20936
Q15768|P21709
Q15768|Q13153
Q15768|P54764
Q15768|Q02750
Q15768|P01112
Q15768|P60953
Q15768|P54753
Q15768|P29320
Q15768|P62993
Q15768|Q4VNC1
Q15768|Q4VNC0
Q15768|P54760
Q15768|P12931
Q15768|P29317
Q15768|Q15375
Q15768|P01111
Q15768|Q5JZY3
Q15768|P29323
Q15768|Q15811
Q15768|Q9UF33
Q15768|O15197
Q15768|P54762
Q15768|P61586
Q15768|Q14451
Q15768|O43426
Q9HD47|P43487
Q9HD47|Q14524
Q9HD47|P62826
P35243|Q8WTQ7
P35243|Q9UBF8
P35243|P08100
P35243|P22676
P35243|Q9NZU7
P35243|Q15835
P35243|P20941
P35243|P10523
P35243|Q86XS8
P11055|P13349
P11055|P10916
P11055|P63316
P11055|O14950
P11055|P15173
P11055|Q9UKX2
P11055|P15172
P11055|Q9UKX3
P11055|P48788
P11055|Q9Y623
P11055|P28289
P11055|Q8TAG9
P11055|P62491
P11055|Q7Z406
P11055|O14782
P11055|P35580
P11055|Q9P2M7
P11055|Q9Y2D4
P11055|P45378
P11055|P24844
P11055|P68032
P11055|P08590
P11055|P33176
P11055|P05976
P11055|O15273
P11055|P08238
P11055|P63261
P11055|Q15907
P11055|P07900
P11055|P19237
P11055|P19429
P11055|Q8WZ42
P11055|P12829
P11055|P12883
P11055|P13533
P11055|P52179
P11055|P60709
P11055|Q14324
P11055|P07951
P11055|P57735
P11055|Q00872
P11055|P11532
P11055|Q9Y5S2
P11055|P35609
P11055|P68133
P11055|P45379
P11055|P06753
P11055|Q9BR09
P11055|P02585
P11055|P17661
P11055|O15066
P11055|Q9UBK7
P11055|Q9UNT1
P11055|P35749
P11055|P13535
P11055|O60282
P11055|Q0JRZ9
P11055|O60861
P11055|Q12840
P11055|Q14896
P11055|P13805
P04004|P49023
P04004|P24593
P04004|Q9GZZ8
P04004|P05231
P04004|P06756
P04004|P04275
P04004|P05106
P04004|P16035
P04004|P14543
P04004|P09038
P04004|P01042
P04004|P04637
P04004|P00533
P04004|P08648
P04004|P02768
P04004|Q15465
P04004|Q9BY76
P04004|P00747
P04004|O15123
P04004|P30536
P04004|P02679
P04004|Q03405
P04004|Q05397
P04004|P45983
P04004|P15692
P04004|P14780
P04004|P00749
P04004|P15151
Q13829|O43791
Q13829|Q13618
Q13829|P62745
Q13829|O60662
Q13829|O14682
Q13829|Q8WZ19
Q13829|Q53GT1
Q13829|Q9P2J3
Q13829|Q53G59
Q13829|Q92990
Q13829|Q9UJP4
Q13829|Q9P2K6
Q13829|Q9P2N7
Q5BJF2|O15118
O15353|P35548
O15353|P12644
O15353|P14543
O15353|P49736
O15353|P21781
O15353|P31749
O15353|P46531
O15353|Q02487
O15353|P22607
O15353|Q86SJ6
O15353|O75603
P09972|P04406
P09972|P60174
P09972|P09104
P09972|P07195
P09972|P06733
P09972|P35575
P09972|P50053
P09972|Q9BUM1
P09972|P17858
P09972|P07864
P09972|Q6ZMR3
P09972|P52789
P09972|P52790
P09972|P29803
P09972|P15259
P09972|Q9BYZ2
P09972|P07205
P09972|P11177
P09972|Q9BRR6
P09972|P14618
P09972|P37837
P09972|P13929
P09972|P04075
P09972|P30613
P09972|P07738
P09972|P0CG48
P09972|P08237
P09972|Q2TB90
P09972|P18669
P09972|P00558
P09972|P05062
P09972|P09467
P09972|Q01813
P09972|Q96G03
P09972|P11413
P09972|P19367
P09972|P29401
P09972|Q9Y315
P09972|P00338
P28907|Q9BQG2
P28907|P18827
P28907|P05231
P28907|P20138
P28907|P05129
P28907|P22681
P28907|Q13237
P28907|Q13423
P28907|P43403
P28907|Q10588
P28907|P26842
P28907|P01562
P28907|P01732
P28907|Q9BZQ4
P28907|P15144
P28907|P05771
P28907|P28906
P28907|P09564
P28907|P13591
P28907|Q6IA69
P28907|P06239
P28907|Q96T66
P28907|O95544
P28907|P06127
P28907|O14638
P28907|P21817
P28907|P08473
P28907|P22413
P28907|P00491
P28907|Q92736
P28907|P08575
P28907|P06729
P28907|P29965
P28907|O95944
P28907|Q9HAN9
P28907|O00329
P28907|Q15413
P28907|P01375
P28907|P17252
P28907|P15391
P28907|Q9BXA9
P28907|P61769
P21815|P09486
P21815|P35548
P21815|P06756
P21815|Q15650
P21815|P05106
P21815|P08514
P21815|P09038
P21815|P15408
P21815|Q13797
P21815|P26010
P21815|P01270
P21815|Q9NZW4
P21815|P56199
P21815|P18564
P21815|P08648
P21815|P18084
P21815|P17301
P21815|O00300
P21815|Q8TDD2
P21815|P05556
P21815|Q8IWA0
P21815|Q9UKX5
P21815|Q13316
P21815|Q05397
P21815|Q075Z2
P21815|Q13761
P21815|P08572
P21815|P22413
P21815|P02818
P21815|P05412
P21815|Q13950
P21815|Q14031
P21815|Q7Z7C8
P21815|P05186
P21815|P02462
P21815|P53708
P21815|Q6P1X5
P21815|P12643
P21815|P10451
P21815|P12272
P21815|Q01955
P21815|P53420
P21815|P13612
P21815|P23229
P21815|P39905
P21815|Q13683
P21815|Q12788
P80162|O15303
P80162|P41143
P80162|P01303
P80162|P01024
P80162|O95977
P80162|P32248
P80162|Q9NYW6
P80162|Q9NYW5
P80162|Q9NYW4
P80162|Q99705
P80162|O60755
P80162|Q9NYV7
P80162|P51828
P80162|P31391
P80162|Q9GZQ4
P80162|Q9H3N8
P80162|P49286
P80162|P35414
P80162|P04083
P80162|O00585
P80162|Q9Y4X3
P80162|O60266
P80162|P48645
P80162|P01189
P80162|P01042
P80162|P41145
P80162|P22466
P80162|P30872
P80162|Q13304
P80162|P25106
P80162|P08913
P80162|Q969V1
P80162|P05067
P80162|P40145
P80162|O43927
P80162|P61278
P80162|P47898
P80162|P32302
P80162|P41597
P80162|P51681
P80162|P13501
P80162|O15467
P80162|Q9H2A7
P80162|P35346
P80162|O60503
P80162|P25024
P80162|P19876
P80162|P42830
P80162|P02775
P80162|P32246
P80162|O76081
P80162|Q08828
P80162|Q99527
P80162|Q96P68
P80162|P47211
P80162|Q13519
P80162|Q16581
P80162|P21462
P80162|P48039
P80162|O00574
P80162|P21453
P80162|Q9ULZ1
P80162|P02778
P80162|Q9HB89
P80162|P10145
P80162|O14625
P80162|Q9H244
P80162|P30411
P80162|P28566
P80162|Q15391
P80162|P30542
P80162|Q99731
P80162|P46094
P80162|O43306
P80162|Q8NFM4
P80162|P28221
P80162|P08908
P80162|P25025
P80162|P08172
P80162|Q9BPV8
P80162|P30939
P80162|P01210
P80162|P51685
P80162|P59551
P80162|Q9H1C0
P80162|Q9H228
P80162|Q9NSD7
P80162|P10415
P80162|O43603
P80162|Q8N729
P80162|P32745
P80162|P48145
P80162|P20382
P80162|P46092
P80162|P49146
P80162|P51679
P80162|Q8NG41
P80162|Q9Y5Y4
P80162|P49795
P80162|Q7RTR8
P80162|P59768
P80162|P41146
P80162|Q15761
P80162|P51684
P80162|P25090
P80162|P25089
P80162|Q9Y5N1
P80162|Q08462
P80162|P63096
P80162|Q14330
P80162|O00222
P80162|P21730
P80162|P0DJI8
P80162|P43115
P80162|Q9BXC0
P80162|P30874
P80162|P51686
P80162|Q14831
P80162|Q99500
P80162|P49238
P80162|P78556
P80162|Q92633
P80162|P10082
P80162|Q9NRJ3
P80162|P25929
P80162|P14416
P80162|Q07325
P80162|Q9BXA5
P80162|Q14832
P80162|P49802
P80162|P01019
P80162|Q08116
P80162|Q9NS28
P80162|Q8TDU9
P80162|O43665
P80162|P21554
P80162|P48146
P80162|P08754
P80162|P28222
P80162|Q9UBY5
P80162|P14780
P80162|P49682
P80162|Q14833
P80162|P34972
P80162|P51582
P80162|Q5H8A3
P80162|P62873
P80162|Q8TDS5
P80162|Q9NYW7
P80162|P35462
P80162|Q8TDS4
P80162|O15444
P80162|Q9Y2T6
P80162|Q14416
P80162|P09341
P80162|P48061
P80162|A8MTJ3
P80162|Q9HBW0
P80162|P18825
P80162|P59536
P80162|P59535
P80162|O43566
P80162|P61073
P80162|P18089
P80162|P35372
P80162|P49798
P80162|P01375
P80162|P59534
P80162|P08173
P80162|O95622
P80162|P41180
P80162|P19875
P80162|P59537
P80162|P49019
P80162|P51677
P80162|P49758
P80162|O95136
P80162|Q8IVG9
Q6IE81|P40337
Q6IE81|O95251
Q6IE81|Q96NL6
Q6IE81|Q8WYH8
Q6IE81|Q92993
Q6IE81|P35222
Q6IE81|O75161
Q6IE81|Q9UNL4
Q6IE81|Q05086
Q99453|O96004
Q99453|Q9HD90
Q99453|P15923
Q99453|P50553
Q99453|Q96F44
Q99453|Q9H2A3
Q99453|Q92886
Q99453|P61296
Q99453|P56693
Q99453|Q9UN79
Q99453|Q9UM73
Q99453|P09172
Q99453|P49798
P30968|Q969F8
P30968|P41220
P30968|Q92847
P30968|O43555
P30968|O15552
P30968|O14842
P30968|Q96RI0
P30968|Q99705
P30968|P55055
P30968|Q9GZQ4
P30968|P20309
P30968|P30990
P30968|P19883
P30968|P07492
P30968|P04083
P30968|P28336
P30968|P41595
P30968|Q00722
P30968|P30679
P30968|P42336
P30968|P48645
P30968|P01042
P30968|O15130
P30968|Q8IYL9
P30968|P58294
P30968|Q13304
P30968|P30556
P30968|P27986
P30968|P01148
P30968|P06850
P30968|Q9GZQ6
P30968|Q01970
P30968|Q969V1
P30968|Q9NS75
P30968|Q13255
P30968|P05067
P30968|P50148
P30968|P34995
P30968|O43612
P30968|P22888
P30968|P32238
P30968|Q9HC23
P30968|O00254
P30968|P55085
P30968|P37288
P30968|Q9UHF0
P30968|P25105
P30968|P29371
P30968|P20396
P30968|P25103
P30968|O95665
P30968|Q8TCW9
P30968|P47900
P30968|Q9HB89
P30968|P41594
P30968|P11229
P30968|P35368
P30968|Q15722
P30968|P30411
P30968|Q9Y5X5
P30968|Q5T6X5
P30968|Q15077
P30968|P34981
P30968|P41231
P30968|P46094
P30968|Q13164
P30968|P25098
P30968|P25101
P30968|P46093
P30968|P20366
P30968|P25116
P30968|Q9UKP6
P30968|P30559
P30968|Q9H1C0
P30968|O14843
P30968|Q9UNW8
P30968|P20382
P30968|P58012
P30968|P49795
P30968|Q15147
P30968|P59768
P30968|P32239
P30968|Q86VW2
P30968|P06307
P30968|P14138
P30968|Q9NQ66
P30968|O75962
P30968|P25090
P30968|P43657
P30968|P83859
P30968|P0DJI8
P30968|Q92633
P30968|Q6W5P4
P30968|P22736
P30968|P01019
P30968|Q15726
P30968|Q9NS28
P30968|P47992
P30968|Q9UBD3
P30968|O43665
P30968|P30989
P30968|Q9UBY5
P30968|P43088
P30968|O43614
P30968|P63092
P30968|Q5JWF2
P30968|Q9UHM6
P30968|P20800
P30968|Q99677
P30968|Q9Y271
P30968|P21452
P30968|O43613
P30968|O95837
P30968|Q5H8A3
P30968|P24530
P30968|P62873
P30968|P28223
P30968|P05305
P30968|P25100
P30968|P30550
P30968|P01185
P30968|P35348
P30968|P08912
P30968|P34947
P30968|Q96P65
P30968|P08949
P30968|P35367
P30968|P0C0P6
P30968|P47871
P30968|Q9HBW0
P30968|P23945
P30968|P01275
P30968|Q13133
P30968|P12872
P30968|P21731
P30968|O95905
P30968|P41180
P30968|Q9NPC1
P30968|Q15743
P30968|Q8IVG9
Q9H720|Q13724
Q9H720|Q9UHJ9
P49888|P35869
P49888|P56937
P49888|P11511
P49888|Q86US8
P49888|Q53GQ0
P49888|P19224
P49888|P16662
P49888|P22309
P49888|P06133
P49888|O14746
P49888|O14756
P49888|O95861
P49888|O75795
P49888|P08684
P49888|Q9HAW8
P49888|Q969W9
P49888|O60656
P49888|P02786
P49888|P22310
P49888|P35504
P49888|Q9HAW7
P49888|Q9HAW9
P49888|Q9BY41
P49888|P04798
P49888|O75310
P49888|P35503
P49888|P14061
P10720|P04070
P10720|P32248
P10720|P32302
P10720|P41597
P10720|P51681
P10720|P25024
P10720|P32246
P10720|O00574
P10720|P00734
P10720|P46094
P10720|P25025
P10720|P51685
P10720|P46092
P10720|P51679
P10720|P51684
P10720|P51686
P10720|P49238
P10720|P12259
P10720|P49682
P10720|P07204
P10720|P07225
P10720|P61073
P10720|P51677
P19838|P60568
P19838|P17947
P19838|P24385
P19838|P02656
P19838|Q9NPF7
P19838|P04406
P19838|Q16539
P19838|P29460
P19838|P63208
P19838|P04150
P19838|P18065
P19838|P14778
P19838|Q13478
P19838|P21580
P19838|O14788
P19838|P32519
P19838|Q13207
P19838|P04040
P19838|P11161
P19838|O95863
P19838|Q8IV45
P19838|P10914
P19838|P32248
P19838|Q12933
P19838|Q8IUC6
P19838|P26651
P19838|P15153
P19838|P13236
P19838|P01308
P19838|P04049
P19838|P01588
P19838|O15119
P19838|P11802
P19838|P05231
P19838|Q13546
P19838|O60603
P19838|P12830
P19838|Q9UJX4
P19838|Q8WW43
P19838|O75582
P19838|Q92793
P19838|P45985
P19838|P16035
P19838|P27361
P19838|P41279
P19838|Q09472
P19838|P01584
P19838|Q13489
P19838|P16422
P19838|P42336
P19838|P33681
P19838|O95256
P19838|P62258
P19838|P56524
P19838|P40763
P19838|P29597
P19838|P05362
P19838|Q9UKB1
P19838|Q9UJU2
P19838|P11831
P19838|P24941
P19838|P21860
P19838|Q16548
P19838|Q02556
P19838|O75376
P19838|P32121
P19838|P04637
P19838|P31749
P19838|O95999
P19838|P62979
P19838|P27986
P19838|Q93088
P19838|O00221
P19838|P00533
P19838|O14763
P19838|P46531
P19838|Q13315
P19838|Q14116
P19838|P04198
P19838|P09936
P19838|P05067
P19838|Q9NYJ8
P19838|P37231
P19838|P14598
P19838|P52823
P19838|P13501
P19838|Q07812
P19838|P17542
P19838|P19320
P19838|Q92542
P19838|Q04864
P19838|P41743
P19838|P02768
P19838|O15455
P19838|P04141
P19838|Q15465
P19838|O00300
P19838|P29474
P19838|Q15004
P19838|P42226
P19838|Q02750
P19838|Q07817
P19838|P34932
P19838|O15379
P19838|P29459
P19838|P05107
P19838|P51965
P19838|P60763
P19838|P0CG47
P19838|P17676
P19838|P01100
P19838|P10145
P19838|P00734
P19838|O14746
P19838|P17612
P19838|Q9UM13
P19838|Q14653
P19838|P41231
P19838|P30154
P19838|P09564
P19838|O15519
P19838|Q15653
P19838|Q9UJX6
P19838|Q99576
P19838|P61088
P19838|Q99829
P19838|Q15025
P19838|Q9UJX5
P19838|Q9UDY8
P19838|Q15788
P19838|Q8NFZ5
P19838|Q5VWK5
P19838|Q92949
P19838|P30153
P19838|P49841
P19838|P63151
P19838|P08238
P19838|Q13794
P19838|Q13616
P19838|P35228
P19838|Q96IZ0
P19838|P30536
P19838|P08047
P19838|P10415
P19838|O14543
P19838|Q05655
P19838|P16581
P19838|Q15759
P19838|Q9Y2T4
P19838|P07900
P19838|Q00005
P19838|O00255
P19838|P29475
P19838|P06239
P19838|Q9Y4K3
P19838|Q16665
P19838|Q9H1A4
P19838|O43524
P19838|P10242
P19838|O60602
P19838|Q13404
P19838|Q92993
P19838|P42229
P19838|Q15628
P19838|P09429
P19838|Q16552
P19838|O15530
P19838|P18847
P19838|Q6ZN17
P19838|P35222
P19838|P0CG48
P19838|O60663
P19838|Q13042
P19838|O00762
P19838|P0DJI8
P19838|P12931
P19838|Q14765
P19838|Q14790
P19838|Q92633
P19838|P45983
P19838|Q96ST3
P19838|Q8IUD2
P19838|Q8WUF5
P19838|P42224
P19838|P42345
P19838|P49810
P19838|P09874
P19838|P35354
P19838|Q08211
P19838|O43318
P19838|P01138
P19838|Q9Y6K9
P19838|Q00653
P19838|Q9Y297
P19838|O15111
P19838|Q9UBY5
P19838|P29965
P19838|P22694
P19838|Q9H171
P19838|P05412
P19838|P25942
P19838|P14780
P19838|P00749
P19838|P50750
P19838|Q13547
P19838|Q13077
P19838|P51668
P19838|O00206
P19838|Q8NHZ8
P19838|P10599
P19838|P10275
P19838|Q15109
P19838|P43405
P19838|P22612
P19838|Q13887
P19838|P01106
P19838|O95551
P19838|Q05513
P19838|P12643
P19838|Q12778
P19838|Q02763
P19838|P12236
P19838|O60674
P19838|Q13501
P19838|P62826
P19838|P14921
P19838|P58546
P19838|P14316
P19838|P09525
P19838|Q9UJX2
P19838|Q9UM11
P19838|Q9BXL7
P19838|O00571
P19838|Q9Y618
P19838|Q04206
P19838|Q9HBW0
P19838|O14980
P19838|P16220
P19838|P62987
P19838|Q9UJX3
P19838|Q9HCU9
P19838|P01375
P19838|Q99836
P19838|P42701
P19838|Q8NHW4
P19838|Q6W4X9
P19838|P17252
P19838|P29466
P19838|P22301
P19838|Q9H9B1
P19838|P67775
P19838|P38398
P19838|Q15389
P19838|P07948
P19838|Q92769
P19838|O14920
P19838|P09086
P19838|P23396
P19838|P30260
P19838|Q92785
P19838|P11215
P19838|Q9Y230
P60568|Q13651
P60568|Q07108
P60568|P01579
P60568|P04406
P60568|Q16539
P60568|P10912
P60568|P29460
P60568|P05112
P60568|P05113
P60568|P41182
P60568|P14151
P60568|P18146
P60568|P26992
P60568|P11161
P60568|Q13287
P60568|Q9NR55
P60568|Q01113
P60568|P26651
P60568|P04049
P60568|Q01344
P60568|P05231
P60568|P30279
P60568|Q15185
P60568|Q99665
P60568|P36507
P60568|P27361
P60568|P41279
P60568|P38570
P60568|P01583
P60568|P01584
P60568|Q6UWB1
P60568|P42702
P60568|P13232
P60568|O75886
P60568|P42336
P60568|P22681
P60568|P15336
P60568|Q9HBE4
P60568|P40763
P60568|P01189
P60568|P29597
P60568|P05362
P60568|P43403
P60568|P17181
P60568|P31749
P60568|Q8N6P7
P60568|Q99650
P60568|P12544
P60568|P27986
P60568|P15248
P60568|O60496
P60568|P06850
P60568|P01562
P60568|P49767
P60568|P01732
P60568|P07333
P60568|P37231
P60568|P10721
P60568|P38484
P60568|P41597
P60568|P51692
P60568|Q04864
P60568|P02768
P60568|P32246
P60568|P40933
P60568|P17301
P60568|P08700
P60568|P04141
P60568|Q969J5
P60568|Q15742
P60568|Q12968
P60568|P04234
P60568|P01236
P60568|Q02750
P60568|Q07817
P60568|P17275
P60568|P16410
P60568|O00574
P60568|P35568
P60568|P35225
P60568|P05771
P60568|P46721
P60568|Q02156
P60568|P16871
P60568|P01100
P60568|P10145
P60568|O14746
P60568|P01112
P60568|P15407
P60568|O95267
P60568|O15519
P60568|Q99576
P60568|Q9UHF4
P60568|P52630
P60568|P14222
P60568|Q06889
P60568|P13591
P60568|O14744
P60568|P20366
P60568|Q5VWK5
P60568|P10747
P60568|O75444
P60568|Q8IU57
P60568|O95644
P60568|P26951
P60568|Q6UXL0
P60568|Q9Y5U5
P60568|P30536
P60568|O15524
P60568|P10415
P60568|O14543
P60568|P48357
P60568|Q02246
P60568|P10966
P60568|O14964
P60568|Q13422
P60568|Q14289
P60568|Q15759
P60568|P07900
P60568|Q01167
P60568|Q99571
P60568|P06239
P60568|Q9HBE5
P60568|P40189
P60568|P62993
P60568|P10242
P60568|P17405
P60568|Q06124
P60568|P42229
P60568|P23458
P60568|P48551
P60568|Q9UKT9
P60568|P46109
P60568|P06241
P60568|Q8NEV9
P60568|Q14765
P60568|P02786
P60568|P45983
P60568|Q15121
P60568|P27487
P60568|P42224
P60568|P42345
P60568|P07766
P60568|P20963
P60568|Q86VZ5
P60568|Q9UQC2
P60568|P08575
P60568|P15260
P60568|P15941
P60568|P08887
P60568|P06729
P60568|P01111
P60568|P29965
P60568|P05412
P60568|P78552
P60568|P25942
P60568|P00519
P60568|P40238
P60568|P30281
P60568|Q5D1E8
P60568|O95944
P60568|Q99062
P60568|P31785
P60568|Q16739
P60568|P98160
P60568|O14521
P60568|P43405
P60568|Q9Y4H2
P60568|Q9BZS1
P60568|P04439
P60568|P13746
P60568|P16188
P60568|P30443
P60568|P30455
P60568|Q07011
P60568|P01106
P60568|Q05513
P60568|P12004
P60568|P43489
P60568|P05305
P60568|P01589
P60568|Q13261
P60568|P01563
P60568|O60674
P60568|P16471
P60568|O95398
P60568|Q9NSC5
P60568|Q13469
P60568|Q13464
P60568|P32927
P60568|Q04206
P60568|Q07889
P60568|P16220
P60568|P45984
P60568|P52333
P60568|P16070
P60568|P01375
P60568|P61586
P60568|P29353
P60568|P42701
P60568|Q9NSE2
P60568|P22301
P60568|P39687
P60568|Q99933
P60568|P09693
P60568|P61769
P60568|P15498
O76024|Q8N5K1
O76024|P14625
O76024|Q9NZJ5
O76024|P0CG48
O76024|P18850
O76024|Q8IWU4
O76024|Q9C0B1
O76024|Q9NQB0
Q9NY12|Q9UMS4
Q9NY12|Q9GZL7
Q9NY12|Q9Y2X3
Q9NY12|Q14137
Q9NY12|P61313
Q9NY12|Q53GS9
Q9NY12|Q6PI26
Q9NY12|P0CG48
Q9NY12|O00541
Q9NY12|Q5T280
Q9NY12|O60832
Q9NY12|Q9UHI6
Q9NY12|P62701
Q9NY12|P07741
Q9NY12|P62241
Q9NY12|P14678
Q9NY12|P49915
Q8N5Z0|Q16719
Q8N5Z0|Q16773
Q8N5Z0|Q63HM1
Q8N5Z0|Q9BQT8
Q8N5Z0|O15229
Q8N5Z0|Q9ULD0
Q8N5Z0|P49419
Q7Z7G1|P09769
Q7Z7G1|Q92918
Q15506|O75969
Q15506|Q8NHY3
Q15506|Q96C74
Q15506|O43903
Q15506|Q99501
Q15506|O43687
P17947|Q16539
P17947|P20226
P17947|P41182
P17947|P49279
P17947|P24158
P17947|P62380
P17947|P56915
P17947|P36888
P17947|P11161
P17947|Q06945
P17947|P10914
P17947|P10276
P17947|P30279
P17947|Q92793
P17947|P19784
P17947|O43914
P17947|O00716
P17947|Q09472
P17947|P08246
P17947|Q92831
P17947|P40763
P17947|Q03112
P17947|Q9Y6K1
P17947|P11831
P17947|Q92794
P17947|Q00534
P17947|P06400
P17947|P29590
P17947|Q02556
P17947|O75081
P17947|P46531
P17947|Q14116
P17947|P09936
P17947|P07333
P17947|P10721
P17947|P14598
P17947|P51692
P17947|Q99684
P17947|O75030
P17947|P04141
P17947|Q9UN36
P17947|Q01196
P17947|P48039
P17947|O15379
P17947|P17676
P17947|P01100
P17947|P33076
P17947|Q15022
P17947|Q8IX07
P17947|O14543
P17947|P07332
P17947|Q13422
P17947|P10242
P17947|Q06124
P17947|P42229
P17947|P09429
P17947|Q13761
P17947|Q01094
P17947|P23769
P17947|Q02548
P17947|P12931
P17947|P21359
P17947|Q96ST3
P17947|Q14209
P17947|P08575
P17947|P35354
P17947|P19878
P17947|P05089
P17947|P25774
P17947|O75626
P17947|P05412
P17947|P41222
P17947|Q99062
P17947|Q13547
P17947|O00206
P17947|Q14186
P17947|Q04727
P17947|P15976
P17947|P01106
P17947|P23771
P17947|Q15306
P17947|O60674
P17947|O43521
P17947|P14316
P17947|P29350
P17947|P35372
P17947|P51608
P17947|Q02962
P17947|P01375
P17947|P49715
P17947|P07948
P17947|P11215
P02511|Q16539
P02511|Q9ULV5
P02511|P04637
P02511|Q9UKT5
P02511|P02489
P02511|O75116
P02511|Q15759
P02511|P14416
P02511|P15692
P02511|Q00613
P53634|P12644
P53634|P14625
P53634|Q13253
O75312|O75351
O75312|P61960
O75312|Q14207
O75312|Q07157
O75312|P46937
O75312|O60232
O75312|P50225
O75312|P68036
O75312|P0CG48
O75312|Q9NRR5
O75312|Q9UHI6
O75312|P51668
O75312|P62942
O75312|P61077
O75312|P62837
O75312|Q9Y3F4
O75312|Q15819
O95727|Q92692
O95727|P07204
O95727|Q9BY67
O95727|P22301
P11142|P24385
P11142|Q9UMS4
P11142|P04406
P11142|P04114
P11142|P61604
P11142|P61619
P11142|Q9NPJ1
P11142|Q12931
P11142|P54652
P11142|P27824
P11142|P04792
P11142|Q04917
P11142|Q9UBS3
P11142|Q9Y6Q5
P11142|P04049
P11142|P60880
P11142|O00533
P11142|P11802
P11142|Q99832
P11142|Q05329
P11142|Q99436
P11142|O60603
P11142|P21579
P11142|P62191
P11142|P60900
P11142|O00231
P11142|Q15796
P11142|O75190
P11142|Q12809
P11142|P20618
P11142|Q92793
P11142|Q96EY1
P11142|P62917
P11142|Q09472
P11142|P54920
P11142|Q9Y243
P11142|Q9ULV5
P11142|Q8IXB1
P11142|Q9GZU1
P11142|Q9Y2I7
P11142|O43242
P11142|Q9UBS4
P11142|O60477
P11142|P04637
P11142|P38919
P11142|P00441
P11142|P31749
P11142|P28072
P11142|P28066
P11142|P62979
P11142|P02794
P11142|P00533
P11142|P48643
P11142|Q12929
P11142|P17302
P11142|P09936
P11142|O95429
P11142|Q00597
P11142|P28070
P11142|P35998
P11142|P61289
P11142|Q04864
P11142|Q9NZQ9
P11142|P49368
P11142|Q15008
P11142|O75509
P11142|Q9UHC3
P11142|P17980
P11142|Q5S007
P11142|P78371
P11142|Q13418
P11142|P32245
P11142|P14625
P11142|P30101
P11142|Q5HYK7
P11142|P34932
P11142|Q08752
P11142|P0CG47
P11142|O14810
P11142|O15354
P11142|P13639
P11142|Q99460
P11142|Q13200
P11142|P62195
P11142|Q9H1K1
P11142|Q8N163
P11142|Q8TAA3
P11142|P11940
P11142|P78527
P11142|O60884
P11142|P63027
P11142|Q9BXP5
P11142|O14976
P11142|P17987
P11142|Q9NUP1
P11142|Q92598
P11142|Q92597
P11142|P53992
P11142|P08238
P11142|P62136
P11142|Q92530
P11142|P84022
P11142|Q96JB1
P11142|P07900
P11142|P25686
P11142|Q04637
P11142|P37840
P11142|P15311
P11142|Q6SA08
P11142|P10242
P11142|P10809
P11142|P10636
P11142|Q13485
P11142|Q96EV8
P11142|P0CG48
P11142|Q9Y512
P11142|P42858
P11142|P50570
P11142|O00232
P11142|P60709
P11142|P50454
P11142|P40306
P11142|P55072
P11142|P53779
P11142|P37088
P11142|P45983
P11142|Q9H3Z4
P11142|Q9BXA6
P11142|Q8WYA6
P11142|Q8N5D0
P11142|P28074
P11142|O60260
P11142|Q9H0U6
P11142|P55036
P11142|Q9UGP8
P11142|O95817
P11142|Q9H816
P11142|O14818
P11142|Q99459
P11142|Q14031
P11142|P49721
P11142|P54577
P11142|P51668
P11142|O00206
P11142|O43432
P11142|Q9Y2G8
P11142|P46379
P11142|Q13217
P11142|Q96KC8
P11142|P02792
P11142|Q9Y2Z0
P11142|Q9Y5T4
P11142|P05161
P11142|Q8NBS9
P11142|P31689
P11142|Q99962
P11142|Q06323
P11142|P31751
P11142|P51991
P11142|Q8TAM1
P11142|O43747
P11142|P50991
P11142|P06493
P11142|O75061
P11142|P30793
P11142|Q05086
P11142|Q14997
P11142|Q04206
P11142|O14980
P11142|A5LHX3
P11142|O00487
P11142|P62820
P11142|P62987
P11142|Q99966
P11142|Q9BXS5
P11142|Q14671
P11142|O75506
P11142|Q6QNY0
P11142|O75460
P11142|P62333
P11142|P49407
P11142|P25786
P11142|Q00987
P11142|Q6P3W2
P11142|P38398
P11142|Q99933
P11142|Q86UR5
P11142|P10911
P11142|Q00613
P11142|O00233
P11142|P00338
P11142|P78537
P11142|Q8WXF8
Q9Y2E6|Q04721
Q9Y2E6|Q9UM47
Q9Y2E6|Q9H0M0
Q9Y2E6|P62979
Q9Y2E6|P46531
Q9Y2E6|P0CG47
Q9Y2E6|Q14653
Q9Y2E6|Q9UHD2
Q9Y2E6|Q86WV6
Q9Y2E6|P0CG48
Q9Y2E6|O00308
Q9Y2E6|Q9H171
Q9Y2E6|Q96J02
Q9Y2E6|Q99466
Q9Y2E6|P62987
Q9H1C4|P43235
Q9H1C4|O15455
Q9H1C4|P14625
Q9H1C4|Q99538
Q9H1C4|P07858
Q9H1C4|P0CG48
Q9H1C4|P25774
Q9H1C4|Q9BT09
Q9H1C4|P20333
Q9H1C4|Q9NYK1
Q9H1C4|Q9NR96
Q11206|P20774
Q11206|P51884
Q11206|O60938
Q11206|P07306
Q11206|Q8TAX7
Q11206|Q685J3
Q11206|Q9Y5Z6
Q11206|P21217
Q11206|Q9Y4C5
Q11206|Q96DR8
Q11206|P19526
Q11206|Q9H3R2
Q11206|Q02505
Q11206|Q9GZX3
Q11206|Q9H4F1
Q11206|Q9GZS9
Q11206|Q9Y2C3
Q11206|P51888
Q11206|Q06828
Q11206|P07307
Q11206|P45983
Q11206|O43825
Q11206|P15941
Q11206|P78382
Q11206|Q99983
Q11206|Q5SSG8
Q11206|P61647
Q11206|Q10981
Q11206|Q8WXI7
Q11206|Q7Z5P9
Q11206|Q8N307
Q11206|Q6W4X9
Q11206|Q02817
Q11206|Q8N387
Q11206|Q99102
Q11206|Q9HC84
Q11206|Q9UKN1
P24385|P16989
P24385|P46527
P24385|P04406
P24385|Q16539
P24385|P25205
P24385|P05112
P24385|P63208
P24385|P41182
P24385|Q02363
P24385|P01286
P24385|P35548
P24385|P18146
P24385|Q13287
P24385|P38936
P24385|P10914
P24385|P12644
P24385|P04632
P24385|Q15475
P24385|Q13526
P24385|P55317
P24385|P01308
P24385|P04049
P24385|P02008
P24385|Q02952
P24385|P17931
P24385|P18827
P24385|P78396
P24385|P01116
P24385|P15090
P24385|P14635
P24385|P50613
P24385|P40337
P24385|P07492
P24385|P51946
P24385|P20823
P24385|P11802
P24385|P05231
P24385|Q99436
P24385|O14672
P24385|Q96Q40
P24385|Q00537
P24385|P51948
P24385|P30279
P24385|P62191
P24385|P60900
P24385|Q13573
P24385|O00231
P24385|P12830
P24385|Q08999
P24385|P20618
P24385|P25490
P24385|O15169
P24385|Q92793
P24385|P24864
P24385|P42773
P24385|Q06830
P24385|O00716
P24385|O95049
P24385|Q12824
P24385|Q09472
P24385|P16422
P24385|Q92831
P24385|P13232
P24385|P61587
P24385|P42336
P24385|P15336
P24385|P09038
P24385|P41221
P24385|O43242
P24385|P40763
P24385|Q9NQX1
P24385|P01042
P24385|P49736
P24385|Q9UJU2
P24385|P22466
P24385|Q00534
P24385|O94921
P24385|P51531
P24385|Q9UER7
P24385|P24941
P24385|P21860
P24385|P06400
P24385|Q8IYK8
P24385|Q8WYK2
P24385|P21781
P24385|P50616
P24385|P19022
P24385|P04637
P24385|P04626
P24385|P13645
P24385|P31749
P24385|P28072
P24385|P28066
P24385|Q9P2M7
P24385|P62979
P24385|Q13309
P24385|P27986
P24385|P00533
P24385|Q00536
P24385|P21675
P24385|P42772
P24385|P46531
P24385|Q13153
P24385|Q13315
P24385|Q53EL6
P24385|P49767
P24385|P04198
P24385|Q9UKT5
P24385|P01270
P24385|Q9HCS4
P24385|P46937
P24385|O95025
P24385|P56704
P24385|Q8NFG4
P24385|Q9UBU2
P24385|P07451
P24385|Q8N9N5
P24385|P28070
P24385|P78543
P24385|Q13363
P24385|Q92585
P24385|P35998
P24385|P51692
P24385|P61289
P24385|P04628
P24385|P19320
P24385|Q13562
P24385|Q14623
P24385|Q15008
P24385|Q8TAD8
P24385|P08700
P24385|P04141
P24385|Q15465
P24385|O43915
P24385|P17980
P24385|Q13418
P24385|O95273
P24385|Q01196
P24385|Q13586
P24385|Q6P5W5
P24385|P01236
P24385|Q92858
P24385|Q9Y2Y9
P24385|Q02750
P24385|Q07817
P24385|Q9UBC0
P24385|P05019
P24385|O15379
P24385|P30304
P24385|P49773
P24385|P60763
P24385|P0CG47
P24385|P01100
P24385|P10145
P24385|Q9H160
P24385|Q9NZJ5
P24385|P33993
P24385|Q9H3C7
P24385|Q9NQC7
P24385|Q99460
P24385|O14746
P24385|P01112
P24385|Q13200
P24385|P15407
P24385|P62195
P24385|Q8N3Y1
P24385|Q5XUX0
P24385|Q13164
P24385|Q8TAA3
P24385|Q01101
P24385|P41159
P24385|Q9Y463
P24385|P41235
P24385|Q07666
P24385|P07288
P24385|P60953
P24385|Q99576
P24385|Q86XR8
P24385|Q15910
P24385|Q9NXR8
P24385|P25116
P24385|Q8IZL9
P24385|P78347
P24385|Q14192
P24385|Q99708
P24385|P48431
P24385|P49841
P24385|Q15831
P24385|P35712
P24385|Q9UBS8
P24385|P06401
P24385|Q86X55
P24385|Q13794
P24385|Q13616
P24385|Q92530
P24385|Q96D31
P24385|O94992
P24385|P30536
P24385|P08047
P24385|P10415
P24385|P19544
P24385|P01350
P24385|Q9Y222
P24385|P41226
P24385|P43694
P24385|P18848
P24385|P55273
P24385|Q04637
P24385|O43524
P24385|Q9Y2I1
P24385|P10242
P24385|P36402
P24385|Q13541
P24385|P42229
P24385|Q92833
P24385|Q13485
P24385|P49789
P24385|P06127
P24385|Q13761
P24385|P31269
P24385|Q9UPY3
P24385|Q92731
P24385|P18847
P24385|P35222
P24385|P51959
P24385|P35240
P24385|P0CG48
P24385|P46734
P24385|Q06330
P24385|Q01094
P24385|P35268
P24385|P46109
P24385|Q9H3U7
P24385|P39060
P24385|O00232
P24385|P51532
P24385|P12931
P24385|O96013
P24385|P40306
P24385|P37173
P24385|Q99683
P24385|P45983
P24385|P55283
P24385|P35227
P24385|P42224
P24385|P11387
P24385|P42345
P24385|Q92974
P24385|Q7L590
P24385|Q14209
P24385|P28074
P24385|P01282
P24385|Q9UGL1
P24385|O00482
P24385|Q6P1J9
P24385|Q08211
P24385|O00141
P24385|P15941
P24385|Q9P287
P24385|P55036
P24385|Q07820
P24385|P01111
P24385|Q9Y297
P24385|O15111
P24385|O14818
P24385|P24522
P24385|P05412
P24385|P60484
P24385|Q9Y6Q9
P24385|P15692
P24385|P14780
P24385|P00519
P24385|P67809
P24385|P30281
P24385|P49721
P24385|P50750
P24385|Q9NQG5
P24385|Q13547
P24385|P28749
P24385|P10599
P24385|P10275
P24385|Q8ND76
P24385|O43432
P24385|Q14186
P24385|Q13105
P24385|P41134
P24385|Q04724
P24385|Q04727
P24385|P15976
P24385|Q13887
P24385|P08195
P24385|P01106
P24385|P12004
P24385|P05305
P24385|Q16254
P24385|P05161
P24385|Q12778
P24385|O60870
P24385|P01185
P24385|Q99626
P24385|O75461
P24385|Q06323
P24385|Q9Y4K0
P24385|O75909
P24385|P63165
P24385|P14921
P24385|O60361
P24385|P22392
P24385|P14316
P24385|P78362
P24385|P06493
P24385|P10071
P24385|P41002
P24385|Q13627
P24385|O60716
P24385|Q13464
P24385|Q9Y618
P24385|Q14997
P24385|Q04206
P24385|O14980
P24385|Q15717
P24385|A5LHX3
P24385|O00487
P24385|P01275
P24385|P16220
P24385|P62987
P24385|P01344
P24385|P11362
P24385|Q9P0U3
P24385|P42771
P24385|Q02962
P24385|Q8TCY9
P24385|Q15329
P24385|P16070
P24385|O00622
P24385|Q9NYV4
P24385|Q01543
P24385|Q00526
P24385|P62333
P24385|Q9UKV0
P24385|P49918
P24385|Q8IZL2
P24385|P23560
P24385|P25786
P24385|P38398
P24385|Q00535
P24385|Q99612
P24385|Q14188
P24385|Q96JK9
P24385|P63244
P24385|Q9BYZ6
P24385|Q92769
P24385|P30260
P24385|Q9UDY2
P24385|O00233
P24385|Q9NQB0
P24385|Q99490
P24385|P84090
Q9UMS4|O95926
Q9UMS4|Q9GZZ1
Q9UMS4|P04792
Q9UMS4|Q9H6Z9
Q9UMS4|Q13573
Q9UMS4|P62306
Q9UMS4|P55081
Q9UMS4|P38919
Q9UMS4|Q92733
Q9UMS4|P28070
Q9UMS4|Q01081
Q9UMS4|Q8NC56
Q9UMS4|P62314
Q9UMS4|Q15287
Q9UMS4|P26368
Q9UMS4|P13639
Q9UMS4|Q9Y2U8
Q9UMS4|Q16555
Q9UMS4|O43290
Q9UMS4|O75643
Q9UMS4|Q969L4
Q9UMS4|P52298
Q9UMS4|Q9UPT5
Q9UMS4|P52756
Q9UMS4|Q9NP64
Q9UMS4|P0CG48
Q9UMS4|Q9HCS7
Q9UMS4|Q8WYA6
Q9UMS4|Q8N3C0
Q9UMS4|A2PYH4
Q9UMS4|Q99459
Q9UMS4|Q9H2I8
Q9UMS4|Q09161
Q9UMS4|Q86V85
Q9UMS4|Q9BZJ0
Q9UMS4|Q15637
Q9UMS4|Q53H47
Q9UMS4|P78362
Q9UMS4|Q13243
Q9UMS4|Q13838
Q9UMS4|Q9UBB9
Q9UMS4|Q13356
Q9UMS4|Q8TCS8
Q9UMS4|P14678
Q9UMS4|O43660
Q9BVC6|P0CG48
P60006|P78364
P60006|Q99728
P60006|Q9UJX4
P60006|Q16763
P60006|Q9HC52
P60006|O00257
P60006|O60566
P60006|Q96DE5
P60006|Q14781
P60006|Q9UM13
P60006|Q9UJX6
P60006|Q9UJX5
P60006|Q9H1A4
P60006|Q9NXR7
P60006|Q9BS18
P60006|Q13042
P60006|O00762
P60006|P35227
P60006|Q99496
P60006|P46736
P60006|Q8NHZ8
P60006|Q9UJX2
P60006|Q9UJX3
P60006|P38398
P60006|P30260
P60006|Q14999
Q96RD7|P09417
Q96RD7|P05067
Q96RD7|O43448
Q96RD7|P42574
Q96RD7|P08238
Q96RD7|Q96P20
Q96RD7|P55210
Q96RD7|Q9Y2Z0
Q96RD7|Q96RD6
Q96RD7|P29466
Q96RD7|Q99572
Q6Q788|P02656
Q6Q788|P04114
Q6Q788|P02647
Q6Q788|P01308
Q6Q788|P02649
Q6Q788|Q96RS0
Q6Q788|Q92673
Q6Q788|Q6STE5
Q6Q788|Q96S06
Q6Q788|Q92793
Q6Q788|Q07869
Q6Q788|Q15648
Q6Q788|P06858
Q6Q788|Q15788
Q6Q788|Q86X55
Q6Q788|Q8IV16
Q6Q788|P36956
Q6Q788|P06727
Q6Q788|Q14686
Q6Q788|P21741
Q6Q788|P02652
Q6Q788|Q15596
Q6Q788|Q9BZK7
Q6Q788|Q9BYK8
Q6Q788|Q3L8U1
Q6Q788|P02655
P02656|P09455
P02656|P04114
P02656|P02647
P02656|Q07954
P02656|P01308
P02656|P02649
P02656|P02654
P02656|P18827
P02656|Q14693
P02656|O60603
P02656|Q07869
P02656|P98164
P02656|P04180
P02656|P35052
P02656|P05362
P02656|Q8N158
P02656|P19320
P02656|Q14114
P02656|P34741
P02656|P06858
P02656|P41235
P02656|P08519
P02656|O75056
P02656|P06727
P02656|Q14746
P02656|P02652
P02656|O75487
P02656|P31431
P02656|P98160
P02656|Q9Y625
P02656|P78333
P02656|O00468
P02656|Q12778
P02656|P51654
P02656|Q9Y6B6
P02656|P01130
P02656|P02655
Q13651|Q9NPF7
Q13651|Q9NPH9
Q13651|P01579
Q13651|P29460
Q13651|P05112
Q13651|P05113
Q13651|P01567
Q13651|P01588
Q13651|P05231
Q13651|P01569
Q13651|P13232
Q13651|P22681
Q13651|Q13191
Q13651|Q9HBE4
Q13651|P20809
Q13651|P40763
Q13651|P29597
Q13651|Q9ULV8
Q13651|Q8N6P7
Q13651|P15248
Q13651|P01562
Q13651|Q9P0W0
Q13651|Q16619
Q13651|Q08334
Q13651|P51692
Q13651|P40933
Q13651|P08700
Q13651|P04141
Q13651|P01236
Q13651|P29459
Q13651|P35225
Q13651|O75159
Q13651|Q9UBD9
Q13651|P41159
Q13651|P01241
Q13651|P0DML2
Q13651|P07202
Q13651|Q9GZX6
Q13651|O15524
Q13651|Q8IU54
Q13651|O14543
Q13651|Q8IZJ0
Q13651|O14508
Q13651|P42229
Q13651|Q8WXH5
Q13651|Q9UHD0
Q13651|P23458
Q13651|Q99683
Q13651|P42224
Q13651|P26441
Q13651|Q9NYY1
Q13651|P25774
Q13651|P32881
Q13651|P01563
Q13651|P05013
Q13651|P05015
Q13651|P01566
Q13651|P01570
Q13651|P01568
Q13651|P05000
Q13651|P01574
Q13651|O60674
Q13651|Q13007
Q13651|P52333
Q13651|Q8IZI9
Q13651|P01571
Q13651|P22301
Q13651|P05014
Q13651|Q86WN2
Q13651|O14512
Q6P9A2|Q96EU7
Q6P9A2|Q02742
Q13490|P36941
Q13490|P21580
Q13490|Q12933
Q13490|P01116
Q13490|O43464
Q13490|Q92844
Q13490|Q13546
Q13490|O00463
Q13490|Q13489
Q13490|Q16763
Q13490|P55212
Q13490|Q9UER7
Q13490|Q9Y3I1
Q13490|P31749
Q13490|O95999
Q13490|P00533
Q13490|Q04864
Q13490|Q9HC29
Q13490|Q13158
Q13490|Q07817
Q13490|Q8NBP7
Q13490|P83110
Q13490|P83105
Q13490|P78380
Q13490|P42574
Q13490|O15519
Q13490|P42575
Q13490|O95819
Q13490|Q96EP0
Q13490|P61088
Q13490|P08238
Q13490|P10415
Q13490|P55211
Q13490|Q9Y4K3
Q13490|Q15628
Q13490|P68036
Q13490|P0CG48
Q13490|P98170
Q13490|P25445
Q13490|Q14790
Q13490|Q99683
Q13490|Q9UQE7
Q13490|Q6GPH4
Q13490|P48023
Q13490|Q92743
Q13490|P55210
Q13490|O43318
Q13490|Q9Y6K9
Q13490|Q00653
Q13490|O15111
Q13490|P29965
Q13490|P25942
Q13490|Q14249
Q13490|Q13077
Q13490|P51668
Q13490|O00206
Q13490|P20333
Q13490|Q13114
Q13490|Q96B97
Q13490|P61077
Q13490|P62837
Q13490|Q13233
Q13490|Q04206
Q13490|P15170
Q13490|Q9NR28
Q13490|P01375
Q13490|O94966
Q13490|Q99836
Q13490|P07093
Q13490|O14920
Q13490|Q96RI1
Q13490|O14727
Q13490|Q9Y385
O00330|P53396
O00330|Q96HY7
O00330|P12694
O00330|O95563
O00330|Q15118
O00330|Q13018
O00330|P29803
O00330|P11177
O00330|P21953
O00330|O14713
O00330|Q9Y5U8
O00330|Q9ULD0
O00330|Q9P2R7
O00330|Q9NNW7
O00330|Q15120
O00330|Q96I99
O00330|Q15119
O00330|Q86VQ6
O00330|Q16881
Q96PD7|Q14693
Q96PD7|Q9Y5X9
Q96PD7|Q92539
Q96PD7|P04180
Q96PD7|Q16760
Q96PD7|P49619
Q96PD7|P52824
Q96PD7|P52429
Q96PD7|O75912
Q96PD7|P11150
Q96PD7|O75908
Q96PD7|P41159
Q96PD7|P23743
Q96PD7|O43688
Q96PD7|O75907
Q96PD7|Q99943
Q96PD7|Q86XP1
Q96PD7|Q96AD5
Q96PD7|Q13085
Q96PD7|Q9NXB9
Q96PD7|P36956
Q96PD7|P35610
Q96PD7|P16233
Q96PD7|O00767
Q96PD7|O14495
Q96PD7|P19835
Q96PD7|Q9BQK8
Q96PD7|P07098
Q96PD7|Q9Y6T7
Q96PD7|Q13574
P16989|P11802
P16989|P98164
P16989|P26196
P16989|P38919
P16989|Q07157
P16989|P0CG48
P16989|Q12802
P16989|Q92974
P16989|P12004
P16989|Q00535
P16989|Q9UDY2
P21583|P25205
P21583|Q99704
P21583|Q13416
P21583|P36888
P21583|P23946
P21583|P01588
P21583|P16234
P21583|Q9UBD5
P21583|P09619
P21583|P35916
P21583|P33991
P21583|Q13480
P21583|P35968
P21583|P42336
P21583|Q14566
P21583|O43929
P21583|P40763
P21583|P49736
P21583|Q9ULZ2
P21583|P21781
P21583|P08069
P21583|P31749
P21583|P27986
P21583|P00533
P21583|P16591
P21583|Q16827
P21583|P17948
P21583|P07333
P21583|P10721
P21583|P22455
P21583|Q07812
P21583|P08700
P21583|P04141
P21583|O60383
P21583|O43913
P21583|Q9H211
P21583|P05019
P21583|P06213
P21583|P33993
P21583|P17096
P21583|O14746
P21583|P01112
P21583|P28906
P21583|P08581
P21583|O15524
P21583|P62993
P21583|P22607
P21583|P10242
P21583|Q06124
P21583|Q9UQQ2
P21583|Q9NRA2
P21583|P29317
P21583|P22736
P21583|P45983
P21583|O00750
P21583|Q13415
P21583|P15976
P21583|Q02763
P21583|P42680
P21583|O60674
P21583|P42679
P21583|Q13322
P21583|Q07889
P21583|P11362
P21583|P29353
P21583|P21802
P21583|P07948
P21583|P49771
P21583|P15498
Q15020|P07492
Q15020|Q9Y4E8
Q15020|Q9NX01
Q15020|P83876
Q15020|Q71F23
Q15020|Q7L2J0
Q15020|Q53GS9
Q15020|Q6NW34
Q15020|O94992
Q15020|P0CG48
Q15020|P23769
Q15020|Q9H0S4
Q15020|P67809
Q15020|P50750
Q15020|P10275
Q15020|P01106
Q15020|P14678
Q15020|Q9Y4Z0
Q14587|Q92900
P49023|Q16539
P49023|O43639
P49023|O14950
P49023|O60504
P49023|O95863
P49023|P52799
P49023|P50552
P49023|P04632
P49023|P04792
P49023|P19086
P49023|A6NIZ1
P49023|P61224
P49023|Q15052
P49023|P01308
P49023|P23258
P49023|P04049
P49023|O43707
P49023|O15230
P49023|Q96A65
P49023|P11047
P49023|P51451
P49023|O60603
P49023|Q9NQU5
P49023|P02708
P49023|P06756
P49023|P35916
P49023|P05106
P49023|Q7Z406
P49023|P98161
P49023|P08514
P49023|P09471
P49023|P36507
P49023|Q13480
P49023|P27361
P49023|Q9NP61
P49023|P35968
P49023|P42336
P49023|P22681
P49023|Q13753
P49023|P40763
P49023|P01189
P49023|Q13797
P49023|P24821
P49023|P01133
P49023|P13861
P49023|P31323
P49023|P26010
P49023|P08069
P49023|P31749
P49023|P27986
P49023|P20936
P49023|P00533
P49023|Q13153
P49023|P24844
P49023|P07384
P49023|O43150
P49023|P17948
P49023|P56199
P49023|P18564
P49023|P08134
P49023|P15056
P49023|P16333
P49023|P42338
P49023|P08648
P49023|P19320
P49023|P17655
P49023|P18084
P49023|P17301
P49023|P62330
P49023|Q13702
P49023|Q13418
P49023|P46108
P49023|Q02750
P49023|P05019
P49023|P05556
P49023|Q9Y4G6
P49023|P11274
P49023|P60763
P49023|P35568
P49023|P35225
P49023|P11229
P49023|P55268
P49023|P63104
P49023|P17612
P49023|Q16584
P49023|Q13164
P49023|Q14118
P49023|P11940
P49023|Q13177
P49023|P60953
P49023|P25101
P49023|Q9Y490
P49023|Q92997
P49023|Q9P286
P49023|Q15942
P49023|Q16787
P49023|O75385
P49023|P07947
P49023|P49841
P49023|Q14315
P49023|Q9UKX5
P49023|P07237
P49023|P30536
P49023|P10415
P49023|P01350
P49023|Q14289
P49023|Q15759
P49023|Q9NVD7
P49023|P59768
P49023|P06239
P49023|P15311
P49023|P62993
P49023|P30613
P49023|Q06124
P49023|Q05397
P49023|P63096
P49023|O15530
P49023|P35222
P49023|P35240
P49023|P0CG48
P49023|P46109
P49023|P06241
P49023|Q14161
P49023|P50570
P49023|P07949
P49023|Q13751
P49023|P78318
P49023|P60709
P49023|Q9ULH1
P49023|P12931
P49023|O96013
P49023|P10644
P49023|P48736
P49023|P53779
P49023|P21741
P49023|P31321
P49023|Q15746
P49023|P45983
P49023|O75914
P49023|P07951
P49023|Q9Y6N6
P49023|Q05682
P49023|P11532
P49023|Q9BX66
P49023|P35609
P49023|P01019
P49023|P68133
P49023|P29536
P49023|Q08116
P49023|P46939
P49023|P06753
P49023|P42685
P49023|Q9Y6Y8
P49023|P01138
P49023|Q9H2G2
P49023|P08754
P49023|P22694
P49023|P60484
P49023|P15692
P49023|P00519
P49023|P31431
P49023|Q13813
P49023|O14522
P49023|P06396
P49023|P09769
P49023|P10275
P49023|Q14155
P49023|P43405
P49023|P08631
P49023|P10398
P49023|P22612
P49023|O00329
P49023|P53708
P49023|P62873
P49023|O14640
P49023|P54792
P49023|O00468
P49023|Q14511
P49023|O60674
P49023|Q9BUL8
P49023|P12814
P49023|Q9Y2X7
P49023|P42679
P49023|P48061
P49023|P35749
P49023|P13612
P49023|P54762
P49023|Q9HBI1
P49023|O14980
P49023|P61073
P49023|P23229
P49023|P45984
P49023|P56945
P49023|P56159
P49023|P61586
P49023|P24043
P49023|P29353
P49023|P39905
P49023|Q00535
P49023|P42684
P49023|P07948
P49023|P11215
P49023|P48059
P49023|P60660
P49023|Q99490
P49023|Q13683
P49023|O43586
Q00325|P06576
Q00325|P27708
Q00325|O95169
Q00325|P0C7P4
Q00325|P47985
Q00325|P08574
Q00325|P10242
Q00325|P0CG48
Q00325|P36542
Q00325|P07814
Q00325|Q9NUN7
Q07108|P05113
Q07108|P14151
Q07108|P32248
Q07108|P07996
Q07108|Q9HBE4
Q07108|P05362
Q07108|P43403
Q07108|P20702
Q07108|Q14116
Q07108|P01732
Q07108|P51692
Q07108|P04141
Q07108|P15918
Q07108|P11274
Q07108|P16410
Q07108|P35225
Q07108|P21453
Q07108|P55895
Q07108|P13591
Q07108|P30536
Q07108|P06239
Q07108|P42229
Q07108|Q9NR12
Q07108|P20701
Q07108|P21741
Q07108|P27487
Q07108|P42224
Q07108|P01019
Q07108|P08575
Q07108|P20827
Q07108|P25942
Q07108|Q9BZS1
Q07108|O95760
Q07108|P01375
Q07108|Q12913
Q07108|Q9UJV9
Q07108|P15391
Q07108|P11215
Q07108|O43586
Q9UKN5|Q99523
Q9UKN5|Q8NB78
Q9UKN5|O15379
Q9UKN5|P21397
Q9UKN5|P01138
Q9UKN5|Q13547
Q9UKN5|P27338
Q9UKN5|O60341
Q9UKN5|Q92769
Q14242|P14151
Q14242|P16109
Q14242|Q96AP7
Q14242|P05107
Q14242|Q11130
Q14242|P16581
Q14242|P16150
Q14242|P16070
Q14242|P11215
Q14242|P78325
P14920|Q9BYV1
P14920|P04040
P14920|P21549
P14920|P13196
P14920|Q9UBQ7
P14920|Q9NYQ3
P14920|Q9P0Z9
P14920|P34896
P14920|P22557
P14920|P34897
P14920|Q9GZT4
P14920|Q86XE5
P14920|Q9UL12
P14920|Q14749
P14920|Q9UJM8
P14920|P23378
P14920|P50440
Q14165|Q13724
Q14165|P14314
Q14165|P04843
Q14165|Q14697
Q14165|P01009
Q03426|Q15800
Q03426|P04035
Q03426|P53602
Q03426|Q01581
Q03426|P08047
Q03426|P23511
Q03426|Q96HL8
Q03426|P14324
Q03426|Q12772
Q03426|Q15126
Q03426|P54868
Q03426|Q13907
Q03426|P60866
Q9H175|P62136
Q9NPF7|P01579
Q9NPF7|P10912
Q9NPF7|P29460
Q9NPF7|P14778
Q9NPF7|P26992
Q9NPF7|Q01113
Q9NPF7|Q01344
Q9NPF7|P05231
Q9NPF7|Q99665
Q9NPF7|P01584
Q9NPF7|P42702
Q9NPF7|P42336
Q9NPF7|P15336
Q9NPF7|P20809
Q9NPF7|P40763
Q9NPF7|P29597
Q9NPF7|P17181
Q9NPF7|Q8N6P7
Q9NPF7|Q99650
Q9NPF7|P27986
Q9NPF7|Q16619
Q9NPF7|P38484
Q9NPF7|Q04864
Q9NPF7|Q969J5
Q9NPF7|P35408
Q9NPF7|P29459
Q9NPF7|P60763
Q9NPF7|P16871
Q9NPF7|Q9UBD9
Q9NPF7|P41159
Q9NPF7|Q9UHF4
Q9NPF7|O75342
Q9NPF7|Q5VWK5
Q9NPF7|P35228
Q9NPF7|Q8IU57
Q9NPF7|P26951
Q9NPF7|Q6UXL0
Q9NPF7|O14543
Q9NPF7|P48357
Q9NPF7|Q9HBE5
Q9NPF7|P40189
Q9NPF7|P42229
Q9NPF7|Q9UHD0
Q9NPF7|P48551
Q9NPF7|Q16552
Q9NPF7|Q14765
Q9NPF7|P42224
Q9NPF7|P07766
Q9NPF7|Q07325
Q9NPF7|P26441
Q9NPF7|P15260
Q9NPF7|P08887
Q9NPF7|P05412
Q9NPF7|P78552
Q9NPF7|P14780
Q9NPF7|P40238
Q9NPF7|Q99062
Q9NPF7|P31785
Q9NPF7|P01589
Q9NPF7|Q13261
Q9NPF7|O60674
Q9NPF7|P16471
Q9NPF7|Q13007
Q9NPF7|P09341
Q9NPF7|P32927
Q9NPF7|Q04206
Q9NPF7|P42701
O15528|Q9GZV9
O15528|P35869
O15528|O60603
O15528|P01270
O15528|P01258
O15528|P11473
P23409|P13349
P23409|P10767
P23409|Q16539
P23409|P15173
P23409|P15172
P23409|Q9Y623
P23409|Q04721
P23409|Q7Z406
P23409|Q92793
P23409|P15923
P23409|Q09472
P23409|Q9UM47
P23409|Q92831
P23409|P09038
P23409|O15520
P23409|P11831
P23409|P50461
P23409|P21781
P23409|Q14814
P23409|P46531
P23409|Q9Y2G1
P23409|P12034
P23409|Q99788
P23409|P55075
P23409|Q99081
P23409|Q15759
P23409|P11487
P23409|P05230
P23409|P10242
P23409|Q02078
P23409|P15884
P23409|P13533
P23409|Q9UM54
P23409|Q92913
P23409|Q99466
P23409|P23759
P23409|P23760
P13349|P10767
P13349|Q16539
P13349|P04150
P13349|P15173
P13349|P15172
P13349|Q9Y623
P13349|Q04721
P13349|Q9P1T7
P13349|Q15796
P13349|Q7Z406
P13349|Q92793
P13349|P15923
P13349|Q09472
P13349|Q9UM47
P13349|Q92831
P13349|P09038
P13349|O15520
P13349|P11831
P13349|P09544
P13349|P21781
P13349|Q14814
P13349|Q6UXX9
P13349|P46531
P13349|Q9Y2G1
P13349|Q15915
P13349|P56705
P13349|P04628
P13349|O95750
P13349|Q92765
P13349|Q15465
P13349|P05019
P13349|Q9NU39
P13349|Q8TDD2
P13349|P12034
P13349|P55075
P13349|Q99081
P13349|P84022
P13349|Q15759
P13349|P11487
P13349|P05230
P13349|Q6VB84
P13349|P35222
P13349|Q02078
P13349|P15884
P13349|P13533
P13349|Q2MKA7
P13349|Q9BXY4
P13349|O60258
P13349|P10070
P13349|P11532
P13349|Q93097
P13349|Q9UM54
P13349|P52954
P13349|Q92913
P13349|Q9UJU5
P13349|Q99466
P13349|P23759
P13349|Q5VV16
P13349|Q8WXT5
P13349|Q12950
P13349|P23760
P13349|P18075
P13349|P10071
P13349|Q16676
P08151|O43791
P08151|P12644
P08151|P19086
P08151|Q99835
P08151|P78368
P08151|P01116
P08151|O00505
P08151|P12830
P08151|Q92793
P08151|P09471
P08151|P51817
P08151|Q92831
P08151|P41221
P08151|Q9Y6K1
P08151|Q9UKB1
P08151|P09544
P08151|P24941
P08151|O43323
P08151|P32121
P08151|P31749
P08151|O14904
P08151|P00533
P08151|P46531
P08151|P04198
P08151|P56704
P08151|O00755
P08151|O14905
P08151|P56705
P08151|P04628
P08151|Q05925
P08151|Q9NRP7
P08151|Q14623
P08151|O75446
P08151|Q15465
P08151|Q86VH2
P08151|Q9HCP0
P08151|Q9UK73
P08151|Q9H1J7
P08151|P17612
P08151|P01112
P08151|Q9Y261
P08151|Q9ULC3
P08151|P55075
P08151|P48730
P08151|P49841
P08151|P10415
P08151|Q13635
P08151|O00629
P08151|Q03135
P08151|P80370
P08151|P56706
P08151|Q08050
P08151|Q96AC1
P08151|P63096
P08151|P35222
P08151|P0CG48
P08151|P49757
P08151|P10644
P08151|P31321
P08151|Q96ST3
P08151|Q9Y6M4
P08151|P10070
P08151|P01111
P08151|Q93097
P08151|P08754
P08151|Q9UMX1
P08151|Q9Y297
P08151|P22694
P08151|Q9Y6C5
P08151|Q09028
P08151|Q13547
P08151|O95409
P08151|P22612
P08151|P01106
P08151|P12755
P08151|P12643
P08151|P26367
P08151|Q8N752
P08151|O75182
P08151|Q16576
P08151|O00422
P08151|P12272
P08151|P10071
P08151|P15863
P08151|Q13627
P08151|O14980
P08151|P01344
P08151|P49798
P08151|Q01543
P08151|Q6PHR2
P08151|O43490
P08151|P07093
P08151|P63244
P08151|O43312
P08151|Q92769
P08151|Q9NZC7
P09960|Q16873
P09960|Q14914
P09960|P0CG48
P09960|P09917
P09960|P20292
P09960|Q99698
O15145|O43639
O15145|Q9UKX2
O15145|Q9C0K3
O15145|O15143
O15145|Q9P1U1
O15145|Q9BPX5
O15145|P09619
O15145|Q92747
O15145|Q13480
O15145|P61158
O15145|P12318
O15145|P16333
O15145|Q9NZQ3
O15145|O15144
O15145|P60953
O15145|Q9UQB8
O15145|Q8TF74
O15145|Q96F07
O15145|P01127
O15145|Q9UPY6
O15145|Q05397
O15145|P0CG48
O15145|P60709
O15145|Q92558
O15145|O43516
O15145|O00159
O15145|O15511
O15145|Q9Y2A7
O15145|O14818
O15145|P00519
O15145|P62701
O15145|Q8IZP0
O15145|P61160
O15145|A6NGB9
O15145|P59998
O15145|Q9Y6W5
O15145|O96019
O15145|Q9HD67
O15145|Q8WUW1
P10767|Q9GZV9
P10767|P15173
P10767|P15172
P10767|P16234
P10767|P09619
P10767|P35916
P10767|P35968
P10767|P35052
P10767|P09038
P10767|O15520
P10767|P11831
P10767|P21781
P10767|P08069
P10767|O76093
P10767|P00533
P10767|P17948
P10767|P07333
P10767|P10721
P10767|P22455
P10767|O95750
P10767|P06213
P10767|P08581
P10767|P05230
P10767|P22607
P10767|P29317
P10767|P31431
P10767|Q02763
P10767|P31371
P10767|O60479
P10767|P11362
P10767|P21802
P10916|P63316
P10916|Q969F8
P10916|P48788
P10916|P28289
P10916|O14974
P10916|Q7Z406
P10916|P49593
P10916|Q9NQW6
P10916|P35580
P10916|Q9P2M7
P10916|Q8N490
P10916|P45378
P10916|P68032
P10916|P08590
P10916|P62140
P10916|P05976
P10916|P23528
P10916|O15273
P10916|O75116
P10916|Q92597
P10916|P62136
P10916|P52952
P10916|O95644
P10916|P43694
P10916|P36873
P10916|P19237
P10916|P19429
P10916|Q8WZ42
P10916|P33151
P10916|P12829
P10916|P12883
P10916|P13533
P10916|P60709
P10916|Q14324
P10916|Q15746
P10916|P07951
P10916|Q00872
P10916|P11532
P10916|P35609
P10916|Q5VT25
P10916|P45379
P10916|P06753
P10916|P02585
P10916|P17661
P10916|Q9H1R3
P10916|Q32MK0
P10916|Q13464
P10916|P13535
P10916|O60237
P10916|Q8IZQ8
P10916|Q14896
P10916|P13805
Q96B01|Q9UL26
Q96B01|Q8TAF3
Q96B01|P62068
O75969|P13861
O75969|P27815
O75969|Q96C74
O75969|O75952
Q9BY84|Q16539
Q9BY84|Q9UQF2
Q9BY84|P27361
Q9BY84|Q01196
Q9BY84|Q13387
Q9BY84|Q15759
Q9BY84|Q13761
Q9BY84|P53779
Q9BY84|P45983
Q9BY84|Q13950
Q9BY84|P45984
P46527|P01579
P46527|P25205
P46527|P05112
P46527|P63208
P46527|Q14469
P46527|Q13416
P46527|P27348
P46527|P38936
P46527|Q9NRA0
P46527|P10914
P46527|Q12933
P46527|P04792
P46527|Q04917
P46527|P55317
P46527|Q13263
P46527|P78396
P46527|P14635
P46527|P50613
P46527|P01222
P46527|P51946
P46527|Q9UBD5
P46527|P11802
P46527|Q99436
P46527|P06756
P46527|P51948
P46527|P30279
P46527|P62191
P46527|P60900
P46527|O00231
P46527|Q9UJX4
P46527|P58304
P46527|P05106
P46527|Q15185
P46527|P33991
P46527|Q08999
P46527|P20618
P46527|P24864
P46527|P42773
P46527|P16035
P46527|O00716
P46527|Q92831
P46527|Q9Y243
P46527|P13232
P46527|P49711
P46527|Q14566
P46527|O43929
P46527|P62258
P46527|P09038
P46527|O43242
P46527|P40763
P46527|P01189
P46527|P49736
P46527|P35790
P46527|Q00534
P46527|P24941
P46527|P06400
P46527|P04637
P46527|P12694
P46527|P31749
P46527|P28072
P46527|P28066
P46527|P62979
P46527|P20248
P46527|Q13309
P46527|P21675
P46527|P42772
P46527|Q6IAA8
P46527|P04198
P46527|P01270
P46527|P08134
P46527|Q9UKG1
P46527|P28070
P46527|P35998
P46527|P61289
P46527|Q15008
P46527|P08700
P46527|O43913
P46527|O14813
P46527|Q92574
P46527|P17980
P46527|P31946
P46527|Q01196
P46527|Q9H211
P46527|P30304
P46527|P51965
P46527|P0CG47
P46527|P01100
P46527|P61981
P46527|P33993
P46527|P50281
P46527|O96020
P46527|Q99460
P46527|P63104
P46527|O14746
P46527|Q9UM13
P46527|Q13200
P46527|P62195
P46527|Q9Y463
P46527|Q6P1N0
P46527|Q9UJX6
P46527|Q9H2A3
P46527|Q9UJX5
P46527|Q15910
P46527|Q96PM5
P46527|P49841
P46527|Q13616
P46527|Q92530
P46527|Q693B1
P46527|P30536
P46527|P08047
P46527|P10415
P46527|Q13516
P46527|P84022
P46527|Q5MJ70
P46527|P55273
P46527|O00255
P46527|P62993
P46527|Q9H1A4
P46527|O43524
P46527|Q13541
P46527|Q13316
P46527|Q06124
P46527|P31947
P46527|Q13485
P46527|Q08050
P46527|Q13761
P46527|P52294
P46527|P33151
P46527|O15530
P46527|P35222
P46527|P43354
P46527|P0CG48
P46527|Q01094
P46527|P06241
P46527|O00232
P46527|Q13042
P46527|O15131
P46527|O00762
P46527|Q92905
P46527|P12931
P46527|Q14790
P46527|P40306
P46527|P12956
P46527|P21741
P46527|P45983
P46527|P35227
P46527|P42224
P46527|Q14209
P46527|P28074
P46527|O00141
P46527|P55036
P46527|O14818
P46527|O95661
P46527|P05412
P46527|Q13950
P46527|Q13415
P46527|P60484
P46527|P14780
P46527|P00519
P46527|P30281
P46527|P49721
P46527|P28749
P46527|P51668
P46527|Q8NHZ8
P46527|P98177
P46527|Q14186
P46527|Q13619
P46527|P01106
P46527|P47928
P46527|Q9UJA3
P46527|P12004
P46527|Q16254
P46527|Q12778
P46527|P51812
P46527|P01185
P46527|O60674
P46527|Q06323
P46527|P31751
P46527|P63165
P46527|Q9UJX2
P46527|Q9UM11
P46527|P06493
P46527|P12272
P46527|Q05086
P46527|P61077
P46527|P62837
P46527|Q13464
P46527|O14980
P46527|Q15717
P46527|Q9H2X6
P46527|O00487
P46527|P62987
P46527|Q9UJX3
P46527|P42771
P46527|Q15329
P46527|Q00526
P46527|P61586
P46527|P62333
P46527|P25786
P46527|Q02817
P46527|P38398
P46527|Q00535
P46527|Q8TAS1
P46527|Q14188
P46527|P30533
P46527|P30260
P46527|Q15418
P46527|O00233
P46527|Q8IYX4
P46527|P61024
P36941|Q12933
P36941|O00463
P36941|P10145
P36941|Q96A54
P36941|P0CG48
P36941|Q00653
P36941|Q13077
P36941|Q13114
P36941|P01374
P36941|Q06643
P36941|O43557
Q9Y6K5|P18146
Q9Y6K5|P02795
Q9Y6K5|P10914
Q9Y6K5|Q15646
Q9Y6K5|P56192
Q9Y6K5|P27708
Q9Y6K5|P05362
Q9Y6K5|P29590
Q9Y6K5|Q02556
Q9Y6K5|P62979
Q9Y6K5|Q14669
Q9Y6K5|P19320
Q9Y6K5|P40305
Q9Y6K5|P25105
Q9Y6K5|Q96AZ6
Q9Y6K5|Q14653
Q9Y6K5|O14976
Q9Y6K5|P52630
Q9Y6K5|P33076
Q9Y6K5|P13591
Q9Y6K5|P08238
Q9Y6K5|Q92985
Q9Y6K5|P13164
Q9Y6K5|Q9UHH9
Q9Y6K5|P41226
Q9Y6K5|P20592
Q9Y6K5|P07900
Q9Y6K5|O00763
Q9Y6K5|P29728
Q9Y6K5|P23497
Q9Y6K5|Q13085
Q9Y6K5|Q13568
Q9Y6K5|P01911
Q9Y6K5|Q29974
Q9Y6K5|Q6GPH4
Q9Y6K5|Q9H4F8
Q9Y6K5|P07814
Q9Y6K5|O14896
Q9Y6K5|Q05823
Q9Y6K5|P55265
Q9Y6K5|P32456
Q9Y6K5|P32455
Q9Y6K5|P09914
Q9Y6K5|O14879
Q9Y6K5|P09913
Q9Y6K5|P54577
Q9Y6K5|Q30154
Q9Y6K5|P10321
Q9Y6K5|P04439
Q9Y6K5|P13746
Q9Y6K5|P16188
Q9Y6K5|P30443
Q9Y6K5|P30455
Q9Y6K5|Q9Y2Z0
Q9Y6K5|P05161
Q9Y6K5|Q15306
Q9Y6K5|P14316
Q9Y6K5|Q7Z3U7
Q9Y6K5|Q00978
Q9Y6K5|Q9Y263
Q9Y6K5|P20591
Q9Y6K5|Q01628
Q9Y6K5|Q01629
Q9Y6K5|P13284
Q9Y6K5|P00973
Q9Y6K5|P80217
Q9Y6K5|P16070
Q9Y6K5|P01889
Q9Y6K5|P30460
Q9Y6K5|P30462
Q9Y6K5|P30475
Q9Y6K5|P30480
Q9Y6K5|Q29836
Q9Y6K5|Q31610
Q9Y6K5|O60861
Q9Y6K5|Q5VVJ2
Q9Y6K5|P61769
P52566|P17081
P52566|Q8WWN8
P52566|Q96QD5
P52566|O95863
P52566|P15153
P52566|Q7Z5H3
P52566|Q9P2F6
P52566|Q52LW3
P52566|P51817
P52566|P61587
P52566|Q2M1Z3
P52566|O94988
P52566|Q8WUY9
P52566|Q9HBH0
P52566|P52565
P52566|P62745
P52566|Q9UNA1
P52566|Q8N392
P52566|Q6ZRI8
P52566|Q96QB1
P52566|P08134
P52566|Q68EM7
P52566|Q53QZ3
P52566|O75044
P52566|P0DJJ0
P52566|Q8WZ64
P52566|P11274
P52566|Q12979
P52566|P60763
P52566|Q8N122
P52566|Q92730
P52566|O00212
P52566|P17612
P52566|Q9H0H5
P52566|Q07960
P52566|A7KAX9
P52566|P42574
P52566|Q9P2N2
P52566|P60953
P52566|Q9H4E5
P52566|Q92619
P52566|O14559
P52566|Q8IXI1
P52566|P01023
P52566|A1A4S6
P52566|O94844
P52566|Q9Y3M8
P52566|P15311
P52566|O43182
P52566|P62993
P52566|P84095
P52566|Q5VT97
P52566|Q6ZW31
P52566|Q8IWW6
P52566|Q7Z6B7
P52566|O60890
P52566|B2RTY4
P52566|P12931
P52566|Q8IXI2
P52566|Q14CB8
P52566|Q6P4F7
P52566|Q7L0Q8
P52566|Q8N103
P52566|Q7Z6I6
P52566|P22694
P52566|Q01968
P52566|P05412
P52566|P32019
P52566|Q5TG30
P52566|Q5SW96
P52566|Q92502
P52566|P22612
P52566|Q9C0H5
P52566|P05305
P52566|Q17R89
P52566|O94955
P52566|P50395
P52566|Q15669
P52566|Q13017
P52566|O43295
P52566|Q96P48
P52566|Q9BRR9
P52566|Q8N264
P52566|Q13459
P52566|Q9NRY4
P52566|P15882
P52566|P42331
P52566|Q3KRB8
P52566|Q9P227
P52566|P61586
P52566|P29466
P52566|Q9BYZ6
P52566|P52198
P52566|P15498
Q9H628|Q9Y2U5
Q9H628|Q99759
Q9H628|Q56UN5
Q9ULW2|Q9Y6F9
Q9ULW2|Q9GZT5
Q9ULW2|O75581
Q9ULW2|P09471
Q9ULW2|P41221
Q9ULW2|P09544
Q9ULW2|Q5T4F7
Q9ULW2|O14904
Q9ULW2|Q96HF1
Q9ULW2|P46531
Q9ULW2|P56704
Q9ULW2|O00755
Q9ULW2|P50148
Q9ULW2|O14905
Q9ULW2|P56705
Q9ULW2|P04628
Q9ULW2|O75197
Q9ULW2|O00744
Q9ULW2|Q9H1J7
Q9ULW2|Q92997
Q9ULW2|O96014
Q9ULW2|Q93098
Q9ULW2|P56706
Q9ULW2|P35222
Q9ULW2|Q93097
Q9ULW2|Q13145
Q9ULW2|O14640
Q9ULW2|P54792
Q9ULW2|Q9H1J5
Q9ULW2|Q6FHJ7
Q9NPH9|P10912
Q9NPH9|P26992
Q9NPH9|Q01113
Q9NPH9|Q01344
Q9NPH9|Q99665
Q9NPH9|P42702
Q9NPH9|P17181
Q9NPH9|Q8N6P7
Q9NPH9|Q99650
Q9NPH9|P38484
Q9NPH9|Q969J5
Q9NPH9|P16871
Q9NPH9|Q9UHF4
Q9NPH9|Q5VWK5
Q9NPH9|Q8IU57
Q9NPH9|P26951
Q9NPH9|Q6UXL0
Q9NPH9|P48357
Q9NPH9|Q9HBE5
Q9NPH9|P40189
Q9NPH9|P48551
Q9NPH9|P15260
Q9NPH9|P08887
Q9NPH9|P78552
Q9NPH9|P40238
Q9NPH9|Q99062
Q9NPH9|P31785
Q9NPH9|P01589
Q9NPH9|Q13261
Q9NPH9|P16471
Q9NPH9|P32927
Q9NPH9|P42701
P01579|P10912
P01579|P29460
P01579|P05112
P01579|P19525
P01579|Q13478
P01579|P01567
P01579|Q15672
P01579|P26992
P01579|Q01113
P01579|P10914
P01579|P32248
P01579|Q01344
P01579|P01569
P01579|Q15185
P01579|Q99665
P01579|Q96EY1
P01579|P27361
P01579|P01584
P01579|Q6UWB1
P01579|P42702
P01579|P42336
P01579|P49711
P01579|P22681
P01579|P15336
P01579|P33681
P01579|O95256
P01579|P40763
P01579|P29597
P01579|P17181
P01579|Q8N6P7
P01579|P12318
P01579|Q99650
P01579|P27986
P01579|Q14116
P01579|P17302
P01579|P01732
P01579|P38484
P01579|P61289
P01579|O95936
P01579|Q969J5
P01579|P42226
P01579|Q12968
P01579|P04234
P01579|P29459
P01579|P25103
P01579|P16871
P01579|P01100
P01579|O14625
P01579|P41161
P01579|O14746
P01579|Q16584
P01579|Q14526
P01579|Q9UHF4
P01579|Q13555
P01579|Q5VWK5
P01579|P10747
P01579|Q8IU57
P01579|O95644
P01579|P26951
P01579|Q6UXL0
P01579|O15524
P01579|O14543
P01579|P48357
P01579|P27930
P01579|Q05655
P01579|P42081
P01579|Q9HBE5
P01579|P40189
P01579|Q13557
P01579|Q06124
P01579|P42229
P01579|P07858
P01579|P23458
P01579|P48551
P01579|P18847
P01579|Q8NEV9
P01579|P58499
P01579|Q14765
P01579|P31994
P01579|P31995
P01579|P01911
P01579|Q29974
P01579|P42224
P01579|P07766
P01579|P20963
P01579|P15260
P01579|P08887
P01579|P12314
P01579|Q92637
P01579|P05412
P01579|P18031
P01579|P78552
P01579|P40238
P01579|Q99062
P01579|O95150
P01579|P31785
P01579|O95477
P01579|P46059
P01579|P04839
P01579|O95786
P01579|P01589
P01579|Q13261
P01579|P32881
P01579|P01563
P01579|P05013
P01579|P05015
P01579|P01566
P01579|P01570
P01579|P01568
P01579|P01574
P01579|O60674
P01579|P16471
P01579|P08294
P01579|Q06323
P01579|Q13554
P01579|Q13469
P01579|Q9UQM7
P01579|Q13233
P01579|P32927
P01579|Q04206
P01579|P45984
P01579|P01375
P01579|P42701
P01579|P01571
P01579|P22301
P01579|P05014
P01579|P09693
P57740|O75694
P57740|Q8TD19
P57740|Q9BS16
P57740|Q9BPU9
P57740|Q13247
P57740|Q9BW27
P57740|O95619
P57740|Q8NFH4
P57740|Q8TEM1
P57740|Q14674
P57740|O15504
P57740|Q9BU64
P57740|Q8WUM0
P57740|O14777
P57740|Q7L7X3
P57740|P23588
P57740|P49790
P57740|Q8NI77
P57740|Q7Z460
P57740|Q5FBB7
P57740|Q14397
P57740|Q7Z3B4
P57740|Q02224
P57740|Q96EA4
P57740|Q9Y6D9
P57740|P62306
P57740|Q8N4N8
P57740|Q9BZD4
P57740|Q03188
P57740|Q96FF9
P57740|Q71F23
P57740|Q9H3R5
P57740|P49792
P57740|Q92621
P57740|O60566
P57740|Q14974
P57740|Q9HCD5
P57740|Q01081
P57740|Q8NFH5
P57740|Q13257
P57740|P06748
P57740|O60216
P57740|Q7Z5K2
P57740|P53350
P57740|P62314
P57740|Q15287
P57740|O43683
P57740|Q29RF7
P57740|P30622
P57740|P0CG47
P57740|P37198
P57740|P26368
P57740|Q12834
P57740|Q8N2Z9
P57740|Q8N1F7
P57740|Q9H900
P57740|P55735
P57740|Q9NTI5
P57740|P52948
P57740|Q53HL2
P57740|Q9Y266
P57740|P52298
P57740|P50748
P57740|Q8WVK7
P57740|Q9GZM8
P57740|Q2NKX8
P57740|P36873
P57740|Q8NG31
P57740|P49450
P57740|Q7L2Z9
P57740|Q8NFH3
P57740|P0CG48
P57740|Q9NXR1
P57740|Q9UKX7
P57740|P46060
P57740|Q562F6
P57740|P35658
P57740|Q9UQE7
P57740|Q8WYP5
P57740|P49454
P57740|Q96IY1
P57740|P12270
P57740|P42677
P57740|O43684
P57740|Q9UHI6
P57740|Q13352
P57740|P78406
P57740|Q99661
P57740|P67809
P57740|Q5SRE5
P57740|Q92674
P57740|Q9HC98
P57740|Q9H410
P57740|Q08170
P57740|O95229
P57740|Q09161
P57740|Q9P258
P57740|Q15691
P57740|Q6IPU0
P57740|Q12769
P57740|Q9H081
P57740|Q8WVM7
P57740|P62826
P57740|Q96H22
P57740|Q13243
P57740|Q9NQS7
P57740|P43034
P57740|A6NKF1
P57740|Q96EE3
P57740|O14980
P57740|Q8TCS8
P57740|P14678
P57740|Q14493
P57740|O75122
P57740|Q86V81
P57740|Q14008
P57740|Q6P1K2
P57740|Q99567
P57740|Q96GD4
P57740|Q8NBT2
Q9NZN8|Q6NUQ4
Q9NZN8|Q9ULM6
Q9NZN8|P23588
Q9NZN8|Q96LI5
Q9NZN8|Q8NE35
Q9NZN8|P50616
Q9NZN8|P38919
Q9NZN8|Q92600
Q9NZN8|Q9UFF9
Q9NZN8|Q9UKZ1
Q9NZN8|P60842
Q9NZN8|P11940
Q9NZN8|A5YKK6
Q9NZN8|Q14240
Q9NZN8|Q9H9A5
Q9NZN8|Q9HCJ0
Q9NZN8|Q04637
Q9NZN8|Q9C0C2
Q9NZN8|Q9UIV1
Q9NZN8|Q9BWU1
Q4U2R6|Q53FA7
Q4U2R6|Q9H9J2
Q4U2R6|Q14197
Q4U2R6|Q96DV4
Q4U2R6|Q9NQ50
Q4U2R6|Q86TS9
Q4U2R6|Q9BZE1
Q4U2R6|Q96A35
Q4U2R6|Q7Z2W9
Q4U2R6|Q7Z7F7
Q4U2R6|Q16540
P04406|P60174
P04406|P09104
P04406|P07195
P04406|P20226
P04406|P06733
P04406|P04040
P04406|P13051
P04406|P38936
P04406|Q12931
P04406|P19440
P04406|P01308
P04406|O75344
P04406|P53396
P04406|P17931
P04406|P14635
P04406|P05231
P04406|P12830
P04406|Q15382
P04406|Q7Z406
P04406|P61019
P04406|Q07869
P04406|Q06830
P04406|O14939
P04406|Q09472
P04406|Q99814
P04406|P22681
P04406|P09038
P04406|P40763
P04406|P05362
P04406|P31040
P04406|P24941
P04406|P04637
P04406|P04626
P04406|P17858
P04406|P31749
P04406|P52209
P04406|P00533
P04406|P07864
P04406|P01732
P04406|P05067
P04406|P68032
P04406|Q04864
P04406|P49368
P04406|P02768
P04406|P46821
P04406|P06748
P04406|P38646
P04406|P15259
P04406|P29474
P04406|P00492
P04406|Q71U36
P04406|Q9BQE3
P04406|Q07817
P04406|P07205
P04406|P01100
P04406|P10145
P04406|O14901
P04406|Q9NZJ5
P04406|P00747
P04406|Q14653
P04406|Q13164
P04406|P34896
P04406|P14618
P04406|P14672
P04406|P37837
P04406|P13929
P04406|P11021
P04406|P08238
P04406|P30536
P04406|P10415
P04406|Q9UHD2
P04406|P63261
P04406|Q96JB1
P04406|P34897
P04406|P07900
P04406|P04075
P04406|P37840
P04406|P05388
P04406|P30613
P04406|P10242
P04406|P10809
P04406|Q05397
P04406|P07738
P04406|Q13085
P04406|P0CG48
P04406|A6NNW6
P04406|Q14654
P04406|P08237
P04406|P42858
P04406|Q8IUQ4
P04406|P60709
P04406|P12931
P04406|P45983
P04406|O94811
P04406|P42224
P04406|P68133
P04406|O60260
P04406|P07814
P04406|P08575
P04406|Q99643
P04406|Q07820
P04406|O60506
P04406|P18669
P04406|P05412
P04406|Q13950
P04406|P60484
P04406|P15692
P04406|P14780
P04406|P00558
P04406|O00206
P04406|P10599
P04406|P10275
P04406|P05062
P04406|Q5EBL4
P04406|O00154
P04406|P01106
P04406|P12004
P04406|P05305
P04406|P05161
P04406|Q01813
P04406|P40429
P04406|P31751
P04406|P48048
P04406|P11413
P04406|P51654
P04406|O14980
P04406|A6NGU5
P04406|P36268
P04406|P02787
P04406|P16220
P04406|P01375
P04406|P29401
P04406|Q9UKV0
P04406|P11388
P04406|P11166
P04406|Q9Y315
P04406|Q9UJV9
P04406|O94817
P04406|P11215
P04406|P00338
P16520|P11488
P16520|Q9P2W3
P16520|P19086
P16520|P19087
P16520|P09471
P16520|Q16478
P16520|P30679
P16520|Q03113
P16520|P63215
P16520|P04899
P16520|P63096
P16520|Q9Y2U5
P16520|Q99759
P16520|P50150
P16520|P08754
P16520|P63218
P16520|Q96N96
P16520|O60262
P16520|A8MTJ3
P16520|Q14344
Q8WUD6|Q9BZM1
Q8WUD6|Q9UBM1
Q8WUD6|Q14693
Q8WUD6|Q9C0D9
Q8WUD6|Q92539
Q8WUD6|Q7L5N7
Q8WUD6|O14939
Q8WUD6|P04180
Q8WUD6|Q16760
Q8WUD6|P49619
Q8WUD6|P35790
Q8WUD6|P52824
Q8WUD6|Q13093
Q8WUD6|Q8NF37
Q8WUD6|P52429
Q8WUD6|O75912
Q8WUD6|Q86XP0
Q8WUD6|P49585
Q8WUD6|P04054
Q8WUD6|Q643R3
Q8WUD6|P53816
Q8WUD6|P23743
Q8WUD6|O43688
Q8WUD6|Q6P1J6
Q8WUD6|O60733
Q8WUD6|Q86XP1
Q8WUD6|Q13393
Q8WUD6|Q8IV08
Q8WUD6|Q9Y6K0
Q8WUD6|P47712
Q8WUD6|O14495
Q8WUD6|Q9BQK8
Q8WUD6|Q99487
Q8WUD6|Q9BZM2
Q8WUD6|P39877
Q8WUD6|P14555
Q8WUD6|Q9NZK7
Q8WUD6|Q9Y5K3
Q8WUD6|Q68DD2
Q8WUD6|Q96BZ4
Q8WUD6|P43034
Q8WUD6|Q9Y6T7
Q8WUD6|O15496
Q8WUD6|P0C869
Q8WUD6|Q9UP65
Q8WUD6|Q13574
Q8WUD6|P48651
P60174|P09104
P60174|P06733
P60174|P22460
P60174|P17858
P60174|P17658
P60174|P15259
P60174|P07205
P60174|P14618
P60174|P13929
P60174|P40926
P60174|P04075
P60174|P30613
P60174|P07738
P60174|A6NNW6
P60174|P08237
P60174|P18669
P60174|P00558
P60174|P05062
P60174|Q01813
P60174|Q96G03
P60174|Q09470
P60174|Q8N0Y7
P60174|P40925
P09104|P07195
P09104|P18146
P09104|Q9Y399
P09104|P53396
P09104|P27708
P09104|P17858
P09104|P07864
P09104|P15259
P09104|P07205
P09104|P14618
P09104|P12268
P09104|P40926
P09104|P04075
P09104|P30613
P09104|P07738
P09104|P08237
P09104|P08865
P09104|P07954
P09104|P18669
P09104|P00558
P09104|Q5I0G3
P09104|P05062
P09104|Q01813
P09104|Q8N0Y7
P09104|P40925
P09104|P00338
P41238|P04114
P41238|Q9UBS4
P41238|P32320
Q9H9S0|P56915
Q9H9S0|O95863
Q9H9S0|P12644
Q9H9S0|Q9Y5W3
Q9H9S0|Q92904
Q9H9S0|Q9NSC2
Q9H9S0|Q96SZ4
Q9H9S0|Q9H9Z2
Q9H9S0|Q01860
Q9H9S0|Q9UPW6
Q9H9S0|Q9NZI6
Q9H9S0|Q99814
Q9H9S0|P09038
Q9H9S0|P40763
Q9H9S0|Q9Y6K1
Q9H9S0|P05362
Q9H9S0|P19022
Q9H9S0|Q92908
Q9H9S0|P04637
Q9H9S0|P21709
Q9H9S0|Q9GZV8
Q9H9S0|P46531
Q9H9S0|Q03014
Q9H9S0|P56704
Q9H9S0|O60481
Q9H9S0|Q9Y2X9
Q9H9S0|O95936
Q9H9S0|P13385
Q9H9S0|P51864
Q9H9S0|Q9H6I2
Q9H9S0|P12034
Q9H9S0|Q96MM3
Q9H9S0|P08172
Q9H9S0|P48431
Q9H9S0|Q9UBC3
Q9H9S0|O00570
Q9H9S0|Q9NR23
Q9H9S0|Q14289
Q9H9S0|P43694
Q9H9S0|Q9NQC3
Q9H9S0|Q9NRR4
Q9H9S0|Q13485
Q9H9S0|Q6ZN17
Q9H9S0|P35222
Q9H9S0|P51532
Q9H9S0|P22083
Q9H9S0|P61296
Q9H9S0|Q96ST3
Q9H9S0|P42345
Q9H9S0|P48681
Q9H9S0|Q9UJU5
Q9H9S0|Q13285
Q9H9S0|O94907
Q9H9S0|O00206
Q9H9S0|P01106
Q9H9S0|P51843
Q9H9S0|P26367
Q9H9S0|P04156
Q9H9S0|P30825
Q9H9S0|O95718
Q9H9S0|Q99626
Q9H9S0|Q9H3R0
Q9H9S0|P63165
Q9H9S0|Q14671
Q9H9S0|Q15714
Q9H9S0|P16070
Q9H9S0|P40424
Q9H9S0|Q9UKV0
Q9H9S0|O43490
Q9Y3E0|P0CG48
P07195|P06733
P07195|P00505
P07195|Q16762
P07195|P53396
P07195|P17540
P07195|O75874
P07195|P40763
P07195|P17858
P07195|P52209
P07195|P52790
P07195|P29803
P07195|P12277
P07195|P11177
P07195|P34896
P07195|P14618
P07195|P23368
P07195|P37837
P07195|P13929
P07195|P48735
P07195|P34897
P07195|P04075
P07195|P30613
P07195|O75390
P07195|P0CG48
P07195|Q8TD30
P07195|P08237
P07195|Q16798
P07195|P07954
P07195|P48163
P07195|P17174
P07195|P32929
P07195|P05186
P07195|P05062
P07195|P21912
P07195|Q9P2R7
P07195|Q01813
P07195|P11413
P07195|P11498
P07195|P24298
P07195|Q9Y223
P07195|P25325
P07195|P19367
P07195|P01375
P07195|P29401
P07195|P12532
P07195|Q9Y315
P07195|Q96I99
P07195|P00338
Q9Y478|Q16877
Q9Y478|Q9UGI9
Q9Y478|Q05469
Q9Y478|Q9Y376
Q9Y478|P54840
Q9Y478|Q86TI0
Q9Y478|Q9H9S4
Q9Y478|Q15382
Q9Y478|O95822
Q9Y478|O00418
Q9Y478|Q9UBK2
Q9Y478|P04637
Q9Y478|Q9UGJ0
Q9Y478|P04035
Q9Y478|Q92574
Q9Y478|P06213
Q9Y478|Q8N122
Q9Y478|P41159
Q9Y478|Q96RR4
Q9Y478|P13807
Q9Y478|P54619
Q9Y478|O75385
Q9Y478|Q15831
Q9Y478|P35813
Q9Y478|P48357
Q9Y478|Q7RTN6
Q9Y478|O43524
Q9Y478|O00763
Q9Y478|Q96B36
Q9Y478|Q13085
Q9Y478|Q13131
Q9Y478|P42345
Q9Y478|O60825
Q9Y478|Q53ET0
Q9Y478|O43318
Q9Y478|P54646
Q9Y478|A8MYZ6
Q9Y478|P98177
Q9Y478|P16118
Q9Y478|Q12778
Q9Y478|Q16875
Q9Y478|Q15717
Q9Y478|Q49AN0
Q9Y478|Q8TF40
Q8NFW8|Q9UGI9
Q8NFW8|Q9UGJ0
Q8NFW8|Q8TBE9
Q8NFW8|P01241
Q8NFW8|P12268
Q8NFW8|P54619
Q8NFW8|P0CG48
Q8NFW8|P20839
Q8NFW8|Q9Y223
Q9UMR7|P10914
Q9GZX7|P13051
Q9GZX7|Q02556
Q9GZX7|P42226
Q9GZX7|Q02548
Q9GZX7|P32320
Q9GZX7|Q02962
Q15286|Q8WXG6
Q15286|P0CG48
Q15286|Q6P3S1
Q15286|Q8TEH3
Q15286|Q8IV53
P12074|O14548
P12074|P14854
P12074|P15954
P12074|P13073
P12074|P10606
P12074|O43674
P12074|O75489
P12074|Q16795
P12074|P22695
P12074|O96000
P12074|O75380
P12074|Q9Y6M9
P12074|P48201
P12074|P14927
P12074|P62888
P12074|P48047
P12074|P56134
P12074|O43181
P12074|P09669
P12074|O95169
P12074|O75964
P12074|O75947
P12074|P49773
P12074|P56385
P12074|P0C7P4
P12074|P47985
P12074|P99999
P12074|P07919
P12074|O00217
P12074|P08574
P12074|P20674
P12074|Q6YFQ2
P12074|P10176
P12074|P19404
P12074|Q9UI09
P12074|Q9UDW1
P12074|Q9UII2
P12074|O00483
P12074|Q06546
P12074|Q16718
P12074|P36542
P12074|P00395
P12074|P00156
P12074|P00403
P12074|P00414
P12074|Q5JTJ3
P12074|Q99643
P12074|P51970
P12074|P21912
P12074|O14521
P12074|Q96KJ9
P12074|O14949
P12074|Q06055
P12074|P18859
P12074|P24311
P12074|P56556
P12074|Q7Z4Y8
P12074|Q9P0J0
P12074|O95182
Q12918|P01732
Q12918|P13591
Q12918|P51449
Q12918|P06239
Q12918|P17405
Q12918|P15813
Q12918|O95944
P48506|P04040
P48506|P00505
P48506|P19440
P48506|Q16878
P48506|P01308
P48506|Q05329
P48506|O75223
P48506|P00367
P48506|P30038
P48506|P15144
P48506|P15104
P48506|O94925
P48506|Q96KP4
P48506|P49448
P48506|O76003
P48506|P29475
P48506|Q9UJ14
P48506|O15525
P48506|Q99259
P48506|P48507
P48506|P17174
P48506|P32929
P48506|P54886
P48506|P10599
P48506|P63165
P48506|Q16236
P48506|P36269
P48506|P07203
P48506|Q16881
P48506|Q6P531
Q5TD94|Q9UI46
Q5TD94|Q8TE73
Q5TD94|Q96MC2
Q5TD94|Q8WW24
Q5TD94|Q9NVR5
Q5TD94|Q9GZS0
Q5TD94|Q96DT5
Q5TD94|Q4G0X9
Q5TD94|Q9UFE4
Q9Y294|Q9ULI0
Q9Y294|P38936
Q9Y294|Q9Y5U4
Q9Y294|O95619
Q9Y294|Q8IXJ6
Q9Y294|Q7LG56
Q9Y294|P49321
Q9Y294|O15075
Q9Y294|P20700
Q9Y294|Q9UJX4
Q9Y294|P33991
Q9Y294|Q6PJI9
Q9Y294|Q9Y6J0
Q9Y294|P54198
Q9Y294|Q9NVP2
Q9Y294|Q92831
Q9Y294|O14929
Q9Y294|Q14566
Q9Y294|P49736
Q9Y294|P51531
Q9Y294|P06400
Q9Y294|P04637
Q9Y294|Q86UE8
Q9Y294|P21675
Q9Y294|Q14191
Q9Y294|Q13111
Q9Y294|Q8N568
Q9Y294|P33993
Q9Y294|P17096
Q9Y294|O43314
Q9Y294|Q13112
Q9Y294|Q9UBU8
Q9Y294|Q13535
Q9Y294|P07305
Q9Y294|O15503
Q9Y294|P54132
Q9Y294|P51532
Q9Y294|P43351
Q9Y294|P31350
Q9Y294|Q16695
Q9Y294|P84243
Q9Y294|Q09028
Q9Y294|P12004
Q9Y294|P40938
Q9Y294|Q16576
Q9Y294|Q12888
Q9Y294|Q96L91
Q9Y294|Q9NR48
Q9Y294|Q6PFW1
Q9Y294|P52926
Q9Y294|Q96HA7
Q9Y294|Q9BYW2
Q9Y294|O14757
Q9Y294|P46063
Q9Y294|Q9UKI8
Q9Y294|O76071
Q9Y294|Q8IZX4
Q9Y294|P68431
Q9BZM6|P26718
Q9BZM6|Q9UBK5
Q9BZM6|P51685
Q9BZM6|Q9BZM4
Q9UKT4|O75496
Q9UKT4|P63208
Q9UKT4|P78396
Q9UKT4|P14635
Q9UKT4|P24864
Q9UKT4|Q9UKB1
Q9UKT4|P53350
Q9UKT4|Q9H211
Q9UKT4|Q12834
Q9UKT4|Q9UJX6
Q9UKT4|P04818
Q9UKT4|Q13616
Q9UKT4|Q01094
Q9UKT4|Q13042
Q9UKT4|P31350
Q9UKT4|Q9Y297
Q9UKT4|O60447
Q9UKT4|Q13415
Q9UKT4|Q8NHZ8
Q9UKT4|Q14186
Q9UKT4|P09884
Q9UKT4|P12004
Q9UKT4|P51812
Q9UKT4|Q9UJX2
Q9UKT4|Q9UM11
Q9UKT4|P06493
Q9UKT4|P00374
Q9UKT4|P30260
Q9HB96|Q14469
Q9HB96|P27694
Q9HB96|O60921
Q9HB96|Q92547
Q9HB96|Q99728
Q9HB96|Q8IYD8
Q9HB96|P62979
Q9HB96|Q9BXW9
Q9HB96|Q00597
Q9HB96|P35249
Q9HB96|P0CG47
Q9HB96|Q8N2Z9
Q9HB96|Q9NVI1
Q9HB96|Q99638
Q9HB96|Q13472
Q9HB96|Q8WXE1
Q9HB96|Q8NB91
Q9HB96|Q9NPI8
Q9HB96|Q0VG06
Q9HB96|O60671
Q9HB96|Q13535
Q9HB96|P0CG48
Q9HB96|P54132
Q9HB96|Q9NPD8
Q9HB96|P15927
Q9HB96|Q6NZ36
Q9HB96|O15287
Q9HB96|P40938
Q9HB96|P51587
Q9HB96|O75943
Q9HB96|O15360
Q9HB96|Q9NW38
Q9HB96|P62987
Q9HB96|O14757
Q9HB96|P40937
Q9HB96|P38398
Q9HB96|Q9BTP7
O00294|Q02846
O00294|P16499
O00294|Q16518
O00294|Q96NR8
O00294|P30530
O00294|P82279
O00294|Q86VQ0
O00294|P51160
O00294|Q05193
O00294|Q9NZN9
O00294|Q92609
O00294|P35913
Q16539|P20226
Q16539|P29460
Q16539|P05112
Q16539|Q9HAV0
Q16539|P04114
Q16539|Q9H8Y8
Q16539|O00311
Q16539|P28562
Q16539|P18146
Q16539|Q13115
Q16539|P15173
Q16539|P38936
Q16539|P48436
Q16539|P30305
Q16539|Q9NPJ1
Q16539|P19419
Q16539|Q12933
Q16539|Q9P2W3
Q16539|P04792
Q16539|P61952
Q16539|P63211
Q16539|P26651
Q16539|P19086
Q16539|P15153
Q16539|P15172
Q16539|Q9HBH9
Q16539|P78364
Q16539|P01588
Q16539|P17535
Q16539|P36955
Q16539|P01116
Q16539|Q04721
Q16539|O43464
Q16539|Q9Y613
Q16539|P05231
Q16539|P51451
Q16539|Q13546
Q16539|O60603
Q16539|P45452
Q16539|P07996
Q16539|Q00722
Q16539|P13498
Q16539|P31645
Q16539|O14775
Q16539|O75582
Q16539|O60271
Q16539|P18846
Q16539|P49790
Q16539|O15105
Q16539|Q15796
Q16539|Q92793
Q16539|P45985
Q16539|P09471
Q16539|Q07869
Q16539|P36507
Q16539|P30679
Q16539|P15923
Q16539|P27361
Q16539|O14939
Q16539|Q09472
Q16539|Q9NPH5
Q16539|P01584
Q16539|Q9UM47
Q16539|Q4KMG0
Q16539|Q92831
Q16539|P19634
Q16539|Q9ULV5
Q16539|P22681
Q16539|P15336
Q16539|Q13237
Q16539|P40763
Q16539|P15408
Q16539|P05362
Q16539|Q9UBK2
Q16539|P43403
Q16539|P51149
Q16539|P11831
Q16539|Q9H3S7
Q16539|P21860
Q16539|P06400
Q16539|Q8WYK2
Q16539|Q12982
Q16539|Q9UQ90
Q16539|P19022
Q16539|P32121
Q16539|P04637
Q16539|O00257
Q16539|P31749
Q16539|Q14814
Q16539|P62745
Q16539|P11234
Q16539|P20248
Q16539|P12544
Q16539|P00533
Q16539|P46531
Q16539|Q13153
Q16539|Q13315
Q16539|Q01970
Q16539|Q16828
Q16539|Q14116
Q16539|P17302
Q16539|Q15256
Q16539|P08134
Q16539|Q9NYJ8
Q16539|P50148
Q16539|Q05923
Q16539|P14598
Q16539|Q8WV99
Q16539|P55291
Q16539|P05787
Q16539|P63215
Q16539|O75030
Q16539|P08123
Q16539|P29474
Q16539|P08254
Q16539|O14610
Q16539|Q9UK08
Q16539|P22680
Q16539|Q02750
Q16539|Q07817
Q16539|Q8TDD2
Q16539|O15379
Q16539|Q9H0W5
Q16539|P17275
Q16539|Q14114
Q16539|P30304
Q16539|P60763
Q16539|P35221
Q16539|P47900
Q16539|P62879
Q16539|P17676
Q16539|P01100
Q16539|P10145
Q16539|O15297
Q16539|P33176
Q16539|P13639
Q16539|P16671
Q16539|P33241
Q16539|P00734
Q16539|P63104
Q16539|P01112
Q16539|P15407
Q16539|Q15562
Q16539|P42574
Q16539|P12036
Q16539|P04054
Q16539|P11940
Q16539|Q13177
Q16539|P60953
Q16539|O15123
Q16539|P33076
Q16539|Q15075
Q16539|P13591
Q16539|P35558
Q16539|P30307
Q16539|P03956
Q16539|P07947
Q16539|P06401
Q16539|P08238
Q16539|P35228
Q16539|P35813
Q16539|O95644
Q16539|P08047
Q16539|Q13202
Q16539|P10415
Q16539|O14543
Q16539|Q13387
Q16539|P16581
Q16539|Q14289
Q16539|P84022
Q16539|Q15759
Q16539|O75676
Q16539|P59768
Q16539|P43694
Q16539|P07900
Q16539|O75469
Q16539|Q9HCJ0
Q16539|Q07352
Q16539|P29475
Q16539|P06239
Q16539|Q9Y4K3
Q16539|Q9NQ66
Q16539|P15311
Q16539|P62993
Q16539|Q03135
Q16539|O43524
Q16539|P10809
Q16539|Q13541
Q16539|Q06124
Q16539|Q05397
Q16539|P56539
Q16539|Q08050
Q16539|P63096
Q16539|P23458
Q16539|Q9H1Y0
Q16539|Q16512
Q16539|Q14596
Q16539|Q14703
Q16539|P18847
Q16539|P35222
Q16539|O95630
Q16539|P0CG48
Q16539|P46734
Q16539|Q9NRW4
Q16539|Q99594
Q16539|Q99956
Q16539|Q02078
Q16539|Q9UQD0
Q16539|P06241
Q16539|P07949
Q16539|P36956
Q16539|Q9UEW8
Q16539|Q9HCE1
Q16539|Q16644
Q16539|P28324
Q16539|P12931
Q16539|Q14765
Q16539|Q14790
Q16539|P53779
Q16539|P61296
Q16539|P21741
Q16539|P15036
Q16539|P45983
Q16539|O75914
Q16539|P42224
Q16539|P42345
Q16539|Q12802
Q16539|Q99759
Q16539|P08727
Q16539|Q8N5D0
Q16539|P50150
Q16539|P01019
Q16539|P68133
Q16539|Q9Y6W6
Q16539|P49137
Q16539|P47712
Q16539|P35354
Q16539|Q99496
Q16539|P19878
Q16539|P48023
Q16539|P18850
Q16539|P22415
Q16539|Q07820
Q16539|O43318
Q16539|P01111
Q16539|Q16690
Q16539|P08754
Q16539|P51617
Q16539|Q9Y297
Q16539|P29965
Q16539|P63218
Q16539|Q9UBI6
Q16539|P24522
Q16539|P05412
Q16539|P18031
Q16539|Q14721
Q16539|Q9BUB5
Q16539|P60484
Q16539|Q9Y6Q9
Q16539|P15692
Q16539|P25942
Q16539|P14780
Q16539|P00519
Q16539|A8MYZ6
Q16539|Q9Y5S8
Q16539|Q9H9G7
Q16539|Q9UL18
Q16539|Q9HCK5
Q16539|O00206
Q16539|P09769
Q16539|P31785
Q16539|P98177
Q16539|P50151
Q16539|P26045
Q16539|P10275
Q16539|P36897
Q16539|P43405
Q16539|P08631
Q16539|O95837
Q16539|P24530
Q16539|P01106
Q16539|P62873
Q16539|P23771
Q16539|P05305
Q16539|P47989
Q16539|Q12778
Q16539|P51812
Q16539|P01589
Q16539|Q02763
Q16539|P01185
Q16539|P52945
Q16539|Q9BSQ5
Q16539|P07101
Q16539|O60262
Q16539|O95398
Q16539|Q13501
Q16539|Q13007
Q16539|P14921
Q16539|P13631
Q16539|Q8NDV7
Q16539|Q13469
Q16539|Q8WZA2
Q16539|Q15080
Q16539|O14733
Q16539|Q13233
Q16539|O60469
Q16539|Q9Y618
Q16539|Q04206
Q16539|Q07889
Q16539|Q15717
Q16539|P50549
Q16539|O75147
Q16539|P16220
Q16539|Q14934
Q16539|Q9Y5Y9
Q16539|P29350
Q16539|P52333
Q16539|P42771
Q16539|P01375
Q16539|Q15596
Q16539|P61586
Q16539|P29353
Q16539|Q99836
Q16539|Q9UPQ9
Q16539|P29466
Q16539|P22301
Q16539|P07093
Q16539|Q16829
Q16539|Q5SGD2
Q16539|P49715
Q16539|Q15389
Q16539|P07948
Q16539|O14920
Q16539|Q00613
Q16539|Q14999
Q16539|P11215
Q16539|P35638
Q16539|Q12852
Q16539|Q8NER1
Q16539|O95136
Q16539|P52564
Q16539|P15498
Q15208|P38936
Q15208|Q8IZD2
Q15208|Q9Y376
Q15208|Q9H9S4
Q15208|Q9UII4
Q15208|P46937
Q15208|A2A3K4
Q15208|P04271
Q15208|P62140
Q15208|P51610
Q15208|Q7L9L4
Q15208|Q9H4B6
Q15208|P62136
Q15208|Q70IA6
Q15208|P36873
Q15208|Q16667
Q15208|Q9Y2U5
Q15208|P0CG48
Q15208|P60709
Q15208|Q86VZ5
Q15208|Q9UNH5
Q15208|O15294
Q15208|O60729
Q15208|Q9H8S9
Q15208|Q0JRZ9
Q15208|O60861
P06340|P13765
P25205|O75496
P25205|Q13416
P25205|O00311
P25205|O95926
P25205|P38936
P25205|Q7LG56
P25205|Q9Y248
P25205|P27694
P25205|P49321
P25205|P78396
P25205|P14635
P25205|Q9UBD5
P25205|P11802
P25205|Q02241
P25205|Q96Q89
P25205|Q96Q40
P25205|Q00537
P25205|P33991
P25205|Q14691
P25205|P24864
P25205|O00716
P25205|P18858
P25205|Q15054
P25205|Q14566
P25205|O43929
P25205|P49736
P25205|Q14181
P25205|Q9UBU7
P25205|Q00534
P25205|O94921
P25205|P24941
P25205|P06400
P25205|P62979
P25205|P20248
P25205|Q8WWL7
P25205|Q00536
P25205|Q9BRT9
P25205|Q08945
P25205|Q13315
P25205|O60264
P25205|O95067
P25205|Q9UK58
P25205|P35249
P25205|O43913
P25205|P53350
P25205|P23921
P25205|Q9H211
P25205|O43683
P25205|P0CG47
P25205|P39748
P25205|P33993
P25205|Q9HAW4
P25205|Q9NXL9
P25205|P24928
P25205|Q16589
P25205|Q07864
P25205|Q8WXE1
P25205|Q8NFT6
P25205|Q13535
P25205|P51959
P25205|P0CG48
P25205|Q01094
P25205|P49642
P25205|Q9BTE3
P25205|P31350
P25205|O75717
P25205|Q7L590
P25205|Q14209
P25205|Q99459
P25205|Q13415
P25205|Q13156
P25205|P15927
P25205|Q14186
P25205|Q9UJA3
P25205|P09884
P25205|P12004
P25205|Q16254
P25205|P40938
P25205|P33316
P25205|O75461
P25205|O95235
P25205|Q9UM11
P25205|P06493
P25205|P62987
P25205|O14757
P25205|P42771
P25205|Q15329
P25205|Q00526
P25205|P28340
P25205|Q00535
P40123|Q9Y6F9
P40123|P35080
P40123|P60981
P40123|Q9C0K3
P40123|Q9P1U1
P40123|P05106
P40123|O60346
P40123|P52907
P40123|P61158
P40123|P35052
P40123|P26010
P40123|P18564
P40123|P68032
P40123|P18084
P40123|Q9Y281
P40123|Q92574
P40123|P05107
P40123|P05556
P40123|Q6IBS0
P40123|P23528
P40123|P63261
P40123|Q8IWK6
P40123|Q6ZVD8
P40123|P60709
P40123|P47755
P40123|P68133
P40123|P00519
P40123|Q01518
P40123|Q9NR96
P40123|Q9UJU6
P40123|Q9Y6N7
P40123|O94813
P40123|P42684
P40123|Q12792
Q9BZJ6|P46095
Q9BZJ6|P46089
P80108|P02647
P80108|P09496
P80108|P01308
P80108|P33947
P80108|O14939
P80108|P84077
P80108|P24390
P80108|O43688
P80108|Q03405
P80108|Q13393
P80108|P53621
P80108|O14495
P80108|O43731
P25398|Q9Y6A9
P25398|P04844
P25398|Q9Y399
P25398|P43307
P25398|Q9Y2R9
P25398|P22090
P25398|P62249
P25398|Q9Y3U8
P25398|P41091
P25398|P61353
P25398|P05198
P25398|P42766
P25398|P23588
P25398|Q15629
P25398|P62917
P25398|Q92900
P25398|Q86US8
P25398|Q15005
P25398|Q9UNL2
P25398|Q9UNX3
P25398|P37108
P25398|P67812
P25398|Q92901
P25398|P38919
P25398|P62280
P25398|P62979
P25398|P82675
P25398|P61927
P25398|P62888
P25398|P60842
P25398|P61254
P25398|P47914
P25398|P43308
P25398|P04843
P25398|P62266
P25398|Q15287
P25398|P46781
P25398|P0CG47
P25398|P49458
P25398|P26373
P25398|P13639
P25398|O15235
P25398|P61313
P25398|P63173
P25398|P62263
P25398|P36578
P25398|Q9UHB9
P25398|P11940
P25398|P62244
P25398|P05387
P25398|Q15149
P25398|P30153
P25398|P63151
P25398|Q14240
P25398|P52298
P25398|P08240
P25398|Q71UM5
P25398|Q04637
P25398|P05388
P25398|P62081
P25398|P18124
P25398|P60059
P25398|P27635
P25398|P15880
P25398|O76094
P25398|P0CG48
P25398|P50914
P25398|P63220
P25398|P39023
P25398|P46776
P25398|P32969
P25398|P46778
P25398|P05386
P25398|P08708
P25398|P61247
P25398|P08865
P25398|P35268
P25398|P46783
P25398|P62854
P25398|Q6W5P4
P25398|P62495
P25398|P30050
P25398|P62891
P25398|P42677
P25398|O60832
P25398|P46777
P25398|Q8NC51
P25398|P62424
P25398|P82914
P25398|P62701
P25398|P62906
P25398|P62913
P25398|P20042
P25398|P39656
P25398|Q09161
P25398|P62753
P25398|Q5T653
P25398|P40429
P25398|P83731
P25398|P62829
P25398|P49207
P25398|P62273
P25398|P62241
P25398|P62910
P25398|P62899
P25398|P62987
P25398|P62750
P25398|P62269
P25398|P18077
P25398|P46779
P25398|Q96Q15
P25398|P83881
P25398|P62847
P25398|P61513
P25398|Q9Y5M8
P25398|P67775
P25398|P62945
P25398|P09132
P25398|P63244
P25398|P61009
P25398|P60866
P25398|P62861
P25398|P13693
P25398|P23396
P25398|P62851
P25398|P62277
P25398|Q07020
P25398|P18621
P25398|P62841
P25398|Q9BY50
P25398|P39019
P25398|P62857
Q9NPZ5|Q8NCH0
O75496|Q13416
O75496|P38936
O75496|Q9UBD5
O75496|Q99436
O75496|O95343
O75496|P62191
O75496|P60900
O75496|O00231
O75496|P33991
O75496|P20618
O75496|Q14566
O75496|O43929
O75496|O43242
O75496|P49736
O75496|P28072
O75496|P28066
O75496|P62979
O75496|P28070
O75496|P35998
O75496|P61289
O75496|Q15008
O75496|O43913
O75496|P17980
O75496|Q9H211
O75496|P0CG47
O75496|P33993
O75496|Q12834
O75496|Q99460
O75496|Q13200
O75496|P62195
O75496|Q8TAA3
O75496|Q92530
O75496|P0CG48
O75496|O00232
O75496|P40306
O75496|Q7L590
O75496|P28074
O75496|P55036
O75496|O14818
O75496|Q13415
O75496|P49721
O75496|Q9UJA3
O75496|Q06323
O75496|Q9Y618
O75496|Q14997
O75496|A5LHX3
O75496|O00487
O75496|P62987
O75496|P62333
O75496|P30291
O75496|Q4G163
O75496|P25786
O75496|D6RGH6
O75496|O00233
O60493|Q9Y3A5
O60493|O14964
O60493|P0CG48
O60493|Q5T9L3
O60493|Q9UNH7
O60493|O15400
Q92562|Q86WG5
Q92562|Q08AM6
Q92562|Q5MNZ9
Q92562|O15327
Q92562|Q9Y2I7
Q92562|Q9Y4P8
Q92562|Q9NYA4
Q92562|Q13614
Q92562|P42768
Q92562|Q9NTJ5
Q99750|P15172
Q99750|O43439
Q99750|P28222
Q13895|Q13685
Q13895|Q9BU89
Q13895|O43159
Q13895|Q5TCY1
Q13895|Q9GZL7
Q13895|Q9Y2X3
Q13895|Q6IQ55
Q13895|Q9ULW3
Q13895|Q9UQ80
Q13895|P46781
Q13895|Q14137
Q13895|Q8IWA0
Q13895|Q9Y3T9
Q13895|Q15050
Q13895|Q8TDD1
Q13895|P48730
Q13895|Q8IV63
Q13895|Q15303
Q13895|Q86Y07
Q13895|P0CG48
Q13895|O00541
Q13895|Q9NVU7
Q13895|Q9H0S4
Q13895|P49674
Q13895|Q9BZE4
Q13895|P42345
Q13895|Q9H5Q4
Q13895|O60832
Q13895|Q9H2P9
Q13895|Q8WTT2
Q13895|Q9Y3A2
Q13895|P36915
Q13895|Q8N752
Q13895|P62241
Q13895|Q92841
Q13895|Q99873
Q13895|Q5VTM2
Q13895|Q9NVX2
Q13895|P49915
Q13895|Q8NI36
Q13895|Q5TAP6
Q13895|P23396
Q13895|P62277
Q13895|Q12788
Q13895|O76021
P20226|P62380
P20226|P09629
P20226|P35869
P20226|P19419
P20226|P17535
P20226|P51946
P20226|O75529
P20226|Q12947
P20226|P51948
P20226|P25490
P20226|Q92793
P20226|O00716
P20226|Q09472
P20226|Q53T94
P20226|Q92831
P20226|Q16514
P20226|P53999
P20226|P11831
P20226|P51531
P20226|Q9Y250
P20226|P32780
P20226|P21860
P20226|P06400
P20226|P20702
P20226|Q92750
P20226|P04637
P20226|P04626
P20226|Q14814
P20226|O15514
P20226|P00533
P20226|P21675
P20226|O94776
P20226|O60264
P20226|P19447
P20226|Q5T890
P20226|Q13363
P20226|P52435
P20226|P35998
P20226|Q9Y6J9
P20226|Q04864
P20226|P52434
P20226|Q12962
P20226|P62487
P20226|P17480
P20226|P01100
P20226|O75528
P20226|P17096
P20226|O15516
P20226|P62195
P20226|Q13127
P20226|Q15545
P20226|P30876
P20226|P41235
P20226|P24928
P20226|Q9H5J8
P20226|P78317
P20226|Q9Y265
P20226|Q15788
P20226|A5YKK6
P20226|P78347
P20226|P62875
P20226|P06401
P20226|Q15573
P20226|P08047
P20226|Q13422
P20226|Q13330
P20226|Q2NKX8
P20226|P18848
P20226|Q9NPH2
P20226|Q9HBM6
P20226|Q5VWG9
P20226|O60671
P20226|Q15303
P20226|P53803
P20226|P09429
P20226|P0CG48
P20226|Q01094
P20226|Q02078
P20226|P42858
P20226|Q9Y4A5
P20226|Q03468
P20226|Q14839
P20226|P60709
P20226|P28324
P20226|P51532
P20226|P21359
P20226|P15036
P20226|P45983
P20226|Q96ST3
P20226|P28347
P20226|Q14209
P20226|Q6P1J9
P20226|Q08211
P20226|P22415
P20226|P02818
P20226|P31151
P20226|Q15542
P20226|Q01658
P20226|P28370
P20226|P05412
P20226|O75486
P20226|Q9Y6Q9
P20226|Q9Y5Q8
P20226|Q9UKN8
P20226|O14802
P20226|Q5H9L4
P20226|Q7Z7C8
P20226|Q09028
P20226|Q13547
P20226|P10275
P20226|Q14186
P20226|P61978
P20226|P01106
P20226|Q6P1X5
P20226|Q15572
P20226|P12004
P20226|Q16576
P20226|Q12873
P20226|P28360
P20226|Q92541
P20226|P18074
P20226|P14921
P20226|Q14541
P20226|P54845
P20226|O15265
P20226|Q04206
P20226|P13535
P20226|P16220
P20226|P45984
P20226|P49848
P20226|P61218
P20226|O00267
P20226|Q00987
P20226|Q8IZX4
P20226|P23193
P20226|Q92769
P20226|Q00613
P20226|P11215
P20226|Q13889
P20226|Q9UNA4
P20226|Q9Y230
Q9UMX6|Q14028
Q9UMX6|Q02846
Q9UMX6|O95843
Q9UMX6|Q9UBF8
Q9UMX6|Q16281
Q9UMX6|P13639
Q9UMX6|Q8IV77
Q9UMX6|P29973
Q13308|O60346
Q13308|P09038
Q13308|P41221
Q13308|P09544
Q13308|O14904
Q13308|P56704
Q13308|O00755
Q13308|O14905
Q13308|P56705
Q13308|P04628
Q13308|P32238
Q13308|Q9H1J7
Q13308|Q92997
Q13308|O96014
Q13308|P32239
Q13308|P06307
Q13308|P56706
Q13308|P0CG48
Q13308|Q6ZVD8
Q13308|Q93097
Q13308|Q92913
Q13308|P15692
Q13308|O14640
Q13308|P54792
Q13308|Q9UIW2
O43598|P60981
O43598|Q8IWV7
O43598|O00488
O43598|P01106
Q96KP1|P17081
Q96KP1|Q9UKX2
Q96KP1|Q96S21
Q96KP1|O00161
Q96KP1|P01308
Q96KP1|Q2M3D2
Q96KP1|Q96A65
Q96KP1|Q9Y623
Q96KP1|Q8TAG9
Q96KP1|P62491
Q96KP1|P61026
Q96KP1|Q9UGK8
Q96KP1|Q9Y2D4
Q96KP1|P11234
Q96KP1|P62330
Q96KP1|P61006
Q96KP1|Q8WXH6
Q96KP1|Q92930
Q96KP1|P63027
Q96KP1|O95819
Q96KP1|Q12846
Q96KP1|P14672
Q96KP1|O60645
Q96KP1|Q86VI1
Q96KP1|Q9NV70
Q96KP1|P51157
Q96KP1|Q9UHD2
Q96KP1|Q6IQ22
Q96KP1|Q03169
Q96KP1|Q15907
Q96KP1|Q9UPT5
Q96KP1|P51159
Q96KP1|P0CG48
Q96KP1|Q8N4C8
Q96KP1|O00159
Q96KP1|Q8IYI6
Q96KP1|P57735
Q96KP1|P51153
Q96KP1|O00186
Q96KP1|P61764
Q96KP1|P61106
Q96KP1|Q8IZ41
Q96KP1|Q17RC7
Q96KP1|P31751
Q96KP1|Q9UBK7
Q96KP1|Q9UNT1
Q96KP1|Q9Y4I1
Q96KP1|O00471
Q96KP1|Q9UKE5
Q96KP1|Q96FX2
Q96KP1|Q96QF0
Q96KP1|Q12829
Q9NV96|P98196
Q9NV96|O43520
Q9NV96|Q8TF62
Q9NV96|Q9Y2G3
Q9NV96|Q8NB49
Q9NV96|P0CG48
Q9NV96|P98198
Q9NV96|Q9NTI2
Q9NV96|Q9Y2Q0
O95711|Q99467
O95711|Q9Y6Y9
O95711|P08571
O95711|P16885
O95711|O00206
P61371|Q9Y6A9
P61371|P10997
P61371|Q9Y4Z2
P61371|P12644
P61371|P48436
P61371|P01308
P61371|P50219
P61371|P58304
P61371|Q15005
P61371|Q969G2
P61371|P40763
P61371|O15520
P61371|Q9BY49
P61371|P11831
P61371|P67812
P61371|Q12837
P61371|P61278
P61371|Q13562
P61371|P78426
P61371|Q15465
P61371|Q13418
P61371|O60565
P61371|O43679
P61371|P41159
P61371|Q9H2A3
P61371|P55075
P61371|P52952
P61371|P43694
P61371|P23458
P61371|P32243
P61371|Q14654
P61371|Q02078
P61371|P09681
P61371|P56693
P61371|Q9C056
P61371|Q9UBR4
P61371|O95096
P61371|Q01851
P61371|P12643
P61371|P26367
P61371|P23771
P61371|P35070
P61371|Q86U70
P61371|P20783
P61371|P61009
P61371|Q9BY50
Q99884|P29474
Q15319|Q9BZE3
Q15319|Q99684
P49590|P26639
P49590|O95363
P49590|P48643
P49590|P62263
P49590|Q15046
P49590|A2RTX5
P49590|P0CG48
P49590|P07814
P49590|Q9BW92
P49590|P05412
P49590|P54577
P49590|O60361
P49590|P22392
P49590|P49915
Q9BQG2|Q9BXI3
Q9BQG2|Q9H0P0
Q9BQG2|Q8TCD5
Q9BQG2|P21589
Q9BQG2|Q9NV35
Q9BQG2|Q13423
Q9BQG2|Q10588
Q9BQG2|P0C024
Q9BQG2|Q6IA69
Q9BQG2|P50583
Q9BQG2|P49902
Q9BQG2|O95544
Q9BQG2|Q9NWW6
Q9BQG2|Q9NPB1
Q9BQG2|Q15274
Q9BQG2|Q6XQN6
Q5XG87|Q9NP87
Q5XG87|P11387
Q5XG87|O94763
Q5XG87|Q9UNA4
P10912|P29460
P10912|P05112
P10912|P05113
P10912|Q14469
P10912|P18065
P10912|P01286
P10912|P01567
P10912|P19174
P10912|P01308
P10912|P01588
P10912|P05231
P10912|P01569
P10912|P27361
P10912|P13232
P10912|P42336
P10912|P22681
P10912|Q13191
P10912|Q9HBE4
P10912|P20809
P10912|P40763
P10912|P29597
P10912|P08069
P10912|Q9ULV8
P10912|P27986
P10912|P15248
P10912|P08833
P10912|P01562
P10912|Q9P0W0
P10912|Q16619
P10912|P61278
P10912|P16333
P10912|Q03403
P10912|P04155
P10912|P51692
P10912|P40933
P10912|P08700
P10912|P04141
P10912|P08779
P10912|P01236
P10912|P05019
P10912|P29459
P10912|P35568
P10912|P35225
P10912|O75159
P10912|Q9UBD9
P10912|P78536
P10912|Q96PK6
P10912|P41159
P10912|P01241
P10912|P0DML2
P10912|P07202
P10912|Q6ZNC8
P10912|Q9GZX6
P10912|O15524
P10912|Q8IU54
P10912|O14543
P10912|Q8IZJ0
P10912|P62993
P10912|O14508
P10912|Q06124
P10912|P42229
P10912|Q8WXH5
P10912|Q9UHD0
P10912|P23458
P10912|P0CG48
P10912|Q14686
P10912|P26441
P10912|Q9NYY1
P10912|Q9Y297
P10912|P18031
P10912|P26045
P10912|Q9Y4H2
P10912|P32881
P10912|P01563
P10912|P05013
P10912|P05015
P10912|P01566
P10912|P01570
P10912|P01568
P10912|P05000
P10912|P01574
P10912|P17936
P10912|O60674
P10912|P16471
P10912|Q13007
P10912|P52333
P10912|P29353
P10912|Q8IZI9
P10912|Q9NSE2
P10912|P01571
P10912|P22301
P10912|P05014
P10912|Q86WN2
P10912|P07948
P10912|O14512
P51397|P40763
P51397|P04637
P51397|P16455
P51397|Q8IZJ1
P51397|P78344
P51397|Q9NS23
P51397|P53355
P51397|P42345
P51397|Q14457
Q99075|P41182
Q99075|O14944
Q99075|P15018
Q99075|P15172
Q99075|P01116
Q99075|P05231
Q99075|P09237
Q99075|O14672
Q99075|P35052
Q99075|P20809
Q99075|P01133
Q99075|P21860
Q99075|P04637
Q99075|P04626
Q99075|P00533
Q99075|Q16619
Q99075|P07333
Q99075|P46821
Q99075|P29474
Q99075|Q9BY76
Q99075|P01236
Q99075|P05019
Q99075|P10145
Q99075|P01112
Q99075|P78536
Q99075|Q6PI25
Q99075|Q15848
Q99075|P07237
Q99075|P01350
Q99075|Q02388
Q99075|P32239
Q99075|Q05516
Q99075|P62993
Q99075|P42229
Q99075|Q15303
Q99075|Q02297
Q99075|O14511
Q99075|P68133
Q99075|P35354
Q99075|O43184
Q99075|P01111
Q99075|Q13950
Q99075|P14780
Q99075|P10275
Q99075|P98160
Q99075|O15296
Q99075|Q99626
Q99075|P17936
Q99075|O60674
Q99075|P16471
Q99075|Q8WWG1
Q99075|P35070
Q99075|Q07889
Q99075|P29353
Q99075|P17252
Q99075|Q13443
Q99075|Q15389
P28300|O95863
P28300|P15502
P28300|Q08397
P28300|P09038
P28300|P56704
P28300|P08123
P28300|O60565
P28300|P02461
P28300|P13497
P28300|O95967
P28300|Q15831
P28300|P35555
P28300|P84022
P28300|Q9UBX5
P28300|P12931
P28300|Q13361
P28300|P55001
P28300|Q96S37
P28300|P12643
Q9ULB4|P12830
Q9ULB4|P22223
Q9ULB4|Q9Y6N8
Q9ULB4|P55285
Q9ULB4|Q86UP0
Q9ULB4|P55287
Q9ULB4|P19022
Q9ULB4|Q13634
Q9ULB4|P55291
Q9ULB4|P35221
Q9ULB4|Q9ULB5
Q9ULB4|P33151
Q9ULB4|P35222
Q9ULB4|P55283
Q9ULB4|P55289
Q9ULB4|O60716
Q9ULB4|P55286
P09486|P04196
P09486|P10600
P09486|P10124
P09486|O43707
P09486|P07996
P09486|P04275
P09486|Q13201
P09486|P00488
P09486|P01042
P09486|P01133
P09486|P21860
P09486|P43235
P09486|P05155
P09486|P49767
P09486|Q08629
P09486|P05067
P09486|P02768
P09486|P02775
P09486|P02776
P09486|P08123
P09486|O43915
P09486|P05019
P09486|O43610
P09486|P02461
P09486|P00747
P09486|P49765
P09486|Q9NY15
P09486|P10909
P09486|Q92563
P09486|P08697
P09486|P01023
P09486|P00746
P09486|P04075
P09486|P01009
P09486|Q9BQ16
P09486|P35609
P09486|O00292
P09486|P12259
P09486|P02818
P09486|P05412
P09486|Q13950
P09486|P20908
P09486|P15692
P09486|P98160
P09486|P02458
P09486|P62328
P09486|P07225
P09486|P12814
P09486|P10451
P09486|P12272
P09486|P01344
P09486|O00622
O96004|P15172
O96004|P15923
O96004|P31749
O96004|Q9BV35
O96004|P0DML2
O96004|P52952
O96004|O95644
O96004|Q99081
O96004|P43694
O96004|P36639
O96004|P23769
O96004|Q02078
O96004|P61296
O96004|P30520
O96004|Q9UBP5
O96004|Q6KCM7
O96004|P23771
O96004|Q6NUK1
O15303|P41143
O15303|P01303
O15303|P01024
O15303|O95977
O15303|P32248
O15303|Q9NYW6
O15303|Q9NYW5
O15303|Q9NYW4
O15303|Q99705
O15303|O60755
O15303|Q9NYV7
O15303|P51828
O15303|P31391
O15303|Q9GZQ4
O15303|Q9H3N8
O15303|P49286
O15303|P35414
O15303|P04083
O15303|O00585
O15303|Q9Y4X3
O15303|O60266
O15303|P09471
O15303|P35968
O15303|P48645
O15303|P01189
O15303|P01042
O15303|O14786
O15303|P41145
O15303|P22466
O15303|P30872
O15303|Q13304
O15303|P25106
O15303|P08913
O15303|Q969V1
O15303|Q13255
O15303|P05067
O15303|P40145
O15303|O43927
O15303|P61278
O15303|P47898
O15303|P32302
O15303|P41597
O15303|P51681
O15303|P13501
O15303|O15467
O15303|Q9H2A7
O15303|P78352
O15303|P35346
O15303|O60503
O15303|Q9H4A4
O15303|P25024
O15303|P19876
O15303|P42830
O15303|P02775
O15303|P32246
O15303|O76081
O15303|Q08828
O15303|Q99527
O15303|Q96P68
O15303|P47211
O15303|Q13519
O15303|Q16581
O15303|P21462
O15303|P48039
O15303|O00574
O15303|P21453
O15303|Q9ULZ1
O15303|P02778
O15303|Q9HB89
O15303|P41594
O15303|P10145
O15303|O14625
O15303|Q9H244
O15303|P30411
O15303|P28566
O15303|Q15391
O15303|P30542
O15303|Q99731
O15303|O43306
O15303|Q8NFM4
O15303|P28221
O15303|P08908
O15303|P25025
O15303|P08172
O15303|Q9BPV8
O15303|P30939
O15303|P01210
O15303|P51685
O15303|P59551
O15303|Q9H1C0
O15303|Q9H228
O15303|Q9NSD7
O15303|O43603
O15303|Q8N729
O15303|P32745
O15303|P48145
O15303|P20382
O15303|P46092
O15303|P49146
O15303|P51679
O15303|Q8NG41
O15303|Q9Y5Y4
O15303|P49795
O15303|Q7RTR8
O15303|P59768
O15303|P41146
O15303|Q03135
O15303|Q15761
O15303|P51684
O15303|P25090
O15303|P25089
O15303|Q9Y5N1
O15303|Q08462
O15303|P63096
O15303|Q14330
O15303|O00222
O15303|P21730
O15303|P0DJI8
O15303|P43115
O15303|Q9BXC0
O15303|P30874
O15303|P51686
O15303|Q14831
O15303|Q99500
O15303|P78556
O15303|Q92633
O15303|P10082
O15303|Q9NRJ3
O15303|P25929
O15303|P14416
O15303|Q07325
O15303|Q9BXA5
O15303|Q14832
O15303|P49802
O15303|P01019
O15303|Q08116
O15303|Q9NS28
O15303|Q8TDU9
O15303|O43665
O15303|P21554
O15303|P48146
O15303|P08754
O15303|P28222
O15303|Q9UBY5
O15303|P49682
O15303|Q14833
O15303|Q92796
O15303|P34972
O15303|P51582
O15303|Q15700
O15303|Q5H8A3
O15303|P62873
O15303|Q8TDS5
O15303|Q9NYW7
O15303|P35462
O15303|Q8TDS4
O15303|O15444
O15303|Q9Y2T6
O15303|Q14416
O15303|P09341
O15303|P48061
O15303|Q7Z4N2
O15303|A8MTJ3
O15303|Q9HBW0
O15303|P18825
O15303|P59536
O15303|P59535
O15303|O43566
O15303|P61073
O15303|P18089
O15303|P35372
O15303|P49798
O15303|P01375
O15303|P59534
O15303|P08173
O15303|O95622
O15303|P41180
O15303|P19875
O15303|P59537
O15303|P49019
O15303|P51677
O15303|P11215
O15303|P49758
O15303|O95136
O15303|Q8IVG9
P29460|P05112
P29460|P14778
P29460|P26992
P29460|Q01113
P29460|Q9NRA0
P29460|P13236
P29460|O95257
P29460|Q01344
P29460|P05231
P29460|Q99665
P29460|P01584
P29460|P42702
P29460|P42336
P29460|P20809
P29460|P40763
P29460|P29597
P29460|Q02556
P29460|P17181
P29460|Q8N6P7
P29460|Q99650
P29460|P12544
P29460|P27986
P29460|Q16619
P29460|P38484
P29460|P51681
P29460|O95936
P29460|Q04912
P29460|Q969J5
P29460|P42226
P29460|P29459
P29460|P16871
P29460|P01100
P29460|Q9UBD9
P29460|P41159
P29460|Q9UHF4
P29460|O75342
P29460|Q5VWK5
P29460|P35228
P29460|Q8IU57
P29460|P26951
P29460|Q6UXL0
P29460|O15524
P29460|O14543
P29460|P48357
P29460|Q15759
P29460|P29475
P29460|P06239
P29460|Q9HBE5
P29460|P40189
P29460|P42229
P29460|Q9UHD0
P29460|P48551
P29460|Q13568
P29460|Q14765
P29460|P42224
P29460|P07766
P29460|Q07325
P29460|P26441
P29460|P48023
P29460|P15260
P29460|P08887
P29460|Q00653
P29460|P05412
P29460|P78552
P29460|P40238
P29460|Q99062
P29460|P31785
P29460|P01589
P29460|Q13261
P29460|O60674
P29460|P16471
P29460|Q13007
P29460|P09341
P29460|P32927
P29460|Q04206
P29460|P29350
P29460|P42701
Q9UIQ6|P27348
Q9UIQ6|P17081
Q9UIQ6|Q04917
Q9UIQ6|P01308
Q9UIQ6|Q8IZD2
Q9UIQ6|Q99436
Q9UIQ6|P62191
Q9UIQ6|P60900
Q9UIQ6|O00231
Q9UIQ6|P20618
Q9UIQ6|P62258
Q9UIQ6|O43242
Q9UIQ6|P61026
Q9UIQ6|P31749
Q9UIQ6|P28072
Q9UIQ6|P28066
Q9UIQ6|P62979
Q9UIQ6|P28070
Q9UIQ6|P35998
Q9UIQ6|P61289
Q9UIQ6|P41743
Q9UIQ6|Q15008
Q9UIQ6|P17980
Q9UIQ6|P31946
Q9UIQ6|P61006
Q9UIQ6|P0CG47
Q9UIQ6|P61981
Q9UIQ6|Q99460
Q9UIQ6|P63104
Q9UIQ6|Q13200
Q9UIQ6|P62195
Q9UIQ6|Q8TAA3
Q9UIQ6|O95271
Q9UIQ6|P63027
Q9UIQ6|Q12846
Q9UIQ6|P14672
Q9UIQ6|Q92530
Q9UIQ6|P31947
Q9UIQ6|P0CG48
Q9UIQ6|O00232
Q9UIQ6|P40306
Q9UIQ6|P28074
Q9UIQ6|P51153
Q9UIQ6|P55036
Q9UIQ6|P25774
Q9UIQ6|O14818
Q9UIQ6|Q9H2K2
Q9UIQ6|P49721
Q9UIQ6|P61106
Q9UIQ6|P42127
Q9UIQ6|P10321
Q9UIQ6|Q6ZWJ1
Q9UIQ6|P04439
Q9UIQ6|P13746
Q9UIQ6|P16188
Q9UIQ6|P30443
Q9UIQ6|P30455
Q9UIQ6|O60343
Q9UIQ6|Q05513
Q9UIQ6|Q06323
Q9UIQ6|P31751
Q9UIQ6|Q14997
Q9UIQ6|A5LHX3
Q9UIQ6|O00487
Q9UIQ6|P62987
Q9UIQ6|P01889
Q9UIQ6|P30460
Q9UIQ6|P30462
Q9UIQ6|P30475
Q9UIQ6|P30480
Q9UIQ6|Q29836
Q9UIQ6|Q31610
Q9UIQ6|P62333
Q9UIQ6|P25786
Q9UIQ6|O00233
Q9UIQ6|P61769
Q9BYV1|P21549
Q9BYV1|P13196
Q9BYV1|Q9UBQ7
Q9BYV1|Q9NYQ3
Q9BYV1|Q9P0Z9
Q9BYV1|P34896
Q9BYV1|P22557
Q9BYV1|P34897
Q9BYV1|Q86XE5
Q9BYV1|Q9UL12
Q9BYV1|Q14749
Q9BYV1|Q9UJM8
Q9BYV1|P23378
Q9BYV1|P50440
[truncated: 28,469,946 more chars]
