# Supplementary material for: A computational interactome and functional annotation for the human proteome
Source: eLife. 2016 Oct 22;5:e18715. doi: 10.7554/eLife.18715 (PMC5115866; doi:10.7554/eLife.18715)
Supplement: Figure 5—source data 4. — DOI: http://dx.doi.org/10.7554/eLife.18715.012 [file elife-18715-fig5-data4.txt]

CORUM ID and minimum LR for CORUM complexes recapitulated by PrePPI Predictions.
CORUM IDMin. LR
2678	2626.752147
127	962186.8602
5684	6719.987887
71	612743.5329
2898	137180.7824
5560	1981756727
4869	137.89899
2812	1.771257168
2266	3424.796333
1488	162321.4441
1178	926.2339803
2830	9470.272459
6043	60.93561496
898	2075.381494
798	512.5469384
2725	964.7865942
5759	9.409041187
1387	31.26943674
1031	7884.797775
1932	11502.98495
463	84386.3953
517	124.8621839
2942	958.4936775
5408	40976.26269
1250	2996564.067
5499	6.568860788
5521	6947389.223
2969	1252010.098
722	29.46758628
634	13.17714232
3051	39.38723608
2721	48.58996138
2551	4650.908823
695	41.31405014
728	399.1242329
6023	2007643.208
742	34021.89675
378	86616382.59
889	7930.459504
350	1421.44242
5198	258017.7221
1233	639.633182
1810	532.7386243
2203	55.62104686
1615	16705.22878
3972	2069781.154
1162	3557646.134
58	719.3657282
153	9944793.251
684	1516.766475
211	403.5680477
3137	5461.813312
3065	351.7750413
2073	193522.9596
6041	60.93561496
2754	47.28497703
2406	932736.638
3172	12429.57805
311	5762091.303
2718	102607660.4
3042	15782.49098
5689	1835.063627
571	60607.73967
1214	1113.525363
1190	74.48390673
825	21006.36299
389	7884.797775
917	24.31486499
4977	66931.37812
3525	88.61075741
3207	4048.312751
1703	892.9115128
1171	1833.527712
1345	856041.9996
1123	1685.271983
5146	87.27568904
2086	4694918.148
1816	93272.33208
236	652795.215
758	4.78854087
2843	16.65290295
706	3758.357493
218	3040.462424
1172	6336782293
2510	65469.19384
2345	105.4897831
2699	6024.431247
1259	581023.6563
3124	5858.417688
834	21006.36299
5261	184622.8026
5464	79779263.14
5418	1755.267998
285	1985242.627
5473	421112.6972
5401	4.448758086
5171	12742.28329
234	15364.06809
6052	6805.270799
5531	148653.4142
3092	125.697804
2767	612743.5329
5685	2794.613283
2188	24715277.11
5213	9886.375914
5873	332500.7046
96	66002.66358
1068	47.43668475
486	8658.151656
160	22328.7584
2359	514.7976003
2776	130635.3643
98	276392.9217
2901	497.4198407
2434	1405.697115
3111	4546.604132
1000	113199.3738
43	22934.26052
1760	731.7262998
2582	252466.9681
3149	1291.149508
391	6962188.872
2054	133701.95
5251	219.0381475
1728	7051.207901
5367	98988.94108
943	213.8002095
288	24.64997281
193	94237.65665
180	3.223365941
2907	227882137.5
5596	8.4548373
2859	3416.158623
2939	61.869368
246	1042.373101
2705	5422.287052
999	500.432895
1168	38.78196247
61	244371.0365
1185	42502.68564
430	80.52226
536	840.9588604
5215	2.037245912
1767	170.1659667
2118	5165.159954
1130	118.8889598
2237	1.27366536
415	88754.46666
5378	532.6981149
189	147156.9546
5441	12.15628622
2849	2.351448201
1153	155.6660793
438	7005.789398
107	358931.6114
5209	2054.38937
87	32899.27113
2385	897054.1749
2958	1265.57068
5861	644.3775234
1458	3312280.093
4395	22748614.11
508	112205.3967
2704	1637.875208
221	338143.4136
4025	6166.764207
5991	1274.154306
3176	12601.8903
558	3344.430633
1089	429.2939789
12	137.125625
3200	198876.4917
3036	12150436.63
1554	3035971.451
784	1978.096947
260	480018.4624
5772	31801.61207
3080	103.9401312
2710	25.1666415
1144	424.2959446
2798	0.642312689
875	163.1753003
2350	258139.1741
1	13448.65357
116	387.3495178
1197	102989.1366
144	72.67226733
5281	1165656.657
2937	0.656340989
2419	154.3132418
5541	321524.6959
3157	3061.679408
5544	783.0404006
2719	14470.13473
1471	1772.070254
1814	3562742.347
308	2138.262218
2727	111.683208
906	10.98132713
2205	64036917879
4200	55431.71425
177	2152.533761
2966	2.627307454
678	2592307.495
5694	85514.57293
5843	2448.766018
2213	123.9495684
5385	22.51061529
2808	105.8445523
3004	1757108.28
3025	640895.679
5609	74.83539167
773	5048235637
205	559977.9103
2910	180.7469298
3027	15782.49098
927	8.192540196
1752	11716.08393
5475	19.28101593
3213	35.9405046
3296	11716.08393
301	1411.111437
1260	1635.72156
456	488.9398393
2745	13915.90441
3063	23172.06301
874	22.1574329
652	500.3963497
493	6628.995499
2220	4044.568503
1033	7884.797775
2528	4.984637486
2856	26594.6885
2736	12.98985031
2199	392767.7496
2400	173.6815245
2174	896774.2997
2258	38.93854719
1539	0.976144934
2029	4.037132524
3552	122.7505305
2752	472247.3998
5606	23.31249187
3113	335.148921
2723	109844.649
1893	1252010.098
775	6336782293
3544	2883.353338
2343	4578.42821
3010	71070.16249
919	4794.661791
746	547.3745791
5701	36625.28939
744	618.609491
3044	3928.491474
2376	61107.63455
888	244371.0365
633	13.26399479
1372	11216.46072
468	4896.69734
287	24.64997281
1927	2.03688128
475	467.7479978
1380	665.2352197
2853	2656.407368
764	22.81229049
2218	287246.5308
1614	362.2264549
5342	36343.75298
1743	1579370667
5162	12210.19897
2761	1998.898767
138	102989.1366
1107	2284.289113
1874	851.5715896
3205	19285.65609
724	3205.228069
1201	18536.3645
432	271.6334478
5370	97072.64528
519	3.1841634
860	32.19414001
2308	1912.537848
1195	1189.69766
5492	79779263.14
5922	304653.8001
1063	69.23203196
5646	71.74328926
5713	6028.938003
2565	9164.464199
5870	274.5305392
5466	1041754.469
2192	31.31721394
2362	175.0449958
2589	3385.547559
2814	241783.6767
2356	3155.097214
710	23172.06301
1656	84164.38059
1834	477.3046904
2210	5200.214426
112	227269.5492
191	944618342.2
5196	15.01887121
5823	19611.53668
646	11689.02411
756	18.77189788
5380	1045.342513
262	8542.676496
1944	370842.8579
3089	125471.7246
1220	91625.96379
212	4558.087859
5165	36.28196175
2436	5640476.08
2842	17570.00753
5266	3929.071184
5276	82.70786827
1149	240.3067701
2590	171.6925676
2383	240851.7159
3750	78950.66687
5416	15191.33699
2603	20045.88581
5337	7937353.765
2243	41.27359104
2686	16667.57915
1087	55.91907317
2695	601.1008713
2882	1536.669118
1288	81568.68949
810	60.3706528
2476	392.2340157
1238	22409.05801
33	227269.5492
660	52.18048716
5745	401563.5739
5654	12.16512791
1793	23870.94257
227	138932704.7
2443	1532.423815
5559	6885823767
566	37844.03545
264	29657541.51
806	1559.532688
5542	77389790.82
5154	11067.82475
5556	6885823767
359	161627.1793
2905	497.4198407
2820	106590.4934
2707	1762.196881
556	22409.05801
232	18.28651902
2817	1546.530147
477	18922.63104
815	270.6252596
1338	8.58291982
5176	1649.859547
3054	25441.09966
1182	286.6770561
330	3310741.917
142	311.6033703
207	520.5954539
167	608201.5169
5734	886.8055985
360	3769.041683
2423	86114.26722
2431	5076.24731
3170	4891.498911
1945	145901.204
3160	810.7868809
5288	51208.23817
6072	284941.4065
3120	2.3666841
2321	1614.13973
5184	5354.105803
5798	421112.6972
1174	6516.187287
3135	145.24804
3082	621.4798917
393	10230202.73
4089	49.30887479
3262	99.32996171
274	53041.60014
4392	8814411.988
549	2075.381494
877	334.8702895
659	38.21799039
1508	88556.91847
3034	65640.86555
2774	1136.576151
2763	490.5617684
1141	350.0092316
682	1527.77769
353	479.4498234
2971	541.3095519
375	86616382.59
2891	22934.26052
2989	30.2065979
2833	3207.386744
1155	136.8894475
788	544776.9157
5770	409.5035393
1520	34318.63693
614	7930.459504
2963	12704.10163
3155	21039050.84
2944	656.6769171
278	320194667.8
1617	3021.169298
490	149545582.5
2650	2090743.556
155	22987.51885
5809	88601970.52
387	152148568.2
5760	2.144568046
2626	111.6944896
2990	96033338.39
626	9.490305498
3678	9690.737713
461	57.9888333
5225	85913752252
2200	320194667.8
1557	4.781304562
2917	3781236945
425	2.3666841
3190	0.582488291
3057	11765.41519
2342	2954.63378
2056	13538.88838
591	41.31405014
832	12924.18989
5223	72518668.19
781	160.2058275
2847	2177.842323
2804	1413.604913
828	12.98985031
276	9020871.082
3015	84164.38059
5589	8.4548373
1831	27289.81349
520	146.8985649
5720	2616253.055
5748	15.83003121
2992	0
5414	3803.209588
2639	828.1880937
1218	41886.68286
1193	135082.035
2455	115745.63
55	7476.406883
2398	4785.489828
1890	1043.00995
1543	14624596652
57	5709.804788
259	8337.348938
424	1908851.497
2642	19292.60348
2354	82631.24979
1625	102.6265169
163	306561.0927
1106	185.9763953
1146	19332.66993
89	2725.264218
2731	58.59446978
5160	1995.349999
2453	12742.28329
2738	8818.659199
434	100719.7992
5179	858.8535121
2758	255.0853453
1207	5209.499622
5557	14814612079
2770	509.0602322
2641	17.08328616
4216	454.5134063
2670	129373.1435
5117	1995.349999
3087	966116.7098
5100	125471.7246
6046	5.485657601
904	9339.787303
930	1338.774701
3848	1.343928168
2156	1356.782818
649	5348.243784
5920	237112.8736
2851	39.764814
5274	162.4724816
3129	92.97918418
2972	671.8826387
648	36705.41623
1318	1632475.199
886	7930.459504
642	36.18943795
1116	539.2407065
5231	628.607586
1028	85.7651729
2792	64036917879
1098	2284.289113
1059	317874.791
5642	13848.67525
2379	14.89887632
727	17153.86444
320	43.96392
5663	1220.604184
5222	224.6685069
4095	1096.634137
811	60.3706528
2019	782.1098269
361	3769.041683
2834	2534126917
202	612743.5329
1612	179930.3193
819	21006.36299
5280	6.902822104
1177	995.2449805
1189	355337.5869
1298	18791.07398
2183	64.04349416
140	2.52740004
2222	8818.659199
181	80159417.04
5558	50671333.33
801	4346.840235
2578	2654.882789
5836	944.5680843
754	618.609491
2893	3781236945
3151	531959.6196
5320	97.19073529
847	752.682752
1166	202.0117639
1101	9439.632547
3061	1029.944992
2801	2551609.927
1462	64.51141879
1003	227706.869
1165	136620.3927
2886	61.869368
681	1527.77769
1054	5796.825936
5224	149508017.8
2821	10871171.07
619	110505.1595
2101	1882760.228
335	22622.41441
4478	619.6829765
3062	1029.944992
1029	114443.6914
2715	107223.4228
698	41.31405014
2694	19.50114309
2105	7535.661479
621	2.382689967
2791	64036917879
554	22409.05801
2714	301103.1358
2657	3735.5237
552	3187.153953
3052	892.8417314
2486	130.8377713
2322	10000.95093
1623	102.6265169
5331	28684.11999
240	366.0692048
5756	67447845.99
2936	54.851431
230	10.10578378
299	2.906185935
115	387.3495178
377	11025313596
2374	1110.562568
5144	18429.30488
2319	4983.047718
2628	171.8450061
3740	3072724.272
2470	40204.98552
1787	5.890412885
612	350.6313416
5548	871947.5798
2772	403779.6394
1751	2808.700829
936	452791.7079
91	102.6265169
5234	417.9181561
5736	165.9000761
3183	1959.519796
1086	21.78349865
2815	1546.530147
467	4896.69734
3079	520.1992415
474	8.689532097
2121	1882760.228
3710	2148.570947
867	7.62419724
214	1364.799638
564	16364.50505
817	20.59298015
3070	1413.604913
2708	35940.43213
563	333.4471173
2789	1727.712868
731	6722.299502
2547	4759.297597
2850	11.74649319
2919	154.4463605
657	317874.791
229	1554.255064
5573	6040.16891
1092	5811.936261
5383	6653.350336
2255	154925.4611
68	15999.0819
315	91.1482374
6069	13459.94296
1827	56243.5201
4976	9.0874875
338	469.6988722
2366	783.0916276
1347	21553.65814
761	696.6375423
222	6843358.945
2911	47.28497703
1775	35.9405046
738	41.31405014
2418	1274578.575
3132	2.078482998
484	84386.3953
1078	25583698859
1243	510.9511108
305	469.6988722
1036	358931.6114
1253	1998914729
928	39454.27278
623	130836.0506
5285	935.1791282
2956	4017.112644
1196	8337.348938
1114	312.3371337
2382	128.031528
2946	588.9801075
217	3040.462424
5829	27204.91846
2564	85811.93032
328	17845188876
2635	22.39474477
281	7.37704
5877	332500.7046
1223	96.15363034
363	4558.087859
1851	434298.1382
2353	236.1923627
3198	40190.29711
733	258.4297323
5535	124.4957965
2159	15203.66714
2373	30066.17602
997	2928.78552
3059	15411.0317
36	108457.6835
5243	4558.087859
748	2437229.238
472	590999.1645
2873	12584.2744
3263	83.47487428
711	1349.460774
1254	47.46685218
1642	76602.29558
4062	36625.28939
5731	15261.68108
6036	184084.6617
5724	55120.03723
2226	582.7125551
2878	12584.2744
2748	70682673617
4081	17845188876
1474	12429.78723
2535	219046.8913
522	436.8861268
5816	10374.83816
2152	3.133232629
1007	325534056
4072	2328561514
741	9023.295297
1188	3075.633539
3298	5091.182323
5696	36625.28939
3142	5461.813312
1186	22009.22562
2806	350.6313416
714	27476.54085
313	18959.08175
3032	134298.6648
5241	913738605
529	512.5469384
3556	144.2157649
5159	131190.3644
2884	174.7033941
1773	35.9405046
1058	129964.763
5712	2515.611775
2573	274.4090314
3166	3533065.845
5417	25221.18875
1150	240.3067701
1096	33.82068526
2860	127956495.5
3141	435.6245565
5757	4.605024488
2390	1.53149876
3009	22987.51885
1335	338.094047
2717	2648.073688
1191	4048.348379
459	488.9398393
3127	177.9138125
284	24.64997281
5419	4633.588561
247	17.73109043
903	1093.69625
4389	22748614.11
5270	964436.3985
165	14121.53524
289	11025313596
2351	20944.05228
729	1099149.283
1495	193919.5394
2	8439.265363
771	21.21717131
808	1349.460774
845	36.12404348
3187	12.74992771
186	379.4324447
2688	4.37066251
1231	49.27054824
1119	252466.9681
3039	15937.53122
2446	10.0736408
2961	2574.159965
2756	73895830221
1142	21895.28465
5211	2578.833267
5267	1728.913104
2601	9299.757691
2599	1837.309202
915	0
5545	1355.303859
2960	5806.635662
5277	82.70786827
5551	846.5050076
5260	44263.99061
1052	2328561514
2857	2717.208302
1179	27.15822741
3048	7239741.13
2397	298.8029413
2948	1530.594384
1551	434.1390303
974	788.1146987
702	50.73494219
5649	33.2106839
344	381778.8005
2297	3368870.41
2214	658.0076675
2904	497.4198407
636	1456.761911
2346	4159.361027
1104	633.2184441
561	70906412.66
1133	2189.360677
2112	8853.690788
2224	221084.9884
5799	421112.6972
5546	821.4591563
2421	471253.3809
209	520.5954539
2837	2093.700648
1118	252466.9681
357	217423.4428
1307	296.620268
117	22.193984
1812	18495.21478
2428	2198.694787
1769	194.3394166
2826	10346.72999
5564	1309.259309
5683	3011820.402
455	488.9398393
80	12150436.63
3754	78950.66687
336	83.80685664
5283	1501.48425
4998	5333.927793
1301	103.7708748
5460	61264748.82
696	48.58996138
297	2284.289113
3181	13.43939713
5582	93824.63293
2179	1831.856662
2172	31172.4949
92	66.65959354
2272	18.08873017
2692	35940.43213
2787	1730.642567
10	608201.5169
550	952.8239507
2922	102694.3378
5450	33.7356616
1081	612743.5329
2824	162681.272
5229	112316738.4
5451	51.01098912
2739	102.6265169
419	81846190065
995	1418943.319
837	21006.36299
1225	792.7685485
290	1908851.497
2909	349.2186077
592	41.31405014
149	22409.05801
3208	665.9968396
2542	3445407.164
210	426.8277432
5220	11.75644189
1978	7416.963109
2364	122.0482807
5381	1715084.926
173	612743.5329
66	3759.357217
2709	79.28706183
3096	7785.605285
3067	934.9519964
365	4558.087859
1030	461176.4162
763	5048235637
2730	58.59446978
2026	24962.99533
470	488.9398393
2593	41130.32093
3196	39.19080334
2021	3440.657216
793	8335.588392
1287	1723888.237
1895	855885671.9
1205	513222.7088
2920	3716.464218
5193	279.6576057
654	331.29551
3168	1009.083264
570	638064.3576
252	8337.348938
4399	2809.843411
1159	292.7175593
156	5.6875
283	41.31405014
655	762.1319595
3110	2287.677404
5860	421112.6972
59	500.3963497
2930	7.8523104
2358	30066.17602
271	9020871.082
1226	248.6441816
1256	8.396211347
1070	14072.48725
3174	18444.19938
3117	2116.162303
3618	6544.382375
1863	4972.908837
219	2621518827
2913	8105.294831
13	2.174435051
2300	1216.723528
2480	8220965.229
1170	1833.527712
799	5229.226516
105	1418943.319
1514	23808.16341
925	819847.6437
390	221697.8692
2895	210672184.7
5319	60.4711046
1042	4.886219935
1515	3116.647889
408	4587457.689
242	152554.7347
1169	791.8195793
559	52.76544
32	94237.65665
5655	41.83011503
206	381778.8005
5153	7797.476155
5543	69531317517
443	18.24552113
118	298.7344595
5837	1283.778542
959	11813.27045
5611	72.24956795
2234	581023.6563
331	612743.5329
5862	1147.828194
5284	925.410413
1795	174.1384454
2228	8542.676496
5099	9545070.717
805	2099.838924
194	2418710.574
1768	170.1659667
2749	8.640627264
220	84.97653187
5293	2527.130944
1257	92.08052733
5386	8.796902964
846	121.6569703
2395	173.6815245
2365	229.5715887
934	59.13402804
2307	3929.696373
2825	1155.211757
2706	231011.0405
1296	7924.702196
2897	335.148921
5444	541034.3825
2160	15284.94004
5502	87.77256721
5228	23.79787126
5432	9756.532174
226	12150436.63
15	64.04349416
527	1026.814725
5253	1853.003583
5269	37.1249538
431	2157996.435
2236	1423.682069
3229	312.9176916
2846	62252.22702
62	11689.02411
833	2073242.174
2743	932549.8939
129	549.1333484
2020	3440.657216
926	26426.83303
548	2075.381494
3008	821.4222431
2145	17800.87662
739	41.31405014
1083	29617.40832
1293	6.494682376
2204	11184.23389
876	211.765469
2799	390779282.7
2890	335.148921
1772	35.9405046
783	627.8423808
933	277642.3227
2217	50659.91714
1152	102.6265169
49	873.07225
789	313374.8408
178	240.9326638
1131	1218.792277
3156	19477.88227
2728	97.42981501
3992	70.01484291
772	618.609491
627	4228.604545
1308	2580.511435
2536	219046.8913
5856	3.373253852
2201	1741185389
3026	15782.49098
23	546.5993269
2957	102694.3378
3064	48.06940604
509	764.5655932
3083	102.6265169
1972	54.36858153
485	84386.3953
743	41.31405014
778	99.84572628
2143	166855.1529
685	38.21799039
5607	7.198320645
6037	1029406101
720	1555.941503
2377	1637.268126
460	57.9888333
5318	1539.363769
2129	136.8007723
723	29.46758628
324	43.96392
244	102.6265169
1202	18536.3645
3162	61085.1023
351	143.4994552
1040	3.991348822
595	6.325898699
2838	21006.36299
2811	448696.1534
1138	291.468138
752	3075.633539
2679	2648980.972
1232	503.9664434
835	493365.1848
3045	1090.047731
379	61432856.56
1386	1203.557406
1032	5725.008064
2191	2542.648543
5197	3363.833524
152	12239368.11
2931	90.93242114
862	32.19414001
1056	673.7549642
535	1062.230278
1618	177.1799931
3138	369.0537907
2189	19381.6074
683	1527.77769
541	10.07440567
1215	1998914729
5529	148653.4142
5830	73687.51092
64	306561.0927
1473	1772.070254
2753	1667.959152
897	61309366.92
312	588854.6757
3186	216484895.7
45	22934.26052
2435	86.06266588
370	2157996.435
1173	40749.90912
2722	6962188.872
1734	8948028.949
2923	90.93242114
3749	6311.251475
2153	78.89830879
3115	664.8196313
380	4301939.787
100	4794.661791
1258	318.1334387
300	1411.111437
3206	686.4254104
824	12924.18989
120	1155.99412
286	11025313596
2426	11471.45106
1148	3466.236774
254	15516996.34
1321	85283.25679
2432	610911.3477
2242	41.27359104
2829	9470.272459
2442	151721.4246
605	1262.12716
1779	324.2922686
2581	2792.289884
813	9329.910852
644	3258.500105
2602	12584.2744
3093	3.1841634
5264	184622.8026
2187	3790.462296
5182	217423.4428
436	578926.5968
5426	26.11616353
2844	982139.9745
213	11231.85423
2457	55120.03723
94	819847.6437
5230	337.5888778
2775	723.4500075
816	270.6252596
5371	376.7971376
2863	31454870.93
265	8422.84974
3098	2.99784549
3159	29.0914871
1062	464.6998793
2411	2295.649507
3112	4546.604132
1143	1706.964671
1700	499.8980602
2848	2385.962949
386	1967.472196
3231	400.8620593
5449	467.0476041
445	488.9398393
1457	16.83150288
5363	7211.056419
1261	558.730139
1352	3031.698599
525	111886.0565
787	59631.18144
2970	96033338.39
27	14227208.6
5232	52.76544
557	346.8858072
2318	39976.48687
2651	2229964.214
1239	243.9611005
2726	2515.611775
3035	1.53149876
441	9308.023142
672	712.2121518
4096	1439018676
2797	392767.7496
1140	331.29551
769	618.609491
1181	440.2503838
5177	13476.97207
275	9020871.082
5189	3052.666954
803	23172.06301
6073	949812.8003
2744	41268.75874
2559	4.863781568
5391	16787.23625
3199	3072724.272
5540	1364659.247
5287	1114393571
60	50572.9831
1245	127.4664037
1746	61.01474688
691	41.31405014
1400	67.81323162
1067	2078184.984
5282	943470.2468
2685	15.12908886
3153	28951.46857
3085	127393791.9
3028	640895.679
1111	2284.289113
5647	71.74328926
3121	8.28071555
2202	392767.7496
3271	22934.26052
650	24013.74956
5925	88.32214847
1154	15.12908886
5733	53.78375959
2238	8.640627264
3154	1444.084974
895	1851.102541
5805	33.37754081
1470	1772.070254
5832	23.83468433
2762	1172.635449
224	67256.60627
2938	319.9303133
617	4048.312751
5244	457.4846812
352	381778.8005
2100	7535.661479
2918	646.6478205
5226	417.7338049
126	254415450.2
1034	7884.797775
426	49048.89015
5980	9709.995689
251	15999.0819
2803	1112970.203
2875	9299.757691
996	1418943.319
369	2157996.435
279	390779282.7
3900	158.0566535
956	2596529.503
629	18.69315176
947	10902.32333
256	480018.4624
2055	18233.30375
2537	6073.39885
2810	162725.393
3204	686.4254104
2028	27514.67869
428	191871.4134
3075	134.2251175
1661	9369.400892
3545	88.61075741
5604	8.641242935
5273	80.45027603
1160	1841.441223
72	29657541.51
5424	646766.7837
5513	45.95020466
1221	60.39907176
790	14044494.42
1200	27350.61641
533	64170.4836
918	1166.786394
1413	5491.645777
3551	144.2157649
2416	212.0576574
6045	2.52740004
1108	2284.289113
3828	103.526513
2211	19332.66993
462	488.9398393
1856	9756.532174
2760	12266.8188
2529	105226.4935
1491	6.893297098
2735	172987.5566
5622	17.51305749
263	29657541.51
632	32.63541332
394	54426070336
5727	62.7022778
514	84386.3953
5919	4077346.774
610	13.59043288
2985	96033338.39
2444	151721.4246
2348	386.1396335
725	229.7060608
513	488.9398393
615	12150436.63
476	467.7479978
1198	86637.63749
1519	98957.04615
5709	1609.462815
797	400.9920677
2197	482839.2236
1175	377741.1841
1299	17940.71365
5614	140.962674
322	217423.4428
2413	7476249.244
469	22987.51885
5716	44566.13098
3046	23.71123317
635	264.0421841
575	140.0142311
3714	217.1645805
5373	15.80519199
1452	64036917879
1176	23774.11889
1039	39341.04327
2881	2328561514
2384	2524.421718
1005	20141.93048
310	419081.4953
192	199759.5261
687	12077.87711
5195	111.8357456
3529	88.61075741
1038	7884.797775
2363	10001.90427
1707	3953.128463
5872	182194.7287
2908	345.0675539
245	92.14356438
2604	43.49088114
2511	2013.605795
3103	9.845749219
267	9020871.082
5465	509.7834549
3088	6773541.586
826	31801.61207
354	381778.8005
5498	598.0785719
2813	56125.27032
1064	7204.532319
2724	3790.462296
757	219.2047316
5467	1041754.469
2577	5307.970544
1099	2284.289113
2734	2520421.962
1217	43497.29702
745	16752.67852
2653	7.8523104
5423	5904.452835
565	12347.41552
3056	359092.1716
620	6.486917536
2693	52.55771724
3102	298.7451981
2625	679.1164642
2818	6638655.282
4090	2.378113616
5461	45.12857547
5361	67032723.4
2471	164.6335446
2424	363.9280588
1045	311240.7443
1004	104554.3964
1619	2298.678713
5143	2996564.067
730	2099.838924
921	69105.44967
4997	6719.987887
2880	425.0590676
5233	37.1249538
1069	54.75287707
1224	10032.16345
1490	1889.225944
368	200709.9102
3078	127.7473389
2198	162.6376139
2947	588.9801075
994	10479.57575
5360	23190.68326
11	123.648369
2320	2295.649507
492	6628.995499
2740	25583698859
2649	101.6899551
208	105.3502304
2788	1546.530147
2440	94539.16657
5613	5.5788282
93	66002.66358
5735	2624313.142
292	61432856.56
2773	102857.5695
3055	44.5573216
2437	395.5489558
4039	2.3666841
2445	2524.421718
291	2096352.824
3040	13354.51063
2429	86114.26722
374	25583698859
3071	23.50191542
5714	10696.08582
5924	502.493503
2790	23552.91115
114	11.9876575
1306	52.50293588
429	144183.7489
5384	182300.2903
3097	1262.12716
1091	118.8729358
73	612743.5329
5648	638.2043443
3066	514.4294556
1737	607.878402
67	38.66294552
241	123.648369
812	11447.44014
3133	7201921334
489	149545582.5
794	43490.69667
585	790.0041673
3711	286.7838505
1970	286.7838505
1080	1148896.173
944	187.9369233
3284	11716.08393
1113	9439.632547
2819	622.8265092
5107	252.257355
732	41.31405014
280	306.4501736
2233	35.81144202
471	18922.63104
2430	17.06499123
2943	61.869368
622	559977.9103
5389	24.05897422
4403	34021.89675
2381	1439078.746
2375	600104.5489
2759	8.129939698
2256	318.8096612
5718	44566.13098
2912	11100.5843
104	1971818.907
3197	355511.6377
1558	47.49505601
5239	737588199.7
5422	13.09256321
314	419081.4953
1237	147156.9546
2998	2726.082501
2638	4967.278732
5921	1494.366849
355	217423.4428
747	50188.12637
159	9589.585397
553	182.6956416
2563	47289.75323
3086	10304817.85
1252	243.9611005
1633	966116.7098
5859	421112.6972
2877	9299.757691
555	147156.9546
1037	52096.17846
5534	32.66582851
5194	82.84365519
5317	234.2756596
270	162725.393
1057	10.49499037
5375	13021.83121
5800	421112.6972
680	6.658040932
831	13.90456561
5658	141045.1345
1147	925.5382284
521	13476.97207
1332	2135.728154
2355	33.01851943
162	144.2157649
5409	94.35007199
5762	14.74527583
5495	234373.3233
433	219362.3266
2783	15962.0041
1399	941.1095042
5341	1674894.359
1206	26608.81325
786	23.88420292
1117	108.8824448
740	618.609491
1008	8138245.408
103	224669.9349
4082	10492.72952
201	45118603.11
5641	21036.82599
871	154.490986
1401	3486.811604
423	88754.46666
2879	9164.464199
1139	291.468138
2757	105542.4516
4043	54.99579456
1826	1811.893103
2454	1143261.078
827	12.98985031
266	162725.393
3128	22934.26052
5411	19.74915703
820	13989.20341
1624	102.6265169
5698	36625.28939
1571	298.7451981
422	6080.287762
1695	99.32996171
1219	26608.81325
1194	10.86109886
1552	1609.516335
2534	219046.8913
5579	24535.15845
2378	18344.16597
41	761.4294831
668	263.5905137
3084	1114393571
1749	1612.069386
302	22.24614648
774	9140.326441
5101	110932.6752
910	2098.457932
2223	13403.50574
3532	144.2157649
5118	5220.071249
770	58609.95993
5400	2728.475192
641	13.741
1097	34021.89675
3979	585.9782184
3959	3072724.272
3729	40190.29711
2962	348062.53
1121	7278.855105
896	1851.102541
3530	119.7165019
5593	7.8523104
2903	497.4198407
1385	96.63512857
1464	90.80979291
5210	27676.85147
5923	4255385.362
2347	6399.434726
1085	21.78349865
755	618.609491
1714	2146.414761
2018	871947.5798
143	13166.72611
2786	3549.839502
5747	15.83003121
6068	3279.059887
2323	41726.99734
2822	63252.99741
1051	12150436.63
3941	34.21805673
562	28876977.11
3033	5.867580469
518	2.382689967
497	15060.36099
3189	133.8029831
5746	401563.5739
5268	1672.589428
2914	209.1678757
2541	128533.7951
2906	16626.96968
1211	50.99825534
362	4161.140486
6025	70682673617
2852	64892.57496
1379	22.6198489
2991	96033338.39
2399	363.9280588
705	12.19438175
2579	252466.9681
478	2821.73248
836	21006.36299
955	39605.95438
3053	7239741.13
5550	2330606.827
407	119251.2555
376	2157996.435
785	1670.17642
2369	8095.686403
1167	43871.26579
587	7930.459504
190	82641.91563
2816	55115954.03
5615	1578.182402
95	1565.701571
298	32.09461651
1750	127.4664037
923	150.5690814
2802	1645764.366
822	6383.35564
243	253.6215115
551	0.94667364
5382	237456550.1
343	72.31358592
753	178.1498839
6067	13956.35402
697	3.133232629
3753	6311.251475
2823	15498.7489
2489	82.25550496
2655	892.8417314
3177	311.8560982
726	17153.86444
2955	6105.64653
2171	3795.587973
1010	8138245.408
707	814.9781563
6061	11.71333198
157	608201.5169
964	612743.5329
1909	805.1217506
261	15999.0819
5446	724.1519128
2439	186713.9253
1093	30.08045939
81	13333.8547
3739	198876.4917
1300	103.7708748
624	1929016.39
1199	153121.5289
86	288.9216043
2084	1041754.469
2598	7.37704
1158	1841.441223
3122	2.078482998
656	1352321.879
2170	781956.1286
2896	2620.110925
1079	45000878.7
1248	10374.83816
5183	2253.420532
2422	3965.176501
5190	15476.47285
2921	368.681202
1990	5.831795267
435	48388.3699
814	23318.54633
2401	11471.45106
5235	11728.40632
3733	3072724.272
3980	96033338.39
2053	606625.7428
924	4609.413624
760	696.6375423
228	1411.111437
749	7906.221951
531	32467.62992
268	53041.60014
345	381778.8005
3677	937.5326056
2872	225.9023476
596	41.31405014
1745	5871.775161
1297	2530.192351
223	95523.92901
721	16.20684174
2352	3515.943446
2124	37091.93152
613	350.6313416
1897	96033338.39
1255	2678.863732
5420	2429.952094
4999	871.1981459
282	5053.405369
2660	461176.4162
1082	45000878.7
639	19.0604931
4498	64.59147223
1505	41.31405014
1348	339.3684089
3058	90981.7974
5286	168.4260767
5656	247.3018073
2945	6.591218238
2235	105708.238
238	99331.32132
3175	2616253.055
873	1233.974798
1137	1724.760409
577	3478.822531
3081	359092.1716
253	8337.348938
2809	9020871.082
3099	2.7714
4158	562.9674812
5388	59010.336
3634	34.80964269
1227	14.89222835
5928	19452.54689
643	39236.348
63	14121.53524
5721	115745.63
3297	523.4243807
2766	91625.96379
5407	29314.4226
5732	178.4466185
5526	562.9674812
1120	94893.7147
1105	9439.632547
1794	174.1384454
1187	2447060.532
713	125594.5509
3522	144.2157649
5518	59.78450847
2968	53318.55869
1251	16364.50505
277	390779282.7
2456	314.696279
3191	3.133232629
1192	367.1402946
1784	8.004607259
2839	16.65290295
938	44761.36948
879	755.732604
1620	91.45117186
1095	4964.010058
2700	6024.431247
3961	51266.9374
1183	37.86817577
3104	1998.619731
2241	30.67730496
3917	2118.467352
3060	324.3827966
2975	12429.78723
3167	954.1158203
2162	4969187873
5695	6584.710236
1132	342.168713
2370	225.9023476
929	100.9534781
2215	658.0076675
5199	1146.486833
3847	41.07406824
123	1074.277024
2574	908.9307523
304	22.8763792
631	37.93847908
547	3101.635157
2600	9299.757691
1544	178848.9245
2417	9980.776025
5740	4.158974661
5749	5270.675719
5828	5045784.409
258	15999.0819
1828	53318.55869
2605	64.8955141
2294	51506.0208
5158	3035.326385
54	41.31405014
5262	184622.8026
306	469.6988722
1204	53052.13584
839	5.138806251
1055	122.6764353
2447	286.5217436
166	306561.0927
1009	114443.6914
3140	583.8931286
30	41219837.52
909	91.96222306
3043	11493927.54
466	22934.26052
5844	1882760.228
75	191640.1999
1230	1983.027295
618	612743.5329
3038	15937.53122
848	21.04252298
1163	15.64680523
5876	5948.99323
2755	753.0553339
2196	107.94996
3118	63144.50812
3150	1291.149508
5758	3.422763491
1060	282674.4926
1492	14.24696102
2420	483.8191906
3164	312.0061153
2104	7535.661479
5575	585732.4293
6053	84883.16786
2858	4057.643981
900	2075.381494
5212	1217.912075
1134	2189.360677
1729	145.24804
3853	800998.9865
972	612743.5329
1100	1056211.799
2861	127956495.5
1377	8.402757359
2885	4546.604132
2572	1471.461587
3	985.459165
1774	35.9405046
5643	17520.25662
248	102.6265169
2487	575.3123225
5343	1212238.255
3188	10.74447864
5608	40.45262961
356	217423.4428
2396	283.9160119
2716	65450.57215
4	243239.879
2720	149508017.8
5377	1715084.926
528	512.5469384
164	14121.53524
5755	67447845.99
807	23172.06301
5849	1568.577462
3269	477721.5048
