# Supplementary material for: A computational interactome and functional annotation for the human proteome
Source: eLife. 2016 Oct 22;5:e18715. doi: 10.7554/eLife.18715 (PMC5115866; doi:10.7554/eLife.18715)
Supplement: Supplementary file 1. — Each line shows a pair of proteins annotated as associated with the same disease in the ClinVar database. DOI: http://dx.doi.org/10.7554/eLife.18715.019 [file elife-18715-supp1.txt]

Interactions between proteins associated with the same disease in the ClinVar database.

Q8WW38|Q92908
P07510|P02708
P01732|P43403
P25054|P42336
Q86SG6|Q8TD19
Q9BU61|O43181
O00294|P35913
P38398|P11802
Q06609|P38398
Q13315|P36894
P31751|P35568
P43146|P35222
P43246|O96017
P07949|P50553
O60934|Q6UWZ7
O75489|Q9UI09
P49810|P05067
P21359|Q13315
O15239|Q9Y375
Q5SZK8|Q86XX4
P05997|P02452
O75380|P28331
P41235|P11168
O15169|Q14790
Q13315|Q9NWH9
P45379|P19429
Q14896|P10916
P08590|P19429
Q07889|Q92963
P43246|O43502
P31749|P35222
Q13315|Q6UWZ7
Q68CZ1|Q5HYA8
Q15465|O95343
P41235|P06213
Q9Y620|P46100
P02675|P02671
Q9H1R3|P02545
P01111|Q92963
P02533|P13647
Q09472|P22607
P40337|P04637
Q96QB1|P35222
P04637|P15056
P25054|P49815
P62070|P35222
P36894|Q13485
P25054|Q92878
P43246|Q13315
Q9UQF2|P35568
P51587|P11802
O14521|Q99643
P21912|P07954
P01111|P00533
Q96NR8|O00294
P54132|P38398
P43246|Q9UIF7
Q07889|P01111
P25054|Q9UM11
P35222|P51587
Q14524|P19429
P56539|P02511
P38398|O43543
Q15831|P04637
P25054|P07949
P01116|P01111
O96017|Q92878
P49959|P07954
Q09472|P42336
Q02487|Q14574
P35680|O43316
Q9Y620|O60566
P36894|Q92878
P37231|Q07812
O60934|P40692
P40692|Q92878
P35499|Q13698
P31040|P21912
Q12809|Q14524
Q06124|P01111
Q92574|P07949
P43246|Q99728
P04637|P35222
Q03468|P18074
P46100|Q92698
Q12913|Q05209
P40337|Q8N726
O75489|Q9Y375
P51587|Q00597
P25054|P51587
P31749|P43146
Q13315|O60934
Q92878|Q99728
O75844|P02545
P15056|P00533
Q15831|P07949
P46100|P04637
O96017|P04637
P56539|P13533
P04637|P40692
P04637|P14555
P47871|P35568
P43246|O43543
P10916|P12883
P28331|Q9Y375
P12883|P19429
P54132|Q92878
Q9BX63|P52701
P21359|Q13485
P12883|P21817
P28331|O43676
P38398|Q92878
O96017|O43502
Q9NX18|Q99643
Q9BX63|O60934
P55895|P15918
P63316|P19429
P36894|P04637
P19429|P10916
P54132|Q99728
P04000|P04001
Q9NPE3|Q9NX24
P25054|Q9BX63
Q14126|Q02487
P12830|P04626
Q8WW38|P43694
P04637|P38398
O60934|P60484
Q12913|P35222
Q06124|P04049
P06753|P12883
O75489|O95299
Q9H1R3|P35609
Q9Y2T1|P31749
Q15831|P11802
O75380|O75306
Q07889|Q06124
Q02750|P04049
P02511|P35609
P25054|O15169
P49959|P40692
Q9UM11|P35222
P04629|P07949
P21359|P04637
O96017|P54278
P16234|P10721
P56539|Q12809
O14521|P07954
Q9UM11|P38398
O43502|P40692
Q15831|P42771
P22681|P01111
Q13315|Q92574
P21359|P60484
P10275|P51587
O75251|Q9UI09
P07954|P31040
P25054|O75030
P21359|P61244
Q9UQ13|P01111
P36894|P38398
Q14232|Q9NR50
P40337|P38398
O95999|P35222
P50461|P09493
P35240|P60484
Q92574|Q9UM11
P31751|P06213
P54132|O96017
P60484|P42771
Q8WW38|P52952
P43246|P36894
Q13315|O43543
Q02750|P01111
O75306|P28331
P54132|Q9UM11
P12694|P21953
O60934|P12830
Q9UQ13|P01116
O75380|O43181
P35609|P09493
Q5JWF2|P63092
P36894|P49959
Q15831|P51587
P35913|O43186
P52701|P54278
P04637|O43543
O96017|P38398
O14521|P31040
P43246|P38398
O95140|P02545
P04637|P11802
O96033|O96007
Q13618|Q9UH77
P42336|P31749
Q9Y6C5|Q13635
P39905|P07949
Q99643|P31040
P02545|P12111
P38398|Q9NWH9
P08100|O43186
Q13315|P51587
Q9UI10|P49770
P06213|P35568
Q92851|P04637
Q9Y620|Q92698
P43246|P52701
O43502|O43543
P48728|P23378
Q16787|P16144
Q9NY72|Q14524
Q8NFJ9|Q9H0F7
O75306|P49821
P25054|P36894
P04049|Q92963
Q86XX4|Q9Y3R0
Q07889|P22681
P56539|P10916
O96017|Q15831
Q9UIF7|Q07812
O75380|O15239
Q9UIF7|Q9UHC1
P54278|P38398
P35968|P35916
P56539|Q14896
P49959|O43543
P35555|P02461
Q92574|P60484
Q9Y620|P31749
P25054|P04637
P12830|P04637
O96017|P42771
Q9UI10|Q9NR50
P41235|P47871
Q9UKY4|Q9Y6A1
P01116|Q02750
Q16795|O95299
Q13751|Q9UMD9
Q13315|P04637
O15078|Q68CZ1
P54132|P49959
Q9BX63|P40692
P19429|P13533
P36507|Q07889
P01116|P15056
Q9Y2T1|Q09472
O60934|Q9BSI4
O96017|P40692
Q13315|Q13485
P40939|Q16836
Q96QB1|P37231
P56539|P45379
Q13315|P60484
Q13485|P04637
P25054|O96017
P54132|P40692
P35557|O00330
O95999|Q07812
Q14896|Q14524
Q9NX18|P07954
P25054|P54132
P09619|Q9UM47
P07510|Q07001
P04637|P11717
P68871|P69905
O75445|O00294
O95999|P37231
Q9BX63|P04637
Q13315|Q9BX63
O96017|Q9BX63
P16144|Q9UMD9
P25054|P38398
O43181|P28331
O60934|P51587
Q5TEU4|O43181
Q06124|P15056
P38398|Q9BX63
P35680|P20823
P51587|P12830
P56539|P63316
P05166|P05165
P60484|P04637
P49959|P11802
P22681|P15056
P19429|P02511
P37231|P35222
P00797|P12821
P02452|P08123
O75445|Q5T1H1
P45378|P07951
Q5TEU4|Q9P032
P60484|P36894
P40337|Q13315
P52701|P11802
P36894|P11802
O60882|Q9NPA2
P21912|Q99643
P40692|P52701
Q15831|Q9UM11
P12830|P49815
Q9UQF2|P31751
Q14232|Q13144
P54278|Q99728
P21359|P36894
P00797|P01019
O96017|Q8N726
P25054|P43146
P16871|P08575
P45379|P63316
P68133|P12883
Q8N726|P04637
P04637|P61244
P37231|P31749
P43246|P54278
P17612|P17252
Q9UM11|P52701
O95999|P31749
P51787|Q12809
P04637|P22607
Q30201|P81172
P35557|P52945
P42336|P00533
P25054|Q15831
O75306|O00217
Q15831|O00255
P01116|Q06124
Q15831|P38398
Q13315|P38398
Q09472|P35222
O43826|P35575
Q9BX63|P49959
Q9NPJ1|Q6ZW61
P51587|Q99728
Q9NR50|Q13144
P25054|Q07812
P51587|O00255
P36894|P07949
Q9NPJ1|Q8N3I7
P25054|Q13315
Q16787|Q9UMD9
Q9BU61|Q9P032
P42771|P38398
Q13315|P54132
P60484|Q9UM11
Q9BX63|Q99728
O96017|O43543
P52701|P51587
Q13315|P12830
P50461|P19429
P13533|P35609
P43246|P11802
P21359|P07949
Q14654|P52945
P41235|P35568
O43181|P49821
P25054|O00255
P08514|P05106
P36896|P04637
O96017|Q06609
P09493|P13533
P36896|Q13485
Q06124|Q02750
P25054|P43246
Q06609|Q9BX63
Q13002|Q16478
P25054|P15056
Q14654|P35557
P63316|P10916
P40939|P55084
O75380|P49821
P40337|P49815
P25054|P42771
Q13485|P12830
Q9UQF2|P06213
P21802|P11362
P63167|P35222
Q9Y620|P35222
Q07889|Q02750
Q99895|P00995
P42336|P01111
Q13315|P40692
P04637|P01116
Q13751|Q13753
O60934|P04637
P20908|P05997
Q9P032|O43181
P06753|P21817
P04637|Q92878
O75306|Q9Y375
Q9UQ13|Q06124
Q14896|P45379
Q8WWQ0|Q9BZH6
P49821|P28331
P43246|P04637
Q92878|O43543
P23942|O43186
P52952|Q92908
P25054|Q9Y2T1
Q9BX63|O43543
O75489|O75306
P19429|P09493
O60934|P49959
Q9NRS4|P57727
P14679|O75030
P25054|Q96QB1
P51587|Q06609
Q13315|P42771
Q15831|P60484
P54132|O60934
Q8TAM1|Q9H0F7
O75489|P49821
P21802|P04626
Q9H1R3|P50461
P63167|P31749
O96017|P49959
P60484|P49959
Q14896|P19429
P04626|P31749
Q92574|P12830
P22607|P43146
P08590|P10916
P23975|Q9Y345
P06753|P68133
P54132|P04637
P49815|P11802
P07954|Q99728
Q8IWZ6|Q8NFJ9
O60566|Q09472
P22607|P35222
P36894|P49815
Q99612|P10914
P56539|P19429
P43246|P51587
P60484|P49815
O60934|P36894
P01111|P22607
Q9UHC1|P52701
P07949|P11802
P50461|P35609
P45379|P13533
P15056|Q92963
Q9NX18|P43246
P07949|P08581
P51787|P15382
P04626|P15056
P45379|P12883
O43181|O15239
Q8TAM1|Q9NPJ1
P60484|P38398
P15924|Q99959
Q9BU61|Q5TEU4
Q02750|P15056
P35609|P19429
O75712|P29033
Q13315|P52701
Q12887|Q15526
Q9BX63|Q92878
Q96QB1|O95999
P25054|P31749
Q16143|P37840
Q06124|Q9C0K0
O96017|P51587
Q13315|Q92878
P48788|P07951
P40337|P49959
P07814|P47897
Q13315|P11802
P43246|P07954
O75489|Q16795
Q13485|P38398
O43181|O43676
P01116|P22681
P51587|Q9BX63
O75489|P28331
O75380|O43676
Q86YC2|Q13315
O43502|P52701
O96017|O60934
P21359|P38398
Q9BU61|O00217
Q9NX18|O14521
P01111|P04049
O14521|P21912
P60484|P52701
Q9UI10|Q14232
P51587|Q92878
P63316|P09493
O75380|O00217
Q13753|Q9UMD9
P21359|P40337
P42771|O00255
O43502|Q92878
O60934|P52701
Q13315|P07949
P25054|Q99643
Q9UM11|P40692
P52701|O43543
P21359|Q06124
Q13485|Q99728
P42771|Q99728
P36894|O00255
P40337|P42771
P25054|P40692
Q9UI10|Q13144
Q13751|P16144
P49959|Q92878
Q09472|P43146
P63316|P12883
P09493|P02511
P09493|P10916
P08590|Q14896
A6NCS4|Q92908
P49959|P52701
Q14126|P15924
P49959|P38398
Q14232|P49770
Q92851|P04626
O00217|P28331
O43181|O00217
P23508|P35222
P04626|P35222
P15056|P31749
O95999|P42336
Q9Y375|O43676
P01116|Q92963
O75489|O00217
P25054|P35222
P35749|P62736
Q16787|Q13753
P12109|P12111
Q8TAM1|Q8IWZ6
P04049|P15056
P50461|P02545
O95999|P15056
P25054|Q9NWH9
P51587|P49815
P08100|P35913
P52701|P04637
P43246|P54132
P20585|P52701
Q9UM11|Q92878
P31749|P22607
Q15831|Q92878
P25054|P22607
O96017|Q9UM11
P25054|Q92574
Q13315|P49959
P25054|Q99728
P49959|P51587
P07949|P49815
P40692|P38398
O43181|Q9Y375
Q13315|O96017
P45379|P09493
P42336|P15056
P25054|P49959
P37173|P36897
Q06124|P22681
P60484|Q13485
Q9H1R3|P09493
P42771|P49815
Q92698|P04637
Q07812|P31749
P35555|Q14767
Q92574|Q99728
P36894|P12830
P52701|P38398
O43502|P51587
P12110|P12111
P56539|P09493
Q86YC2|P38398
P04626|P10914
Q9UNA1|P01111
P42771|P04637
O60934|P42771
P36507|Q06124
Q09472|P01111
Q13315|Q8N726
P25054|Q09472
Q8TAM1|Q8NFJ9
P12830|Q99728
Q07889|P04049
O43502|P49959
Q09472|Q12913
Q9UQ13|Q07889
P68133|P21817
P11712|P11509
O60934|Q9UM11
P19544|P51587
P38398|P51587
Q01453|P11161
P21359|P01111
P45378|P48788
Q6KC79|Q03164
P43694|Q92908
P04637|Q99728
O43181|Q16795
P25054|O95999
Q9UHC1|P20585
P21359|P25054
Q9UNA1|P01116
Q9UMX1|Q9Y6C5
P36507|P01116
O00255|P11802
P08590|P12883
Q9NX18|P21912
Q14524|P10916
O60566|P35222
P51170|P51168
O75489|O15239
O75489|O43676
Q92851|P15056
P25054|Q14790
P51787|P62158
P12821|P30556
P49959|P04637
P45379|P35609
P25054|Q13485
Q14524|P13533
P61626|P61769
P12830|P38398
Q9UM11|P04637
P42771|P11802
P09493|P02545
Q14896|P35609
P40337|P60484
P26640|Q5ST30
Q07001|P02708
P43246|P40692
Q9UHC1|Q9Y620
Q9NPJ1|Q9H0F7
Q9UM11|P11802
P21359|Q99728
Q9Y620|P04637
P12883|P35609
Q12913|P31749
P39905|P50553
P01116|P00533
Q14896|Q12809
Q96QB1|P31749
Q8NFJ9|Q8N3I7
Q15831|P49959
P43246|P49959
O43181|O75251
P12830|P35222
P02647|P61769
P25054|P04626
O43502|P38398
P40692|Q99728
Q13315|O00255
Q16795|Q9UI09
Q13315|Q99728
P25054|P61244
P51587|P40692
P32004|P19320
Q9UM11|P31749
Q15831|P36896
P12830|P07949
Q99728|O43543
Q8NFJ9|Q9NPJ1
P37231|P42336
Q495M9|Q96QU1
Q9UIF7|P52701
Q13315|Q9UM11
Q5TEU4|O00217
P52952|P43694
Q8IWL1|Q8IWL2
Q9UNA1|Q06124
O75306|O15239
P07954|Q99643
Q14896|P63316
Q9H0F7|Q8N3I7
O96017|Q99728
Q14654|Q09428
O75306|O43181
Q9BXM0|P25189
P21359|O75030
P08590|P09493
O43181|O95299
P04637|O00255
O96017|P11802
P12883|Q14896
P36894|Q99728
P56539|P08590
P49810|P49768
O75489|O75251
P01111|P35222
O75306|O43676
O95999|Q09472
P02671|P02647
P15382|Q12809
O43502|O60934
Q13315|O43502
P36507|P04049
P30556|P01019
Q13485|O00255
P54132|O43543
P63316|P08590
P10916|P13533
P15056|P22607
P54132|P11802
O75880|Q12887
P43246|Q9BX63
Q09472|Q07812
O60934|Q92878
P52701|Q99728
P49770|Q13144
P20908|P02452
P45379|P10916
P02545|Q14896
P51587|O43543
P12821|P01019
O60566|P31749
Q15831|Q99728
Q13315|Q15831
P01111|P43146
P51587|P04637
P36507|P01111
Q09472|P31749
P51587|P07949
Q05209|P35222
O60934|P38398
Q15198|P43146
P42336|P35222
Q07889|P15056
Q0ZGT2|P09493
Q12913|P22607
Q7KZN9|Q15526
P25054|P60484
P11168|P35568
P43246|Q92878
O60934|Q13485
P04637|P07949
P25054|P11802
Q6KF10|Q9NR23
Q9P032|O00217
P36507|P15056
O43181|Q9UI09
P01111|P15056
P15056|P35222
Q92560|Q99496
Q92736|P62158
Q14896|P13533
Q16787|Q13751
Q14896|P09493
P63167|Q09472
O43502|Q99728
O15169|P04637
P41235|P35680
P49959|Q99728
Q09472|P15056
Q14790|P04637
P49959|P54278
Q9BXM0|P11161
P21359|P12830
P21359|P49959
P49768|P28799
Q13485|P52701
Q96QB1|Q09472
P12111|P24043
P38398|Q6UWZ7
P54278|Q92878
Q07812|P35222
P54132|P52701
P01116|P21802
Q16635|Q9GZV5
P10914|P00533
P11277|P02549
O00238|P43026
P12883|P13533
O75380|Q9Y375
P25054|Q6UWZ7
P40692|P54278
Q13315|P54278
P36894|P51587
Q99728|P11802
P12883|P09493
P21359|P01116
P40692|P11802
Q15831|P49815
P01116|P04049
Q9Y2T1|P23508
Q92847|P10912
P25054|O60566
O75489|O43181
Q9UIF7|P40692
P49959|Q9UM11
Q92878|Q9NWH9
O00294|P08100
Q15831|P36894
P25054|P52701
P54132|P51587
P45379|P08590
P08581|P11802
O00217|P49821
Q9BX63|P54132
O96017|P52701
O75380|O75489
Q13753|P16144
Q14767|Q9NS15
O60934|P11802
Q9UIF7|P38398
P04637|P31749
Q8IWZ6|Q9NPJ1
P36507|Q02750
P31749|P23508
P62070|P31749
P35680|P06213
O15239|O43676
O75112|P35609
P00797|P30556
P10275|P35222
P51787|Q14524
P01116|P31749
P51587|Q13426
P01116|P42336
P25054|O43502
O60934|Q99728
Q92574|Q13485
P40337|P12830
P01116|Q07889
Q9UIF7|P04637
O75251|Q16795
Q7KZN9|Q12887
P41235|P31751
P01130|P04114
P01111|P31749
Q96NR8|O75445
P25054|P23508
P25054|O60934
Q9NWW5|P17405
Q9Y6J6|Q12809
P51787|Q13936
Q9H1R3|P19429
P49770|Q9NR50
Q92574|P49815
Q09472|P37231
P38398|Q99728
P04637|P49815
P10916|P35609
Q13562|P06213
P43246|O60934
P52701|Q92878
P12110|P12109
O00294|O43186
O60934|O43543
Q8IWZ6|Q9H0F7
P15056|P43146
P55268|P11047
Q9Y2T1|P35222
Q99502|Q15475
Q8IWZ6|Q8N3I7
O00255|P49815
P25054|P10914
