# Supplementary material for: A computational interactome and functional annotation for the human proteome
Source: eLife. 2016 Oct 22;5:e18715. doi: 10.7554/eLife.18715 (PMC5115866; doi:10.7554/eLife.18715)
Supplement: Supplementary file 2. — DOI: http://dx.doi.org/10.7554/eLife.18715.020 [file elife-18715-supp2.xlsx]

## Sheet: OR
Bins and Associated LRs Based on Orthology
Gopher: Number of interacting orthologous pairs found with Gopher
OMA: Number of interacting orthologous pairs in OMA
KO: Number of interacting orthologs pair in KEGG
Other: Number of interacting orthologous pairs other databases (see text).
	Clues
Gopher	OMA	KO	Other	LR
0	0	0	1	0.449033
0	0	0	>1	0.767106
0	0	1	0	5.14903
0	0	1	1	8.5418
0	0	1	>1	8.23284
0	0	>1	0	12.1872
0	0	>1	1	18.3637
0	0	>1	>1	10.8222
0	1	0	1	32.0753
0	1	0	>1	13.7466
0	1	1	1	16.0377
0	1	1	>1	40.5162
0	1	>1	1	48.113
0	1	>1	>1	304.716
0	>1	>1	>1	208.49
1	0	0	0	105.451
1	0	0	1	15.0943
1	0	0	>1	24.0565
1	0	1	0	21.0071
1	0	1	1	13.8788
1	0	1	>1	39.0147
1	0	>1	0	8.548
1	0	>1	1	8.01883
1	0	>1	>1	60.8888
1	1	0	>1	17.7258
1	1	1	1	36.0848
1	1	1	>1	48.113
1	1	>1	1	48.113
1	1	>1	>1	245.911
1	>1	>1	>1	689.62
>1	0	>1	>1	1058.49
>1	1	>1	>1	1058.49
0	0	0	NULL	0.650954
0	0	1	NULL	7.52199
0	0	>1	NULL	11.3965
0	1	0	NULL	16.0377
0	1	1	NULL	38.4904
0	1	>1	NULL	240.565
0	>1	>1	NULL	156.367
1	0	0	NULL	61.0439
1	1	>1	NULL	209.948
1	>1	>1	NULL	103.443
>1	0	1	NULL	240.565
>1	0	>1	NULL	1074.52
>1	1	>1	NULL	1058.49
0	0	NULL	NULL	0.824717
0	1	NULL	NULL	51.6335
0	>1	NULL	NULL	156.367
1	0	NULL	NULL	42.0508
1	1	NULL	NULL	58.6377
1	>1	NULL	NULL	105.849
>1	0	NULL	NULL	938.204
>1	1	NULL	NULL	1154.71
0	NULL	NULL	NULL	0.830762
1	NULL	NULL	NULL	43.8257
>1	NULL	NULL	NULL	1308.67

## Sheet: EP
Bins and Associated LRs Based on Expresion
Profile Similarity
COXS	LR
[-1.0,-0.9)	0.436383
[-0.9,-0.8)	0.24982
[-0.8,-0.7)	0.595423
[-0.7,-0.6)	0.888846
[-0.6,-0.5)	0.541017
[-0.5,-0.4)	0.774909
[-0.4,-0.3)	0.668759
[-0.3,-0.2)	0.712574
[-0.2,-0.1)	0.79625
[-0.1,0)	0.691518
[0,0.1)	1.17572
[0.1,0.2)	1.58184
[0.2,0.3)	2.10771
[0.3,0.4)	2.77139
[0.4,0.5)	3.90084
[0.5,0.6)	5.68748
[0.6,0.7)	9.46868
[0.7,0.8)	18.4426
[0.8,0.9)	45.2798
[0.9,1]	38.174

## Sheet: PR
Bins and Associated LRs based on Partner
Redundancy
n: Number of proteins structurally similar to a given protein A known to interact protein B.
d: Total number of proteins known to interact with B in the "human experimental" set of
interactions (see text).
m: Number of interactions between proteins A' and B' where A' is structurally similar to A
and B' is structurally similar to B.
Bayesian network 1					Bayesian network 2
n	d	LR			m	LR
(0,1)	[0,100)	0.352682			[1,5)	0.770699
(0,1)	[100,200)	0.896812			[5,10)	1.18775
(0,1)	[200,400)	1.7976			[10,20)	1.37304
(0,1)	[400,800)	3.44527			[20,40)	1.55132
(0,1)	[800,++]	20.499			[40,60)	1.77402
[1,2)	[0,100)	0.512531			[60,80)	1.7812
[1,2)	[100,200)	1.01448			[80,100)	2.41828
[1,2)	[200,400)	2.07642			[100,120)	2.37679
[1,2)	[400,800)	3.58147			[120,140)	2.96663
[1,2)	[800,++]	21.3884			[140,160)	3.79044
[2,5)	[0,100)	0.912716			[160,200)	3.9363
[2,5)	[100,200)	1.25355			[200,++]	5.21594
[2,5)	[200,400)	2.32536
[2,5)	[400,800)	4.24923
[2,5)	[800,++]	15.8699
[5,10)	[0,100)	1.79515
[5,10)	[100,200)	1.70916
[5,10)	[200,400)	2.40904
[5,10)	[400,800)	3.81424
[5,10)	[800,++]	19.2898
[10,++]	[0,100)	3.76952
[10,++]	[100,200)	2.35877
[10,++]	[200,400)	3.124
[10,++]	[400,800)	4.00639
[10,++]	[800,++]	20.9141
